# Supplementary material for: Common and distinctive genomic features of Klebsiella pneumoniae thriving in the natural environment or in clinical settings
Source: Sci Rep. 2022 Jun 21;12:10441. doi: 10.1038/s41598-022-14547-6 (PMC9213442; doi:10.1038/s41598-022-14547-6)
Supplement: Supplementary file 2 — Supplementary Information 1. [file 41598_2022_14547_MOESM2_ESM.xlsx]

## Sheet: Scoary_out_ST11
Gene	Non-unique Gene name	Annotation	Number_pos_present_in	Number_neg_present_in	Number_pos_not_present_in	Number_neg_not_present_in	Sensitivity	Specificity	Odds_ratio	Naive_p	Bonferroni_p	Benjamini_H_p	Max_Pairwise_comparisons	Max_supporting_pairs	Max_opposing_pairs	Best_pairwise_comp_p	Worst_pairwise_comp_p
fprA1		Flavo-diiron protein FprA1	7	6	0	126	100.0	95.45454545454545	inf	1.0057829054143732e-08	0.0002219561715668439	0.0002219561715668439	2	2	0	0.5	0.5
pgrR_5		HTH-type transcriptional regulator PgrR	7	7	0	125	100.0	94.6969696969697	inf	2.01156581082875e-08	0.0004439123431336886	0.0002219561715668443	2	2	0	0.5	0.5
group_881		Lactonase drp35	7	8	0	124	100.0	93.93939393939394	inf	3.771685895303887e-08	0.0008323356433756618	0.0002774452144585539	2	2	0	0.5	0.5
group_1342	thlA_2	Acetyl-CoA acetyltransferase	7	10	0	122	100.0	92.42424242424242	inf	1.1398872928029542e-07	0.0025155032777575592	0.0005739340057675274	3	3	0	0.25	0.25
group_14512		hypothetical protein	7	13	0	119	100.0	90.15151515151516	inf	4.5436066915922705e-07	0.010026831247005822	0.0005739340057675274	2	2	0	0.5	0.5
group_1299	traC_2	DNA primase TraC	7	14	0	118	100.0	89.39393939393939	inf	6.815410037388377e-07	0.015040246870508669	0.0005739340057675274	2	2	0	0.5	0.5
soj_1		Sporulation initiation inhibitor protein Soj	7	14	0	118	100.0	89.39393939393939	inf	6.815410037388377e-07	0.015040246870508669	0.0005739340057675274	2	2	0	0.5	0.5
group_14502		hypothetical protein	7	14	0	118	100.0	89.39393939393939	inf	6.815410037388377e-07	0.015040246870508669	0.0005739340057675274	2	2	0	0.5	0.5
group_14503		hypothetical protein	7	14	0	118	100.0	89.39393939393939	inf	6.815410037388377e-07	0.015040246870508669	0.0005739340057675274	2	2	0	0.5	0.5
group_14514	fimC_1	Chaperone protein FimC	7	14	0	118	100.0	89.39393939393939	inf	6.815410037388377e-07	0.015040246870508669	0.0005739340057675274	1	1	0	1.0	1.0
group_2519		hypothetical protein	7	14	0	118	100.0	89.39393939393939	inf	6.815410037388377e-07	0.015040246870508669	0.0005739340057675274	2	2	0	0.5	0.5
group_3414		hypothetical protein	7	14	0	118	100.0	89.39393939393939	inf	6.815410037388377e-07	0.015040246870508669	0.0005739340057675274	2	2	0	0.5	0.5
group_8933		hypothetical protein	7	14	0	118	100.0	89.39393939393939	inf	6.815410037388377e-07	0.015040246870508669	0.0005739340057675274	2	2	0	0.5	0.5
group_9090		hypothetical protein	7	14	0	118	100.0	89.39393939393939	inf	6.815410037388377e-07	0.015040246870508669	0.0005739340057675274	1	1	0	1.0	1.0
group_14338		hypothetical protein	7	15	0	117	100.0	88.63636363636364	inf	9.995934721502985e-07	0.022059028743412788	0.0005739340057675274	1	1	0	1.0	1.0
group_1621	ccpA_1	Catabolite control protein A	7	15	0	117	100.0	88.63636363636364	inf	9.995934721502985e-07	0.022059028743412788	0.0005739340057675274	2	2	0	0.5	0.5
group_2514		hypothetical protein	7	15	0	117	100.0	88.63636363636364	inf	9.995934721502985e-07	0.022059028743412788	0.0005739340057675274	2	2	0	0.5	0.5
group_3422		hypothetical protein	7	15	0	117	100.0	88.63636363636364	inf	9.995934721502985e-07	0.022059028743412788	0.0005739340057675274	2	2	0	0.5	0.5
group_3471		hypothetical protein	7	15	0	117	100.0	88.63636363636364	inf	9.995934721502985e-07	0.022059028743412788	0.0005739340057675274	2	2	0	0.5	0.5
group_741		hypothetical protein	7	15	0	117	100.0	88.63636363636364	inf	9.995934721502985e-07	0.022059028743412788	0.0005739340057675274	2	2	0	0.5	0.5
mltC		Membrane-bound lytic murein transglycosylase C	0	116	7	16	0.0	12.121212121212121	0.0	1.436915616216064e-06	0.0317098538186561	0.0005739340057675274	2	0	2	0.5	0.5
group_14322		hypothetical protein	7	16	0	116	100.0	87.87878787878788	inf	1.436915616216064e-06	0.0317098538186561	0.0005739340057675274	1	1	0	1.0	1.0
group_14329		hypothetical protein	7	16	0	116	100.0	87.87878787878788	inf	1.436915616216064e-06	0.0317098538186561	0.0005739340057675274	1	1	0	1.0	1.0
symE_1		Toxic protein SymE	7	16	0	116	100.0	87.87878787878788	inf	1.436915616216064e-06	0.0317098538186561	0.0005739340057675274	1	1	0	1.0	1.0
group_14334		hypothetical protein	7	16	0	116	100.0	87.87878787878788	inf	1.436915616216064e-06	0.0317098538186561	0.0005739340057675274	1	1	0	1.0	1.0
group_14335		hypothetical protein	7	16	0	116	100.0	87.87878787878788	inf	1.436915616216064e-06	0.0317098538186561	0.0005739340057675274	1	1	0	1.0	1.0
group_16288		hypothetical protein	7	16	0	116	100.0	87.87878787878788	inf	1.436915616216064e-06	0.0317098538186561	0.0005739340057675274	1	1	0	1.0	1.0
group_3829		hypothetical protein	7	16	0	116	100.0	87.87878787878788	inf	1.436915616216064e-06	0.0317098538186561	0.0005739340057675274	1	1	0	1.0	1.0
group_4684		hypothetical protein	7	16	0	116	100.0	87.87878787878788	inf	1.436915616216064e-06	0.0317098538186561	0.0005739340057675274	1	1	0	1.0	1.0
group_5453		hypothetical protein	7	16	0	116	100.0	87.87878787878788	inf	1.436915616216064e-06	0.0317098538186561	0.0005739340057675274	1	1	0	1.0	1.0
group_6542		hypothetical protein	7	16	0	116	100.0	87.87878787878788	inf	1.436915616216064e-06	0.0317098538186561	0.0005739340057675274	1	1	0	1.0	1.0
group_9031		hypothetical protein	7	16	0	116	100.0	87.87878787878788	inf	1.436915616216064e-06	0.0317098538186561	0.0005739340057675274	1	1	0	1.0	1.0
group_9077		hypothetical protein	7	16	0	116	100.0	87.87878787878788	inf	1.436915616216064e-06	0.0317098538186561	0.0005739340057675274	1	1	0	1.0	1.0
ywqD		Tyrosine-protein kinase YwqD	7	17	0	115	100.0	87.12121212121212	inf	2.028586752305018e-06	0.04476685244986714	0.0005739340057675274	1	1	0	1.0	1.0
group_14319		hypothetical protein	7	17	0	115	100.0	87.12121212121212	inf	2.028586752305018e-06	0.04476685244986714	0.0005739340057675274	1	1	0	1.0	1.0
group_14320		hypothetical protein	7	17	0	115	100.0	87.12121212121212	inf	2.028586752305018e-06	0.04476685244986714	0.0005739340057675274	1	1	0	1.0	1.0
group_14321		hypothetical protein	7	17	0	115	100.0	87.12121212121212	inf	2.028586752305018e-06	0.04476685244986714	0.0005739340057675274	1	1	0	1.0	1.0
group_14323		hypothetical protein	7	17	0	115	100.0	87.12121212121212	inf	2.028586752305018e-06	0.04476685244986714	0.0005739340057675274	1	1	0	1.0	1.0
group_14324		hypothetical protein	7	17	0	115	100.0	87.12121212121212	inf	2.028586752305018e-06	0.04476685244986714	0.0005739340057675274	1	1	0	1.0	1.0
group_14325		hypothetical protein	7	17	0	115	100.0	87.12121212121212	inf	2.028586752305018e-06	0.04476685244986714	0.0005739340057675274	1	1	0	1.0	1.0
group_14326		hypothetical protein	7	17	0	115	100.0	87.12121212121212	inf	2.028586752305018e-06	0.04476685244986714	0.0005739340057675274	1	1	0	1.0	1.0
group_14327		hypothetical protein	7	17	0	115	100.0	87.12121212121212	inf	2.028586752305018e-06	0.04476685244986714	0.0005739340057675274	1	1	0	1.0	1.0
group_14328		hypothetical protein	7	17	0	115	100.0	87.12121212121212	inf	2.028586752305018e-06	0.04476685244986714	0.0005739340057675274	1	1	0	1.0	1.0
group_14330		hypothetical protein	7	17	0	115	100.0	87.12121212121212	inf	2.028586752305018e-06	0.04476685244986714	0.0005739340057675274	1	1	0	1.0	1.0
group_14331		hypothetical protein	7	17	0	115	100.0	87.12121212121212	inf	2.028586752305018e-06	0.04476685244986714	0.0005739340057675274	1	1	0	1.0	1.0
group_14333		hypothetical protein	7	17	0	115	100.0	87.12121212121212	inf	2.028586752305018e-06	0.04476685244986714	0.0005739340057675274	1	1	0	1.0	1.0
group_14336		hypothetical protein	7	17	0	115	100.0	87.12121212121212	inf	2.028586752305018e-06	0.04476685244986714	0.0005739340057675274	1	1	0	1.0	1.0
group_14337		hypothetical protein	7	17	0	115	100.0	87.12121212121212	inf	2.028586752305018e-06	0.04476685244986714	0.0005739340057675274	1	1	0	1.0	1.0
group_14339	xerC_1	hypothetical protein	7	17	0	115	100.0	87.12121212121212	inf	2.028586752305018e-06	0.04476685244986714	0.0005739340057675274	1	1	0	1.0	1.0
group_14340		hypothetical protein	7	17	0	115	100.0	87.12121212121212	inf	2.028586752305018e-06	0.04476685244986714	0.0005739340057675274	1	1	0	1.0	1.0
group_14341		hypothetical protein	7	17	0	115	100.0	87.12121212121212	inf	2.028586752305018e-06	0.04476685244986714	0.0005739340057675274	1	1	0	1.0	1.0
klcA_1		Antirestriction protein KlcA	7	17	0	115	100.0	87.12121212121212	inf	2.028586752305018e-06	0.04476685244986714	0.0005739340057675274	1	1	0	1.0	1.0
xerC_2		Tyrosine recombinase XerC	7	17	0	115	100.0	87.12121212121212	inf	2.028586752305018e-06	0.04476685244986714	0.0005739340057675274	1	1	0	1.0	1.0
group_2973	mltC	Membrane-bound lytic murein transglycosylase C	7	17	0	115	100.0	87.12121212121212	inf	2.028586752305018e-06	0.04476685244986714	0.0005739340057675274	1	1	0	1.0	1.0
traC_1		DNA primase TraC	7	17	0	115	100.0	87.12121212121212	inf	2.028586752305018e-06	0.04476685244986714	0.0005739340057675274	1	1	0	1.0	1.0
group_6544		hypothetical protein	7	17	0	115	100.0	87.12121212121212	inf	2.028586752305018e-06	0.04476685244986714	0.0005739340057675274	1	1	0	1.0	1.0
group_6545		hypothetical protein	7	17	0	115	100.0	87.12121212121212	inf	2.028586752305018e-06	0.04476685244986714	0.0005739340057675274	1	1	0	1.0	1.0
group_737		hypothetical protein	7	17	0	115	100.0	87.12121212121212	inf	2.028586752305018e-06	0.04476685244986714	0.0005739340057675274	2	2	0	0.5	0.5
group_9013		hypothetical protein	7	17	0	115	100.0	87.12121212121212	inf	2.028586752305018e-06	0.04476685244986714	0.0005739340057675274	1	1	0	1.0	1.0
dnaB_1		Replicative DNA helicase	7	17	0	115	100.0	87.12121212121212	inf	2.028586752305018e-06	0.04476685244986714	0.0005739340057675274	1	1	0	1.0	1.0
group_9015		hypothetical protein	7	17	0	115	100.0	87.12121212121212	inf	2.028586752305018e-06	0.04476685244986714	0.0005739340057675274	1	1	0	1.0	1.0
group_9017		hypothetical protein	7	17	0	115	100.0	87.12121212121212	inf	2.028586752305018e-06	0.04476685244986714	0.0005739340057675274	1	1	0	1.0	1.0
group_9018		hypothetical protein	7	17	0	115	100.0	87.12121212121212	inf	2.028586752305018e-06	0.04476685244986714	0.0005739340057675274	1	1	0	1.0	1.0
group_9019		hypothetical protein	7	17	0	115	100.0	87.12121212121212	inf	2.028586752305018e-06	0.04476685244986714	0.0005739340057675274	1	1	0	1.0	1.0
group_9020		hypothetical protein	7	17	0	115	100.0	87.12121212121212	inf	2.028586752305018e-06	0.04476685244986714	0.0005739340057675274	1	1	0	1.0	1.0
group_9021		hypothetical protein	7	17	0	115	100.0	87.12121212121212	inf	2.028586752305018e-06	0.04476685244986714	0.0005739340057675274	1	1	0	1.0	1.0
apt_2		hypothetical protein	7	17	0	115	100.0	87.12121212121212	inf	2.028586752305018e-06	0.04476685244986714	0.0005739340057675274	1	1	0	1.0	1.0
group_9023		hypothetical protein	7	17	0	115	100.0	87.12121212121212	inf	2.028586752305018e-06	0.04476685244986714	0.0005739340057675274	1	1	0	1.0	1.0
group_9024		hypothetical protein	7	17	0	115	100.0	87.12121212121212	inf	2.028586752305018e-06	0.04476685244986714	0.0005739340057675274	1	1	0	1.0	1.0
group_9025		hypothetical protein	7	17	0	115	100.0	87.12121212121212	inf	2.028586752305018e-06	0.04476685244986714	0.0005739340057675274	1	1	0	1.0	1.0
group_9026		hypothetical protein	7	17	0	115	100.0	87.12121212121212	inf	2.028586752305018e-06	0.04476685244986714	0.0005739340057675274	1	1	0	1.0	1.0
group_9027		hypothetical protein	7	17	0	115	100.0	87.12121212121212	inf	2.028586752305018e-06	0.04476685244986714	0.0005739340057675274	1	1	0	1.0	1.0
group_9028		hypothetical protein	7	17	0	115	100.0	87.12121212121212	inf	2.028586752305018e-06	0.04476685244986714	0.0005739340057675274	1	1	0	1.0	1.0
group_9029		hypothetical protein	7	17	0	115	100.0	87.12121212121212	inf	2.028586752305018e-06	0.04476685244986714	0.0005739340057675274	1	1	0	1.0	1.0
cspB		Cold shock protein CspB	7	17	0	115	100.0	87.12121212121212	inf	2.028586752305018e-06	0.04476685244986714	0.0005739340057675274	1	1	0	1.0	1.0
group_9032		hypothetical protein	7	17	0	115	100.0	87.12121212121212	inf	2.028586752305018e-06	0.04476685244986714	0.0005739340057675274	1	1	0	1.0	1.0
group_9033		hypothetical protein	7	17	0	115	100.0	87.12121212121212	inf	2.028586752305018e-06	0.04476685244986714	0.0005739340057675274	1	1	0	1.0	1.0
group_9034		hypothetical protein	7	17	0	115	100.0	87.12121212121212	inf	2.028586752305018e-06	0.04476685244986714	0.0005739340057675274	1	1	0	1.0	1.0
group_1859		hypothetical protein	6	8	1	124	85.71428571428571	93.93939393939394	93.0	2.220265763702224e-06	0.048996824873380675	0.0005975222545534229	3	3	0	0.25	0.25
group_1864		hypothetical protein	6	8	1	124	85.71428571428571	93.93939393939394	93.0	2.220265763702224e-06	0.048996824873380675	0.0005975222545534229	3	3	0	0.25	0.25
group_23422		hypothetical protein	6	8	1	124	85.71428571428571	93.93939393939394	93.0	2.220265763702224e-06	0.048996824873380675	0.0005975222545534229	3	3	0	0.25	0.25
group_23423		hypothetical protein	6	8	1	124	85.71428571428571	93.93939393939394	93.0	2.220265763702224e-06	0.048996824873380675	0.0005975222545534229	3	3	0	0.25	0.25
group_3477		hypothetical protein	4	0	3	132	57.14285714285714	100.0	inf	2.3503141967169948e-06	0.05186673369315064	0.0006217618395814889	2	2	0	0.5	0.5
group_2472		hypothetical protein	5	3	2	129	71.42857142857143	97.72727272727273	107.5	2.816403138566974e-06	0.062152384461895985	0.0006217618395814889	3	3	1	0.25	1.0
traC_2		DNA primase TraC	7	18	0	114	100.0	86.36363636363636	inf	2.81748160042364e-06	0.06217618395814889	0.0006217618395814889	2	2	0	0.5	0.5
intA_1		Prophage integrase IntA	7	18	0	114	100.0	86.36363636363636	inf	2.81748160042364e-06	0.06217618395814889	0.0006217618395814889	1	1	0	1.0	1.0
group_14299		hypothetical protein	7	18	0	114	100.0	86.36363636363636	inf	2.81748160042364e-06	0.06217618395814889	0.0006217618395814889	1	1	0	1.0	1.0
group_14300		hypothetical protein	7	18	0	114	100.0	86.36363636363636	inf	2.81748160042364e-06	0.06217618395814889	0.0006217618395814889	1	1	0	1.0	1.0
group_14301		hypothetical protein	7	18	0	114	100.0	86.36363636363636	inf	2.81748160042364e-06	0.06217618395814889	0.0006217618395814889	1	1	0	1.0	1.0
group_14302		hypothetical protein	7	18	0	114	100.0	86.36363636363636	inf	2.81748160042364e-06	0.06217618395814889	0.0006217618395814889	1	1	0	1.0	1.0
group_14303		hypothetical protein	7	18	0	114	100.0	86.36363636363636	inf	2.81748160042364e-06	0.06217618395814889	0.0006217618395814889	1	1	0	1.0	1.0
group_14304		hypothetical protein	7	18	0	114	100.0	86.36363636363636	inf	2.81748160042364e-06	0.06217618395814889	0.0006217618395814889	1	1	0	1.0	1.0
group_14305		hypothetical protein	7	18	0	114	100.0	86.36363636363636	inf	2.81748160042364e-06	0.06217618395814889	0.0006217618395814889	1	1	0	1.0	1.0
group_14306		hypothetical protein	7	18	0	114	100.0	86.36363636363636	inf	2.81748160042364e-06	0.06217618395814889	0.0006217618395814889	1	1	0	1.0	1.0
group_14307		hypothetical protein	7	18	0	114	100.0	86.36363636363636	inf	2.81748160042364e-06	0.06217618395814889	0.0006217618395814889	1	1	0	1.0	1.0
group_14308		hypothetical protein	7	18	0	114	100.0	86.36363636363636	inf	2.81748160042364e-06	0.06217618395814889	0.0006217618395814889	1	1	0	1.0	1.0
group_3419		hypothetical protein	7	18	0	114	100.0	86.36363636363636	inf	2.81748160042364e-06	0.06217618395814889	0.0006217618395814889	2	2	0	0.5	0.5
group_4019		hypothetical protein	7	18	0	114	100.0	86.36363636363636	inf	2.81748160042364e-06	0.06217618395814889	0.0006217618395814889	1	1	0	1.0	1.0
group_742		hypothetical protein	7	18	0	114	100.0	86.36363636363636	inf	2.81748160042364e-06	0.06217618395814889	0.0006217618395814889	2	2	0	0.5	0.5
group_9012		hypothetical protein	7	18	0	114	100.0	86.36363636363636	inf	2.81748160042364e-06	0.06217618395814889	0.0006217618395814889	1	1	0	1.0	1.0
cirA		Colicin I receptor	0	113	7	19	0.0	14.393939393939394	0.0	3.855501137421822e-06	0.08508319910062477	0.0008026716896285356	3	0	3	0.25	0.25
group_3748	fruA_2	PTS system fructose-specific EIIB'BC component	0	113	7	19	0.0	14.393939393939394	0.0	3.855501137421822e-06	0.08508319910062477	0.0008026716896285356	3	0	3	0.25	0.25
group_14311		hypothetical protein	7	19	0	113	100.0	85.60606060606061	inf	3.855501137421822e-06	0.08508319910062477	0.0008026716896285356	1	1	0	1.0	1.0
group_14313		hypothetical protein	7	19	0	113	100.0	85.60606060606061	inf	3.855501137421822e-06	0.08508319910062477	0.0008026716896285356	1	1	0	1.0	1.0
group_5191		hypothetical protein	7	19	0	113	100.0	85.60606060606061	inf	3.855501137421822e-06	0.08508319910062477	0.0008026716896285356	1	1	0	1.0	1.0
group_8883		hypothetical protein	7	19	0	113	100.0	85.60606060606061	inf	3.855501137421822e-06	0.08508319910062477	0.0008026716896285356	2	2	0	0.5	0.5
group_14309		hypothetical protein	7	20	0	112	100.0	84.84848484848484	inf	5.2049265355194634e-06	0.11486231878584352	0.001016480697219854	1	1	0	1.0	1.0
group_14310		hypothetical protein	7	20	0	112	100.0	84.84848484848484	inf	5.2049265355194634e-06	0.11486231878584352	0.001016480697219854	1	1	0	1.0	1.0
group_2515		hypothetical protein	7	20	0	112	100.0	84.84848484848484	inf	5.2049265355194634e-06	0.11486231878584352	0.001016480697219854	2	2	0	0.5	0.5
group_3420		hypothetical protein	7	20	0	112	100.0	84.84848484848484	inf	5.2049265355194634e-06	0.11486231878584352	0.001016480697219854	2	2	0	0.5	0.5
group_3749	fruA_2	PTS system fructose-specific EIIB'BC component	7	20	0	112	100.0	84.84848484848484	inf	5.2049265355194634e-06	0.11486231878584352	0.001016480697219854	3	3	0	0.25	0.25
group_596	fkpA_1	hypothetical protein	7	20	0	112	100.0	84.84848484848484	inf	5.2049265355194634e-06	0.11486231878584352	0.001016480697219854	1	1	0	1.0	1.0
group_735		hypothetical protein	7	20	0	112	100.0	84.84848484848484	inf	5.2049265355194634e-06	0.11486231878584352	0.001016480697219854	2	2	0	0.5	0.5
group_9084		hypothetical protein	6	10	1	122	85.71428571428571	92.42424242424242	73.2	5.840246070772812e-06	0.1288825502898144	0.001130548686752758	3	3	0	0.25	0.25
glcR_4		HTH-type transcriptional repressor GlcR	7	21	0	111	100.0	84.0909090909091	inf	6.939902047359277e-06	0.15314975838112452	0.0012251980670489962	1	1	0	1.0	1.0
ydjH_1		putative sugar kinase YdjH	7	21	0	111	100.0	84.0909090909091	inf	6.939902047359277e-06	0.15314975838112452	0.0012251980670489962	1	1	0	1.0	1.0
gutB_1		Sorbitol dehydrogenase	7	21	0	111	100.0	84.0909090909091	inf	6.939902047359277e-06	0.15314975838112452	0.0012251980670489962	1	1	0	1.0	1.0
ydjE_3		Inner membrane metabolite transport protein YdjE	7	21	0	111	100.0	84.0909090909091	inf	6.939902047359277e-06	0.15314975838112452	0.0012251980670489962	1	1	0	1.0	1.0
group_1308		hypothetical protein	7	21	0	111	100.0	84.0909090909091	inf	6.939902047359277e-06	0.15314975838112452	0.0012251980670489962	1	1	0	1.0	1.0
group_3847	astE_1	Succinylglutamate desuccinylase	7	21	0	111	100.0	84.0909090909091	inf	6.939902047359277e-06	0.15314975838112452	0.0012251980670489962	1	1	0	1.0	1.0
group_6378	fbaA_2	putative fructose-bisphosphate aldolase	7	21	0	111	100.0	84.0909090909091	inf	6.939902047359277e-06	0.15314975838112452	0.0012251980670489962	1	1	0	1.0	1.0
group_6540		hypothetical protein	7	21	0	111	100.0	84.0909090909091	inf	6.939902047359277e-06	0.15314975838112452	0.0012251980670489962	1	1	0	1.0	1.0
ydjE_2		Inner membrane metabolite transport protein YdjE	7	21	0	111	100.0	84.0909090909091	inf	6.939902047359277e-06	0.15314975838112452	0.0012251980670489962	1	1	0	1.0	1.0
group_8729	yhdN_6	General stress protein 69	7	21	0	111	100.0	84.0909090909091	inf	6.939902047359277e-06	0.15314975838112452	0.0012251980670489962	1	1	0	1.0	1.0
group_8730		D-arabitol-phosphate dehydrogenase	7	21	0	111	100.0	84.0909090909091	inf	6.939902047359277e-06	0.15314975838112452	0.0012251980670489962	1	1	0	1.0	1.0
group_1865		hypothetical protein	6	11	1	121	85.71428571428571	91.66666666666666	66.0	8.963659166132299e-06	0.19781003047820755	0.001564955247728188	3	3	1	0.25	1.0
group_2059	ssuB_2	Aliphatic sulfonates import ATP-binding protein SsuB	7	22	0	110	100.0	83.33333333333334	inf	9.148052698791746e-06	0.20187922695693625	0.001564955247728188	2	2	0	0.5	0.5
group_2509	intS_1	Prophage integrase IntS	7	22	0	110	100.0	83.33333333333334	inf	9.148052698791746e-06	0.20187922695693625	0.001564955247728188	1	1	0	1.0	1.0
group_2516		hypothetical protein	7	22	0	110	100.0	83.33333333333334	inf	9.148052698791746e-06	0.20187922695693625	0.001564955247728188	2	2	0	0.5	0.5
uspG_2		Universal stress protein UP12	0	109	7	23	0.0	17.424242424242426	0.0	1.1932242650597957e-05	0.26332073081339574	0.0019505239319510795	1	0	1	1.0	1.0
galS		HTH-type transcriptional regulator GalS	0	109	7	23	0.0	17.424242424242426	0.0	1.1932242650597957e-05	0.26332073081339574	0.0019505239319510795	3	0	3	0.25	0.25
group_1371	cirA	Colicin I receptor	7	23	0	109	100.0	82.57575757575758	inf	1.1932242650597957e-05	0.26332073081339574	0.0019505239319510795	3	3	0	0.25	0.25
group_4358		hypothetical protein	7	23	0	109	100.0	82.57575757575758	inf	1.1932242650597957e-05	0.26332073081339574	0.0019505239319510795	1	1	0	1.0	1.0
group_5833		hypothetical protein	7	23	0	109	100.0	82.57575757575758	inf	1.1932242650597957e-05	0.26332073081339574	0.0019505239319510795	1	1	0	1.0	1.0
group_6541		hypothetical protein	7	23	0	109	100.0	82.57575757575758	inf	1.1932242650597957e-05	0.26332073081339574	0.0019505239319510795	1	1	0	1.0	1.0
group_14506		Insertion element IS6110 uncharacterized 12.0 kDa protein	6	12	1	120	85.71428571428571	90.9090909090909	60.0	1.3352225243423688e-05	0.29465690667187394	0.0021507803406706125	3	3	1	0.25	1.0
group_9355		hypothetical protein	6	12	1	120	85.71428571428571	90.9090909090909	60.0	1.3352225243423688e-05	0.29465690667187394	0.0021507803406706125	2	2	1	0.5	1.0
uxaB_2		Altronate oxidoreductase	7	24	0	108	100.0	81.81818181818183	inf	1.5412480090355577e-05	0.34012261063396687	0.002378479794643125	1	1	0	1.0	1.0
group_2554		hypothetical protein	7	24	0	108	100.0	81.81818181818183	inf	1.5412480090355577e-05	0.34012261063396687	0.002378479794643125	1	1	0	1.0	1.0
group_3470		hypothetical protein	7	24	0	108	100.0	81.81818181818183	inf	1.5412480090355577e-05	0.34012261063396687	0.002378479794643125	1	1	0	1.0	1.0
group_5063	galS	HTH-type transcriptional regulator GalS	7	24	0	108	100.0	81.81818181818183	inf	1.5412480090355577e-05	0.34012261063396687	0.002378479794643125	3	3	0	0.25	0.25
group_732		hypothetical protein	7	24	0	108	100.0	81.81818181818183	inf	1.5412480090355577e-05	0.34012261063396687	0.002378479794643125	1	1	0	1.0	1.0
group_94		hypothetical protein	7	24	0	108	100.0	81.81818181818183	inf	1.5412480090355577e-05	0.34012261063396687	0.002378479794643125	2	2	0	0.5	0.5
group_14513		hypothetical protein	6	13	1	119	85.71428571428571	90.15151515151516	54.92307692307692	1.937848253964092e-05	0.42764435268479584	0.0029218586685334173	3	2	1	1.0	1.0
group_16271		hypothetical protein	6	13	1	119	85.71428571428571	90.15151515151516	54.92307692307692	1.937848253964092e-05	0.42764435268479584	0.0029218586685334173	2	2	1	0.5	1.0
group_9356		hypothetical protein	6	13	1	119	85.71428571428571	90.15151515151516	54.92307692307692	1.937848253964092e-05	0.42764435268479584	0.0029218586685334173	2	2	1	0.5	1.0
prmA		Ribosomal protein L11 methyltransferase	0	107	7	25	0.0	18.939393939393938	0.0	1.972797451565521e-05	0.4353569416114792	0.0029218586685334173	1	0	1	1.0	1.0
group_4683		hypothetical protein	7	25	0	107	100.0	81.06060606060606	inf	1.972797451565521e-05	0.4353569416114792	0.0029218586685334173	1	1	0	1.0	1.0
group_93		hypothetical protein	7	25	0	107	100.0	81.06060606060606	inf	1.972797451565521e-05	0.4353569416114792	0.0029218586685334173	1	1	0	1.0	1.0
group_10753		hypothetical protein	5	6	2	126	71.42857142857143	95.45454545454545	52.5	2.2358167147782453e-05	0.4934000326172632	0.0032675498848825377	2	2	1	0.5	1.0
group_54		hypothetical protein	5	6	2	126	71.42857142857143	95.45454545454545	52.5	2.2358167147782453e-05	0.4934000326172632	0.0032675498848825377	2	2	1	0.5	1.0
acrF		Multidrug export protein AcrF	0	106	7	26	0.0	19.696969696969695	0.0	2.5039352269870028e-05	0.5525684258914918	0.003611558339160077	1	0	1	1.0	1.0
group_3127	prmA	Ribosomal protein L11 methyltransferase	7	26	0	106	100.0	80.3030303030303	inf	2.5039352269870028e-05	0.5525684258914918	0.003611558339160077	1	1	0	1.0	1.0
ccpA_1		Catabolite control protein A	0	105	7	27	0.0	20.454545454545457	0.0	3.153103619168855e-05	0.6958269066781829	0.004518356536871318	2	0	2	0.5	0.5
group_1567		hypothetical protein	5	7	2	125	71.42857142857143	94.6969696969697	44.642857142857146	3.7833684505898694e-05	0.8349137496761724	0.005049440166905284	3	3	1	0.25	1.0
group_14317		hypothetical protein	6	15	1	117	85.71428571428571	88.63636363636364	46.8	3.821173227629067e-05	0.8432565078731825	0.005049440166905284	2	2	1	0.5	1.0
group_14461		hypothetical protein	6	15	1	117	85.71428571428571	88.63636363636364	46.8	3.821173227629067e-05	0.8432565078731825	0.005049440166905284	2	1	1	1.0	1.0
group_14462		hypothetical protein	6	15	1	117	85.71428571428571	88.63636363636364	46.8	3.821173227629067e-05	0.8432565078731825	0.005049440166905284	2	1	1	1.0	1.0
group_14464		hypothetical protein	6	15	1	117	85.71428571428571	88.63636363636364	46.8	3.821173227629067e-05	0.8432565078731825	0.005049440166905284	2	1	1	1.0	1.0
group_14465		hypothetical protein	6	15	1	117	85.71428571428571	88.63636363636364	46.8	3.821173227629067e-05	0.8432565078731825	0.005049440166905284	2	1	1	1.0	1.0
group_14466		hypothetical protein	6	15	1	117	85.71428571428571	88.63636363636364	46.8	3.821173227629067e-05	0.8432565078731825	0.005049440166905284	2	1	1	1.0	1.0
group_14467		hypothetical protein	6	15	1	117	85.71428571428571	88.63636363636364	46.8	3.821173227629067e-05	0.8432565078731825	0.005049440166905284	2	1	1	1.0	1.0
group_14468		hypothetical protein	6	15	1	117	85.71428571428571	88.63636363636364	46.8	3.821173227629067e-05	0.8432565078731825	0.005049440166905284	2	1	1	1.0	1.0
group_14469		hypothetical protein	6	15	1	117	85.71428571428571	88.63636363636364	46.8	3.821173227629067e-05	0.8432565078731825	0.005049440166905284	2	1	1	1.0	1.0
group_14473		hypothetical protein	6	15	1	117	85.71428571428571	88.63636363636364	46.8	3.821173227629067e-05	0.8432565078731825	0.005049440166905284	2	1	1	1.0	1.0
group_14478		hypothetical protein	6	15	1	117	85.71428571428571	88.63636363636364	46.8	3.821173227629067e-05	0.8432565078731825	0.005049440166905284	2	1	1	1.0	1.0
group_9067		hypothetical protein	6	15	1	117	85.71428571428571	88.63636363636364	46.8	3.821173227629067e-05	0.8432565078731825	0.005049440166905284	2	1	1	1.0	1.0
bepE_2		Efflux pump membrane transporter BepE	0	104	7	28	0.0	21.21212121212121	0.0	3.9413795239610095e-05	0.8697836333477156	0.0051163743138100915	1	0	1	1.0	1.0
ssuB_2		Aliphatic sulfonates import ATP-binding protein SsuB	0	104	7	28	0.0	21.21212121212121	0.0	3.9413795239610095e-05	0.8697836333477156	0.0051163743138100915	2	0	2	0.5	0.5
group_5733	panF	Sodium/pantothenate symporter	7	28	0	104	100.0	78.78787878787878	inf	3.9413795239610095e-05	0.8697836333477156	0.0051163743138100915	1	1	0	1.0	1.0
group_14142	dxs_2	1-deoxy-D-xylulose-5-phosphate synthase	7	29	0	103	100.0	78.03030303030303	inf	4.892746995261935e-05	1.0	0.006169893753796593	1	1	0	1.0	1.0
group_14495		hypothetical protein	7	29	0	103	100.0	78.03030303030303	inf	4.892746995261935e-05	1.0	0.006169893753796593	2	2	0	0.5	0.5
ecpA_1		Common pilus major fimbrillin subunit EcpA	7	29	0	103	100.0	78.03030303030303	inf	4.892746995261935e-05	1.0	0.006169893753796593	2	2	0	0.5	0.5
ecpB_1		putative fimbrial chaperone EcpB	7	29	0	103	100.0	78.03030303030303	inf	4.892746995261935e-05	1.0	0.006169893753796593	2	2	0	0.5	0.5
ecpC_1		putative outer membrane usher protein EcpC	7	29	0	103	100.0	78.03030303030303	inf	4.892746995261935e-05	1.0	0.006169893753796593	2	2	0	0.5	0.5
group_14316		hypothetical protein	6	16	1	116	85.71428571428571	87.87878787878788	43.5	5.2166284327843525e-05	1.0	0.006540940696288925	1	1	1	1.0	1.0
group_5452		hypothetical protein	0	102	7	30	0.0	22.727272727272727	0.0	6.0343879608230466e-05	1.0	0.007237330082578423	1	0	1	1.0	1.0
group_7154		hypothetical protein	0	102	7	30	0.0	22.727272727272727	0.0	6.0343879608230466e-05	1.0	0.007237330082578423	1	0	1	1.0	1.0
lgoR		putative HTH-type transcriptional regulator LgoR	7	30	0	102	100.0	77.27272727272727	inf	6.0343879608230466e-05	1.0	0.007237330082578423	1	1	0	1.0	1.0
ecpE_1		putative fimbrial chaperone EcpE	7	30	0	102	100.0	77.27272727272727	inf	6.0343879608230466e-05	1.0	0.007237330082578423	2	2	0	0.5	0.5
group_14499		hypothetical protein	7	30	0	102	100.0	77.27272727272727	inf	6.0343879608230466e-05	1.0	0.007237330082578423	2	2	0	0.5	0.5
lgoD		L-galactonate-5-dehydrogenase	7	30	0	102	100.0	77.27272727272727	inf	6.0343879608230466e-05	1.0	0.007237330082578423	1	1	0	1.0	1.0
group_6074	lgoT_2	putative L-galactonate transporter	7	30	0	102	100.0	77.27272727272727	inf	6.0343879608230466e-05	1.0	0.007237330082578423	1	1	0	1.0	1.0
ecpD_1		Fimbria adhesin EcpD	7	30	0	102	100.0	77.27272727272727	inf	6.0343879608230466e-05	1.0	0.007237330082578423	2	2	0	0.5	0.5
group_23480		hypothetical protein	5	8	2	124	71.42857142857143	93.93939393939394	38.75	6.068139714091255e-05	1.0	0.0072384706600305835	3	3	1	0.25	1.0
group_10323		hypothetical protein	6	17	1	115	85.71428571428571	87.12121212121212	40.588235294117645	7.007076740253556e-05	1.0	0.007943553808860946	2	1	1	1.0	1.0
group_14318		hypothetical protein	6	17	1	115	85.71428571428571	87.12121212121212	40.588235294117645	7.007076740253556e-05	1.0	0.007943553808860946	1	1	1	1.0	1.0
group_14471		hypothetical protein	6	17	1	115	85.71428571428571	87.12121212121212	40.588235294117645	7.007076740253556e-05	1.0	0.007943553808860946	2	1	1	1.0	1.0
group_14472		hypothetical protein	6	17	1	115	85.71428571428571	87.12121212121212	40.588235294117645	7.007076740253556e-05	1.0	0.007943553808860946	2	1	1	1.0	1.0
rrrD_1		Lysozyme RrrD	6	17	1	115	85.71428571428571	87.12121212121212	40.588235294117645	7.007076740253556e-05	1.0	0.007943553808860946	2	1	1	1.0	1.0
group_6338		hypothetical protein	6	17	1	115	85.71428571428571	87.12121212121212	40.588235294117645	7.007076740253556e-05	1.0	0.007943553808860946	2	1	1	1.0	1.0
group_9016		hypothetical protein	6	17	1	115	85.71428571428571	87.12121212121212	40.588235294117645	7.007076740253556e-05	1.0	0.007943553808860946	1	1	1	1.0	1.0
group_5190		hypothetical protein	0	101	7	31	0.0	23.484848484848484	0.0	7.39699169391218e-05	1.0	0.007943553808860946	1	0	1	1.0	1.0
group_14361		hypothetical protein	3	0	4	132	42.857142857142854	100.0	inf	7.99106826883782e-05	1.0	0.007943553808860946	1	1	0	1.0	1.0
group_14362		hypothetical protein	3	0	4	132	42.857142857142854	100.0	inf	7.99106826883782e-05	1.0	0.007943553808860946	1	1	0	1.0	1.0
group_14370		hypothetical protein	3	0	4	132	42.857142857142854	100.0	inf	7.99106826883782e-05	1.0	0.007943553808860946	1	1	0	1.0	1.0
group_14371		hypothetical protein	3	0	4	132	42.857142857142854	100.0	inf	7.99106826883782e-05	1.0	0.007943553808860946	1	1	0	1.0	1.0
group_14372		hypothetical protein	3	0	4	132	42.857142857142854	100.0	inf	7.99106826883782e-05	1.0	0.007943553808860946	1	1	0	1.0	1.0
group_14373		hypothetical protein	3	0	4	132	42.857142857142854	100.0	inf	7.99106826883782e-05	1.0	0.007943553808860946	1	1	0	1.0	1.0
group_14386		hypothetical protein	3	0	4	132	42.857142857142854	100.0	inf	7.99106826883782e-05	1.0	0.007943553808860946	1	1	0	1.0	1.0
group_14387		hypothetical protein	3	0	4	132	42.857142857142854	100.0	inf	7.99106826883782e-05	1.0	0.007943553808860946	1	1	0	1.0	1.0
group_14388		hypothetical protein	3	0	4	132	42.857142857142854	100.0	inf	7.99106826883782e-05	1.0	0.007943553808860946	1	1	0	1.0	1.0
group_14389	yniC_1	2-deoxyglucose-6-phosphate phosphatase	3	0	4	132	42.857142857142854	100.0	inf	7.99106826883782e-05	1.0	0.007943553808860946	1	1	0	1.0	1.0
group_14390	wcaJ	UDP-glucose:undecaprenyl-phosphate glucose-1-phosphate transferase	3	0	4	132	42.857142857142854	100.0	inf	7.99106826883782e-05	1.0	0.007943553808860946	1	1	0	1.0	1.0
group_14391		hypothetical protein	3	0	4	132	42.857142857142854	100.0	inf	7.99106826883782e-05	1.0	0.007943553808860946	1	1	0	1.0	1.0
group_14392		hypothetical protein	3	0	4	132	42.857142857142854	100.0	inf	7.99106826883782e-05	1.0	0.007943553808860946	1	1	0	1.0	1.0
group_14393	wfgD	UDP-Glc:alpha-D-GlcNAc-diphosphoundecaprenol beta-1,3-glucosyltransferase WfgD	3	0	4	132	42.857142857142854	100.0	inf	7.99106826883782e-05	1.0	0.007943553808860946	1	1	0	1.0	1.0
group_14394		hypothetical protein	3	0	4	132	42.857142857142854	100.0	inf	7.99106826883782e-05	1.0	0.007943553808860946	1	1	0	1.0	1.0
group_14395		hypothetical protein	3	0	4	132	42.857142857142854	100.0	inf	7.99106826883782e-05	1.0	0.007943553808860946	1	1	0	1.0	1.0
group_14396	tuaB	Teichuronic acid biosynthesis protein TuaB	3	0	4	132	42.857142857142854	100.0	inf	7.99106826883782e-05	1.0	0.007943553808860946	1	1	0	1.0	1.0
group_14453		hypothetical protein	3	0	4	132	42.857142857142854	100.0	inf	7.99106826883782e-05	1.0	0.007943553808860946	1	1	0	1.0	1.0
group_14454		hypothetical protein	3	0	4	132	42.857142857142854	100.0	inf	7.99106826883782e-05	1.0	0.007943553808860946	1	1	0	1.0	1.0
group_14455		hypothetical protein	3	0	4	132	42.857142857142854	100.0	inf	7.99106826883782e-05	1.0	0.007943553808860946	1	1	0	1.0	1.0
group_14456		hypothetical protein	3	0	4	132	42.857142857142854	100.0	inf	7.99106826883782e-05	1.0	0.007943553808860946	1	1	0	1.0	1.0
dgt_1		Deoxyguanosinetriphosphate triphosphohydrolase-like protein	3	0	4	132	42.857142857142854	100.0	inf	7.99106826883782e-05	1.0	0.007943553808860946	1	1	0	1.0	1.0
group_14482		hypothetical protein	3	0	4	132	42.857142857142854	100.0	inf	7.99106826883782e-05	1.0	0.007943553808860946	1	1	0	1.0	1.0
group_14483		hypothetical protein	3	0	4	132	42.857142857142854	100.0	inf	7.99106826883782e-05	1.0	0.007943553808860946	1	1	0	1.0	1.0
group_14484		hypothetical protein	3	0	4	132	42.857142857142854	100.0	inf	7.99106826883782e-05	1.0	0.007943553808860946	1	1	0	1.0	1.0
group_21743		Putative tyrosine-protein kinase in cps region	3	0	4	132	42.857142857142854	100.0	inf	7.99106826883782e-05	1.0	0.007943553808860946	1	1	0	1.0	1.0
group_3562		hypothetical protein	3	0	4	132	42.857142857142854	100.0	inf	7.99106826883782e-05	1.0	0.007943553808860946	1	1	0	1.0	1.0
group_6564		hypothetical protein	3	0	4	132	42.857142857142854	100.0	inf	7.99106826883782e-05	1.0	0.007943553808860946	1	1	0	1.0	1.0
group_9053		hypothetical protein	3	0	4	132	42.857142857142854	100.0	inf	7.99106826883782e-05	1.0	0.007943553808860946	1	1	0	1.0	1.0
phoC_2		Major phosphate-irrepressible acid phosphatase	0	100	7	32	0.0	24.242424242424242	0.0	9.015083626955424e-05	1.0	0.008921294416127904	1	0	1	1.0	1.0
group_1218	acrF	Multidrug export protein AcrF	6	18	1	114	85.71428571428571	86.36363636363636	38.0	9.275149428594614e-05	1.0	0.008977368315360786	3	3	0	0.25	0.25
group_12544		hypothetical protein	6	18	1	114	85.71428571428571	86.36363636363636	38.0	9.275149428594614e-05	1.0	0.008977368315360786	2	1	1	1.0	1.0
group_12581		hypothetical protein	6	18	1	114	85.71428571428571	86.36363636363636	38.0	9.275149428594614e-05	1.0	0.008977368315360786	2	1	1	1.0	1.0
group_1294	radD_2	Putative DNA repair helicase RadD	6	18	1	114	85.71428571428571	86.36363636363636	38.0	9.275149428594614e-05	1.0	0.008977368315360786	2	1	1	1.0	1.0
group_14312		hypothetical protein	6	18	1	114	85.71428571428571	86.36363636363636	38.0	9.275149428594614e-05	1.0	0.008977368315360786	2	1	1	1.0	1.0
group_23416		hypothetical protein	5	9	2	123	71.42857142857143	93.18181818181817	34.166666666666664	9.315980346158509e-05	1.0	0.00897751328729371	3	3	1	0.25	1.0
lolE		Lipoprotein-releasing system transmembrane protein LolE	0	99	7	33	0.0	25.0	0.0	0.00010927374093279477	1.0	0.010394193598728082	1	0	1	1.0	1.0
group_3965	phoC_2	Major phosphate-irrepressible acid phosphatase	7	33	0	99	100.0	75.0	inf	0.00010927374093279477	1.0	0.010394193598728082	1	1	0	1.0	1.0
group_5603	lolE	Lipoprotein-releasing system transmembrane protein LolE	7	33	0	99	100.0	75.0	inf	0.00010927374093279477	1.0	0.010394193598728082	1	1	0	1.0	1.0
group_13708		hypothetical protein	6	19	1	113	85.71428571428571	85.60606060606061	35.68421052631579	0.00012115170881821584	1.0	0.011280911013503743	3	2	1	1.0	1.0
group_14475		hypothetical protein	6	19	1	113	85.71428571428571	85.60606060606061	35.68421052631579	0.00012115170881821584	1.0	0.011280911013503743	2	1	1	1.0	1.0
group_14477		hypothetical protein	6	19	1	113	85.71428571428571	85.60606060606061	35.68421052631579	0.00012115170881821584	1.0	0.011280911013503743	2	1	1	1.0	1.0
group_4599		hypothetical protein	6	19	1	113	85.71428571428571	85.60606060606061	35.68421052631579	0.00012115170881821584	1.0	0.011280911013503743	2	1	1	1.0	1.0
group_9069		hypothetical protein	6	19	1	113	85.71428571428571	85.60606060606061	35.68421052631579	0.00012115170881821584	1.0	0.011280911013503743	2	1	1	1.0	1.0
sorC_1		Sorbitol operon regulator	0	98	7	34	0.0	25.757575757575758	0.0	0.0001317712758307217	1.0	0.01191773981570642	1	0	1	1.0	1.0
pdxA2_1		4-hydroxythreonine-4-phosphate dehydrogenase 2	0	98	7	34	0.0	25.757575757575758	0.0	0.0001317712758307217	1.0	0.01191773981570642	1	0	1	1.0	1.0
ywlF		Putative sugar phosphate isomerase YwlF	0	98	7	34	0.0	25.757575757575758	0.0	0.0001317712758307217	1.0	0.01191773981570642	1	0	1	1.0	1.0
lerI		L-erythrulose-4-phosphate epimerase	0	98	7	34	0.0	25.757575757575758	0.0	0.0001317712758307217	1.0	0.01191773981570642	1	0	1	1.0	1.0
panF		Sodium/pantothenate symporter	0	98	7	34	0.0	25.757575757575758	0.0	0.0001317712758307217	1.0	0.01191773981570642	1	0	1	1.0	1.0
srlB_2		PTS system glucitol/sorbitol-specific EIIA component	0	98	7	34	0.0	25.757575757575758	0.0	0.0001317712758307217	1.0	0.01191773981570642	1	0	1	1.0	1.0
srlE_2		PTS system glucitol/sorbitol-specific EIIB component	0	98	7	34	0.0	25.757575757575758	0.0	0.0001317712758307217	1.0	0.01191773981570642	1	0	1	1.0	1.0
group_14400		ATP/GTP phosphatase	5	10	2	122	71.42857142857143	92.42424242424242	30.5	0.0001379020560089435	1.0	0.01193420616472692	2	2	1	0.5	1.0
group_14401		hypothetical protein	5	10	2	122	71.42857142857143	92.42424242424242	30.5	0.0001379020560089435	1.0	0.01193420616472692	2	2	1	0.5	1.0
group_14402		hypothetical protein	5	10	2	122	71.42857142857143	92.42424242424242	30.5	0.0001379020560089435	1.0	0.01193420616472692	2	2	1	0.5	1.0
group_14403		hypothetical protein	5	10	2	122	71.42857142857143	92.42424242424242	30.5	0.0001379020560089435	1.0	0.01193420616472692	2	2	1	0.5	1.0
group_14404		hypothetical protein	5	10	2	122	71.42857142857143	92.42424242424242	30.5	0.0001379020560089435	1.0	0.01193420616472692	2	2	1	0.5	1.0
group_14405		hypothetical protein	5	10	2	122	71.42857142857143	92.42424242424242	30.5	0.0001379020560089435	1.0	0.01193420616472692	2	2	1	0.5	1.0
group_14406	traC_1	DNA primase TraC	5	10	2	122	71.42857142857143	92.42424242424242	30.5	0.0001379020560089435	1.0	0.01193420616472692	2	2	1	0.5	1.0
group_14407		hypothetical protein	5	10	2	122	71.42857142857143	92.42424242424242	30.5	0.0001379020560089435	1.0	0.01193420616472692	2	2	1	0.5	1.0
group_14408		hypothetical protein	5	10	2	122	71.42857142857143	92.42424242424242	30.5	0.0001379020560089435	1.0	0.01193420616472692	2	2	1	0.5	1.0
group_399		hypothetical protein	5	10	2	122	71.42857142857143	92.42424242424242	30.5	0.0001379020560089435	1.0	0.01193420616472692	2	2	1	0.5	1.0
group_9057		hypothetical protein	5	10	2	122	71.42857142857143	92.42424242424242	30.5	0.0001379020560089435	1.0	0.01193420616472692	2	2	1	0.5	1.0
group_19715		hypothetical protein	4	4	3	128	57.14285714285714	96.96969696969697	42.666666666666664	0.00015303998549990818	1.0	0.013141192217945423	3	3	2	0.25	1.0
group_19716		hypothetical protein	4	4	3	128	57.14285714285714	96.96969696969697	42.666666666666664	0.00015303998549990818	1.0	0.013141192217945423	3	3	2	0.25	1.0
group_13706		hypothetical protein	6	20	1	112	85.71428571428571	84.84848484848484	33.6	0.0001563405711224537	1.0	0.013218864841112291	2	1	1	1.0	1.0
group_13709		putative HTH-type transcriptional regulator	6	20	1	112	85.71428571428571	84.84848484848484	33.6	0.0001563405711224537	1.0	0.013218864841112291	2	1	1	1.0	1.0
group_13710		hypothetical protein	6	20	1	112	85.71428571428571	84.84848484848484	33.6	0.0001563405711224537	1.0	0.013218864841112291	2	1	1	1.0	1.0
group_6344		hypothetical protein	6	20	1	112	85.71428571428571	84.84848484848484	33.6	0.0001563405711224537	1.0	0.013218864841112291	3	2	1	1.0	1.0
ttgG		Toluene efflux pump periplasmic linker protein TtgG	0	96	7	36	0.0	27.27272727272727	0.0	0.00018887216202403522	1.0	0.01578799572555458	1	0	1	1.0	1.0
group_5240		hypothetical protein	0	96	7	36	0.0	27.27272727272727	0.0	0.00018887216202403522	1.0	0.01578799572555458	1	0	1	1.0	1.0
group_3883	yvoA	HTH-type transcriptional repressor YvoA	7	36	0	96	100.0	72.72727272727273	inf	0.00018887216202403522	1.0	0.01578799572555458	1	1	0	1.0	1.0
astE_1		Succinylglutamate desuccinylase	1	111	6	21	14.285714285714285	15.909090909090908	0.03153153153153153	0.00019952218386157895	1.0	0.01589550741320334	1	1	1	1.0	1.0
group_14470		hypothetical protein	6	21	1	111	85.71428571428571	84.0909090909091	31.714285714285715	0.00019952218386157895	1.0	0.01589550741320334	2	1	1	1.0	1.0
group_14476		hypothetical protein	6	21	1	111	85.71428571428571	84.0909090909091	31.714285714285715	0.00019952218386157895	1.0	0.01589550741320334	2	1	1	1.0	1.0
group_2497		hypothetical protein	6	21	1	111	85.71428571428571	84.0909090909091	31.714285714285715	0.00019952218386157895	1.0	0.01589550741320334	2	1	1	1.0	1.0
group_2498		hypothetical protein	6	21	1	111	85.71428571428571	84.0909090909091	31.714285714285715	0.00019952218386157895	1.0	0.01589550741320334	2	1	1	1.0	1.0
group_3478		hypothetical protein	6	21	1	111	85.71428571428571	84.0909090909091	31.714285714285715	0.00019952218386157895	1.0	0.01589550741320334	2	1	1	1.0	1.0
group_4688		hypothetical protein	6	21	1	111	85.71428571428571	84.0909090909091	31.714285714285715	0.00019952218386157895	1.0	0.01589550741320334	2	1	1	1.0	1.0
group_4757		hypothetical protein	6	21	1	111	85.71428571428571	84.0909090909091	31.714285714285715	0.00019952218386157895	1.0	0.01589550741320334	2	1	1	1.0	1.0
group_6335		hypothetical protein	6	21	1	111	85.71428571428571	84.0909090909091	31.714285714285715	0.00019952218386157895	1.0	0.01589550741320334	2	1	1	1.0	1.0
group_6566		hypothetical protein	6	21	1	111	85.71428571428571	84.0909090909091	31.714285714285715	0.00019952218386157895	1.0	0.01589550741320334	2	1	1	1.0	1.0
group_9070		hypothetical protein	6	21	1	111	85.71428571428571	84.0909090909091	31.714285714285715	0.00019952218386157895	1.0	0.01589550741320334	2	1	1	1.0	1.0
group_9071		hypothetical protein	6	21	1	111	85.71428571428571	84.0909090909091	31.714285714285715	0.00019952218386157895	1.0	0.01589550741320334	2	1	1	1.0	1.0
group_9072		hypothetical protein	6	21	1	111	85.71428571428571	84.0909090909091	31.714285714285715	0.00019952218386157895	1.0	0.01589550741320334	2	1	1	1.0	1.0
fimC_2		Chaperone protein FimC	0	95	7	37	0.0	28.030303030303028	0.0	0.00022460473321777102	1.0	0.017639064956049007	1	0	1	1.0	1.0
talB_1		Transaldolase B	0	95	7	37	0.0	28.030303030303028	0.0	0.00022460473321777102	1.0	0.017639064956049007	1	0	1	1.0	1.0
eptB		Kdo(2)-lipid A phosphoethanolamine 7''-transferase	0	95	7	37	0.0	28.030303030303028	0.0	0.00022460473321777102	1.0	0.017639064956049007	1	0	1	1.0	1.0
acrB_2		Multidrug efflux pump subunit AcrB	7	37	0	95	100.0	71.96969696969697	inf	0.00022460473321777102	1.0	0.017639064956049007	3	3	0	0.25	0.25
group_4596		hypothetical protein	6	22	1	110	85.71428571428571	83.33333333333334	30.0	0.00025204462435636407	1.0	0.019654136997513224	2	1	1	1.0	1.0
group_8630		hypothetical protein	6	22	1	110	85.71428571428571	83.33333333333334	30.0	0.00025204462435636407	1.0	0.019654136997513224	2	1	1	1.0	1.0
gcd		Quinoprotein glucose dehydrogenase	0	94	7	38	0.0	28.78787878787879	0.0	0.00026597928933683456	1.0	0.02024010674856988	1	0	1	1.0	1.0
topB		DNA topoisomerase 3	0	94	7	38	0.0	28.78787878787879	0.0	0.00026597928933683456	1.0	0.02024010674856988	1	0	1	1.0	1.0
fabG_4		3-oxoacyl-[acyl-carrier-protein] reductase FabG	7	38	0	94	100.0	71.21212121212122	inf	0.00026597928933683456	1.0	0.02024010674856988	1	1	0	1.0	1.0
tabA_1		Toxin-antitoxin biofilm protein TabA	7	38	0	94	100.0	71.21212121212122	inf	0.00026597928933683456	1.0	0.02024010674856988	1	1	0	1.0	1.0
group_11233		hypothetical protein	7	38	0	94	100.0	71.21212121212122	inf	0.00026597928933683456	1.0	0.02024010674856988	1	1	0	1.0	1.0
group_6446	eptB	Kdo(2)-lipid A phosphoethanolamine 7''-transferase	7	38	0	94	100.0	71.21212121212122	inf	0.00026597928933683456	1.0	0.02024010674856988	1	1	0	1.0	1.0
group_8616		hypothetical protein	7	38	0	94	100.0	71.21212121212122	inf	0.00026597928933683456	1.0	0.02024010674856988	1	1	0	1.0	1.0
group_13799		hypothetical protein	4	5	3	127	57.14285714285714	96.21212121212122	33.86666666666667	0.00027046666362052834	1.0	0.020510853377243364	3	3	1	0.25	1.0
group_1490		hypothetical protein	4	131	3	1	57.14285714285714	0.7575757575757576	0.010178117048346057	0.00031259178816336024	1.0	0.021616287736544632	1	1	1	1.0	1.0
group_14375		hypothetical protein	3	1	4	131	42.857142857142854	99.24242424242425	98.25	0.00031259178816336024	1.0	0.021616287736544632	1	1	1	1.0	1.0
group_14376		hypothetical protein	3	1	4	131	42.857142857142854	99.24242424242425	98.25	0.00031259178816336024	1.0	0.021616287736544632	2	1	1	1.0	1.0
group_14377		hypothetical protein	3	1	4	131	42.857142857142854	99.24242424242425	98.25	0.00031259178816336024	1.0	0.021616287736544632	2	1	1	1.0	1.0
group_14378		hypothetical protein	3	1	4	131	42.857142857142854	99.24242424242425	98.25	0.00031259178816336024	1.0	0.021616287736544632	2	1	1	1.0	1.0
group_14379		hypothetical protein	3	1	4	131	42.857142857142854	99.24242424242425	98.25	0.00031259178816336024	1.0	0.021616287736544632	2	1	1	1.0	1.0
group_14380		hypothetical protein	3	1	4	131	42.857142857142854	99.24242424242425	98.25	0.00031259178816336024	1.0	0.021616287736544632	2	1	1	1.0	1.0
group_14381		hypothetical protein	3	1	4	131	42.857142857142854	99.24242424242425	98.25	0.00031259178816336024	1.0	0.021616287736544632	2	1	1	1.0	1.0
group_14382		hypothetical protein	3	1	4	131	42.857142857142854	99.24242424242425	98.25	0.00031259178816336024	1.0	0.021616287736544632	2	1	1	1.0	1.0
group_14383		hypothetical protein	3	1	4	131	42.857142857142854	99.24242424242425	98.25	0.00031259178816336024	1.0	0.021616287736544632	2	1	1	1.0	1.0
group_14384		hypothetical protein	3	1	4	131	42.857142857142854	99.24242424242425	98.25	0.00031259178816336024	1.0	0.021616287736544632	2	1	1	1.0	1.0
group_14385		hypothetical protein	3	1	4	131	42.857142857142854	99.24242424242425	98.25	0.00031259178816336024	1.0	0.021616287736544632	2	1	1	1.0	1.0
group_19740		hypothetical protein	3	1	4	131	42.857142857142854	99.24242424242425	98.25	0.00031259178816336024	1.0	0.021616287736544632	2	1	1	1.0	1.0
group_19741		hypothetical protein	3	1	4	131	42.857142857142854	99.24242424242425	98.25	0.00031259178816336024	1.0	0.021616287736544632	2	1	1	1.0	1.0
group_2030		Isoxanthopterin deaminase	3	1	4	131	42.857142857142854	99.24242424242425	98.25	0.00031259178816336024	1.0	0.021616287736544632	1	1	1	1.0	1.0
group_3474		hypothetical protein	3	1	4	131	42.857142857142854	99.24242424242425	98.25	0.00031259178816336024	1.0	0.021616287736544632	1	1	1	1.0	1.0
group_9050		hypothetical protein	3	1	4	131	42.857142857142854	99.24242424242425	98.25	0.00031259178816336024	1.0	0.021616287736544632	2	1	1	1.0	1.0
group_9051		hypothetical protein	3	1	4	131	42.857142857142854	99.24242424242425	98.25	0.00031259178816336024	1.0	0.021616287736544632	2	1	1	1.0	1.0
group_9052		hypothetical protein	3	1	4	131	42.857142857142854	99.24242424242425	98.25	0.00031259178816336024	1.0	0.021616287736544632	2	1	1	1.0	1.0
group_9074		hypothetical protein	3	1	4	131	42.857142857142854	99.24242424242425	98.25	0.00031259178816336024	1.0	0.021616287736544632	1	1	1	1.0	1.0
group_6945		hypothetical protein	0	93	7	39	0.0	29.545454545454547	0.0	0.00031371916178190445	1.0	0.021616287736544632	1	0	1	1.0	1.0
group_4189	yhaI	Inner membrane protein YhaI	7	39	0	93	100.0	70.45454545454545	inf	0.00031371916178190445	1.0	0.021616287736544632	1	1	0	1.0	1.0
group_4547	topB	DNA topoisomerase 3	7	39	0	93	100.0	70.45454545454545	inf	0.00031371916178190445	1.0	0.021616287736544632	1	1	0	1.0	1.0
group_12580		hypothetical protein	6	23	1	109	85.71428571428571	82.57575757575758	28.434782608695652	0.00031540894739747014	1.0	0.021616287736544632	2	1	1	1.0	1.0
group_12588		hypothetical protein	6	23	1	109	85.71428571428571	82.57575757575758	28.434782608695652	0.00031540894739747014	1.0	0.021616287736544632	2	1	1	1.0	1.0
group_23417		hypothetical protein	6	23	1	109	85.71428571428571	82.57575757575758	28.434782608695652	0.00031540894739747014	1.0	0.021616287736544632	3	3	1	0.25	1.0
ltrA_3		Group II intron-encoded protein LtrA	6	23	1	109	85.71428571428571	82.57575757575758	28.434782608695652	0.00031540894739747014	1.0	0.021616287736544632	3	3	0	0.25	0.25
group_2466		hypothetical protein	6	23	1	109	85.71428571428571	82.57575757575758	28.434782608695652	0.00031540894739747014	1.0	0.021616287736544632	2	1	1	1.0	1.0
group_6332		hypothetical protein	6	23	1	109	85.71428571428571	82.57575757575758	28.434782608695652	0.00031540894739747014	1.0	0.021616287736544632	2	1	1	1.0	1.0
intA_3		Prophage integrase IntA	6	23	1	109	85.71428571428571	82.57575757575758	28.434782608695652	0.00031540894739747014	1.0	0.021616287736544632	2	1	1	1.0	1.0
group_6347	dinI_1	DNA damage-inducible protein I	6	23	1	109	85.71428571428571	82.57575757575758	28.434782608695652	0.00031540894739747014	1.0	0.021616287736544632	2	1	1	1.0	1.0
group_14485		hypothetical protein	5	13	2	119	71.42857142857143	90.15151515151516	22.884615384615383	0.00037794079166455195	1.0	0.025428040824552845	2	2	1	0.5	1.0
group_14486		hypothetical protein	5	13	2	119	71.42857142857143	90.15151515151516	22.884615384615383	0.00037794079166455195	1.0	0.025428040824552845	2	2	1	0.5	1.0
group_14487		hypothetical protein	5	13	2	119	71.42857142857143	90.15151515151516	22.884615384615383	0.00037794079166455195	1.0	0.025428040824552845	2	2	1	0.5	1.0
group_14488		hypothetical protein	5	13	2	119	71.42857142857143	90.15151515151516	22.884615384615383	0.00037794079166455195	1.0	0.025428040824552845	2	2	1	0.5	1.0
group_6568		hypothetical protein	5	13	2	119	71.42857142857143	90.15151515151516	22.884615384615383	0.00037794079166455195	1.0	0.025428040824552845	2	2	1	0.5	1.0
group_9076		hypothetical protein	5	13	2	119	71.42857142857143	90.15151515151516	22.884615384615383	0.00037794079166455195	1.0	0.025428040824552845	2	2	1	0.5	1.0
group_12538		hypothetical protein	6	24	1	108	85.71428571428571	81.81818181818183	27.0	0.0003912781235841887	1.0	0.02600820973269842	2	1	1	1.0	1.0
group_12540		hypothetical protein	6	24	1	108	85.71428571428571	81.81818181818183	27.0	0.0003912781235841887	1.0	0.02600820973269842	2	1	1	1.0	1.0
mltD_1		Membrane-bound lytic murein transglycosylase D	6	24	1	108	85.71428571428571	81.81818181818183	27.0	0.0003912781235841887	1.0	0.02600820973269842	2	1	1	1.0	1.0
group_4600		hypothetical protein	6	24	1	108	85.71428571428571	81.81818181818183	27.0	0.0003912781235841887	1.0	0.02600820973269842	2	1	1	1.0	1.0
dppB_1		Dipeptide transport system permease protein DppB	0	91	7	41	0.0	31.060606060606062	0.0	0.0004315551396219399	1.0	0.02842853379455812	1	0	1	1.0	1.0
yvoA		HTH-type transcriptional repressor YvoA	0	91	7	41	0.0	31.060606060606062	0.0	0.0004315551396219399	1.0	0.02842853379455812	1	0	1	1.0	1.0
putP_1		High-affinity proline transporter PutP	7	41	0	91	100.0	68.93939393939394	inf	0.0004315551396219399	1.0	0.02842853379455812	1	1	0	1.0	1.0
wbbL		Rhamnosyltransferase WbbL	4	6	3	126	57.14285714285714	95.45454545454545	28.0	0.0004425419111742111	1.0	0.028639339870359205	2	2	2	0.5	0.5
group_14398	tagG	Teichoic acid translocation permease protein TagG	4	6	3	126	57.14285714285714	95.45454545454545	28.0	0.0004425419111742111	1.0	0.028639339870359205	2	2	2	0.5	0.5
group_14399	tagH	Teichoic acids export ATP-binding protein TagH	4	6	3	126	57.14285714285714	95.45454545454545	28.0	0.0004425419111742111	1.0	0.028639339870359205	2	2	2	0.5	0.5
group_1834		hypothetical protein	4	6	3	126	57.14285714285714	95.45454545454545	28.0	0.0004425419111742111	1.0	0.028639339870359205	3	3	2	0.25	1.0
group_2424		hypothetical protein	4	6	3	126	57.14285714285714	95.45454545454545	28.0	0.0004425419111742111	1.0	0.028639339870359205	3	3	2	0.25	1.0
group_9056		hypothetical protein	4	6	3	126	57.14285714285714	95.45454545454545	28.0	0.0004425419111742111	1.0	0.028639339870359205	2	2	2	0.5	0.5
group_10838		hypothetical protein	7	42	0	90	100.0	68.18181818181817	inf	0.0005034809962255941	1.0	0.031191007313485907	1	1	0	1.0	1.0
yurK		putative HTH-type transcriptional regulator YurK	7	42	0	90	100.0	68.18181818181817	inf	0.0005034809962255941	1.0	0.031191007313485907	1	1	0	1.0	1.0
group_10980		hypothetical protein	7	42	0	90	100.0	68.18181818181817	inf	0.0005034809962255941	1.0	0.031191007313485907	1	1	0	1.0	1.0
nfdA_3		N-substituted formamide deformylase	7	42	0	90	100.0	68.18181818181817	inf	0.0005034809962255941	1.0	0.031191007313485907	1	1	0	1.0	1.0
frlD		Fructosamine kinase FrlD	7	42	0	90	100.0	68.18181818181817	inf	0.0005034809962255941	1.0	0.031191007313485907	1	1	0	1.0	1.0
frlB_3		Fructosamine deglycase FrlB	7	42	0	90	100.0	68.18181818181817	inf	0.0005034809962255941	1.0	0.031191007313485907	1	1	0	1.0	1.0
group_2245	dppB_2	Dipeptide transport system permease protein DppB	7	42	0	90	100.0	68.18181818181817	inf	0.0005034809962255941	1.0	0.031191007313485907	1	1	0	1.0	1.0
group_2710	adh1_1	Long-chain-alcohol dehydrogenase 1	7	42	0	90	100.0	68.18181818181817	inf	0.0005034809962255941	1.0	0.031191007313485907	1	1	0	1.0	1.0
lacC_1		Tagatose-6-phosphate kinase	7	42	0	90	100.0	68.18181818181817	inf	0.0005034809962255941	1.0	0.031191007313485907	1	1	0	1.0	1.0
fic_1		Adenosine monophosphate-protein transferase SoFic	7	42	0	90	100.0	68.18181818181817	inf	0.0005034809962255941	1.0	0.031191007313485907	1	1	0	1.0	1.0
group_14489		hypothetical protein	5	14	2	118	71.42857142857143	89.39393939393939	21.071428571428573	0.0005059987592091696	1.0	0.031191007313485907	2	2	1	0.5	1.0
group_14515		hypothetical protein	5	14	2	118	71.42857142857143	89.39393939393939	21.071428571428573	0.0005059987592091696	1.0	0.031191007313485907	2	1	1	1.0	1.0
group_4278	virB9	Type IV secretion system protein virB9	5	14	2	118	71.42857142857143	89.39393939393939	21.071428571428573	0.0005059987592091696	1.0	0.031191007313485907	2	2	1	0.5	1.0
group_6424		hypothetical protein	5	14	2	118	71.42857142857143	89.39393939393939	21.071428571428573	0.0005059987592091696	1.0	0.031191007313485907	2	2	1	0.5	1.0
group_6427	gpFI	Putative prophage major tail sheath protein	5	14	2	118	71.42857142857143	89.39393939393939	21.071428571428573	0.0005059987592091696	1.0	0.031191007313485907	2	2	1	0.5	1.0
group_6565		hypothetical protein	5	14	2	118	71.42857142857143	89.39393939393939	21.071428571428573	0.0005059987592091696	1.0	0.031191007313485907	3	2	2	1.0	1.0
group_8831		hypothetical protein	5	14	2	118	71.42857142857143	89.39393939393939	21.071428571428573	0.0005059987592091696	1.0	0.031191007313485907	2	2	1	0.5	1.0
pglA		N,N'-diacetylbacillosaminyl-diphospho-undecaprenol alpha-1,3-N-acetylgalactosaminyltransferase	0	89	7	43	0.0	32.57575757575758	0.0	0.0005854430188669704	1.0	0.03501234834784906	2	0	2	0.5	0.5
group_2108		hypothetical protein	0	89	7	43	0.0	32.57575757575758	0.0	0.0005854430188669704	1.0	0.03501234834784906	2	0	2	0.5	0.5
tagG		Teichoic acid translocation permease protein TagG	0	89	7	43	0.0	32.57575757575758	0.0	0.0005854430188669704	1.0	0.03501234834784906	2	0	2	0.5	0.5
mgtA		Magnesium-transporting ATPase, P-type 1	0	89	7	43	0.0	32.57575757575758	0.0	0.0005854430188669704	1.0	0.03501234834784906	1	0	1	1.0	1.0
ompN_2		Outer membrane protein N	0	89	7	43	0.0	32.57575757575758	0.0	0.0005854430188669704	1.0	0.03501234834784906	1	0	1	1.0	1.0
tagH		Teichoic acids export ATP-binding protein TagH	0	89	7	43	0.0	32.57575757575758	0.0	0.0005854430188669704	1.0	0.03501234834784906	2	0	2	0.5	0.5
group_1388		hypothetical protein	7	43	0	89	100.0	67.42424242424242	inf	0.0005854430188669704	1.0	0.03501234834784906	1	1	0	1.0	1.0
licC_5		Lichenan permease IIC component	7	43	0	89	100.0	67.42424242424242	inf	0.0005854430188669704	1.0	0.03501234834784906	3	3	0	0.25	0.25
group_2677		hypothetical protein	7	43	0	89	100.0	67.42424242424242	inf	0.0005854430188669704	1.0	0.03501234834784906	2	2	0	0.5	0.5
group_2805	gcd	Quinoprotein glucose dehydrogenase	7	43	0	89	100.0	67.42424242424242	inf	0.0005854430188669704	1.0	0.03501234834784906	1	1	0	1.0	1.0
group_5172	ompN_2	Outer membrane protein N	7	43	0	89	100.0	67.42424242424242	inf	0.0005854430188669704	1.0	0.03501234834784906	1	1	0	1.0	1.0
group_14463		hypothetical protein	5	15	2	117	71.42857142857143	88.63636363636364	19.5	0.000665502072117516	1.0	0.03947930034271328	3	1	2	1.0	1.0
group_8834		hypothetical protein	5	15	2	117	71.42857142857143	88.63636363636364	19.5	0.000665502072117516	1.0	0.03947930034271328	2	2	1	0.5	1.0
group_9075		hypothetical protein	5	15	2	117	71.42857142857143	88.63636363636364	19.5	0.000665502072117516	1.0	0.03947930034271328	2	2	1	0.5	1.0
group_3990	mgtA	Magnesium-transporting ATPase, P-type 1	7	44	0	88	100.0	66.66666666666666	inf	0.0006785816809594443	1.0	0.04014729366062471	1	1	0	1.0	1.0
group_1112		hypothetical protein	4	7	3	125	57.14285714285714	94.6969696969697	23.80952380952381	0.0006826469077607358	1.0	0.04017240522790378	3	3	2	0.25	1.0
group_14162		hypothetical protein	4	7	3	125	57.14285714285714	94.6969696969697	23.80952380952381	0.0006826469077607358	1.0	0.04017240522790378	3	3	2	0.25	1.0
group_390		hypothetical protein	6	27	1	105	85.71428571428571	79.54545454545455	23.333333333333332	0.0007131578479825937	1.0	0.0417452715896018	1	1	1	1.0	1.0
group_9078		hypothetical protein	6	27	1	105	85.71428571428571	79.54545454545455	23.333333333333332	0.0007131578479825937	1.0	0.0417452715896018	2	2	1	0.5	1.0
group_14364		hypothetical protein	3	2	4	130	42.857142857142854	98.48484848484848	48.75	0.000764165489159253	1.0	0.04391973535484976	1	1	1	1.0	1.0
recE_2		Exodeoxyribonuclease 8	3	2	4	130	42.857142857142854	98.48484848484848	48.75	0.000764165489159253	1.0	0.04391973535484976	1	1	1	1.0	1.0
rfbC_2		dTDP-4-dehydrorhamnose 3,5-epimerase	3	2	4	130	42.857142857142854	98.48484848484848	48.75	0.000764165489159253	1.0	0.04391973535484976	2	1	2	0.5	1.0
group_1725	ybhR_2	Inner membrane transport permease YbhR	3	2	4	130	42.857142857142854	98.48484848484848	48.75	0.000764165489159253	1.0	0.04391973535484976	1	1	1	1.0	1.0
group_10621	srlR_2	Glucitol operon repressor	7	45	0	87	100.0	65.9090909090909	inf	0.000784138831330923	1.0	0.04391973535484976	1	1	0	1.0	1.0
gatY		D-tagatose-1,6-bisphosphate aldolase subunit GatY	7	45	0	87	100.0	65.9090909090909	inf	0.000784138831330923	1.0	0.04391973535484976	1	1	0	1.0	1.0
fruA_1		PTS system fructose-specific EIIABC component	7	45	0	87	100.0	65.9090909090909	inf	0.000784138831330923	1.0	0.04391973535484976	1	1	0	1.0	1.0
gatZ		D-tagatose-1,6-bisphosphate aldolase subunit GatZ	7	45	0	87	100.0	65.9090909090909	inf	0.000784138831330923	1.0	0.04391973535484976	1	1	0	1.0	1.0
gatB		PTS system galactitol-specific EIIB component	7	45	0	87	100.0	65.9090909090909	inf	0.000784138831330923	1.0	0.04391973535484976	1	1	0	1.0	1.0
gatC_1		PTS system galactitol-specific EIIC component	7	45	0	87	100.0	65.9090909090909	inf	0.000784138831330923	1.0	0.04391973535484976	1	1	0	1.0	1.0
gatD		Galactitol-1-phosphate 5-dehydrogenase	7	45	0	87	100.0	65.9090909090909	inf	0.000784138831330923	1.0	0.04391973535484976	1	1	0	1.0	1.0
group_10628	srlR_1	Glucitol operon repressor	7	45	0	87	100.0	65.9090909090909	inf	0.000784138831330923	1.0	0.04391973535484976	1	1	0	1.0	1.0
group_3630		hypothetical protein	7	45	0	87	100.0	65.9090909090909	inf	0.000784138831330923	1.0	0.04391973535484976	2	2	0	0.5	0.5
group_4003		hypothetical protein	7	45	0	87	100.0	65.9090909090909	inf	0.000784138831330923	1.0	0.04391973535484976	2	2	0	0.5	0.5
group_7811	kdgK_1	2-dehydro-3-deoxygluconokinase	7	45	0	87	100.0	65.9090909090909	inf	0.000784138831330923	1.0	0.04391973535484976	1	1	0	1.0	1.0
fruB_1		Multiphosphoryl transfer protein	7	45	0	87	100.0	65.9090909090909	inf	0.000784138831330923	1.0	0.04391973535484976	1	1	0	1.0	1.0
gatA		PTS system galactitol-specific EIIA component	7	45	0	87	100.0	65.9090909090909	inf	0.000784138831330923	1.0	0.04391973535484976	1	1	0	1.0	1.0
group_10778		hypothetical protein	5	16	2	116	71.42857142857143	87.87878787878788	18.125	0.0008615303033178959	1.0	0.047530626834048316	2	2	1	0.5	1.0
group_10804	xerD_2	Tyrosine recombinase XerD	5	16	2	116	71.42857142857143	87.87878787878788	18.125	0.0008615303033178959	1.0	0.047530626834048316	2	2	1	0.5	1.0
group_3244		hypothetical protein	5	16	2	116	71.42857142857143	87.87878787878788	18.125	0.0008615303033178959	1.0	0.047530626834048316	2	2	1	0.5	1.0
group_3473		hypothetical protein	5	16	2	116	71.42857142857143	87.87878787878788	18.125	0.0008615303033178959	1.0	0.047530626834048316	1	1	1	1.0	1.0
group_4351		hypothetical protein	5	16	2	116	71.42857142857143	87.87878787878788	18.125	0.0008615303033178959	1.0	0.047530626834048316	2	2	1	0.5	1.0
group_963	hlyB	Alpha-hemolysin translocation ATP-binding protein HlyB	5	16	2	116	71.42857142857143	87.87878787878788	18.125	0.0008615303033178959	1.0	0.047530626834048316	2	1	1	1.0	1.0
yhaI		Inner membrane protein YhaI	0	86	7	46	0.0	34.84848484848485	0.0	0.0009034643056638772	1.0	0.04935061954799614	1	0	1	1.0	1.0
group_1873		hypothetical protein	7	46	0	86	100.0	65.15151515151516	inf	0.0009034643056638772	1.0	0.04935061954799614	1	1	0	1.0	1.0
entD		Enterobactin synthase component D	7	46	0	86	100.0	65.15151515151516	inf	0.0009034643056638772	1.0	0.04935061954799614	1	1	0	1.0	1.0
group_5348	lexA_1	LexA repressor	7	46	0	86	100.0	65.15151515151516	inf	0.0009034643056638772	1.0	0.04935061954799614	1	1	0	1.0	1.0
group_14504		Insertion element IS6110 uncharacterized 12.0 kDa protein	4	8	3	124	57.14285714285714	93.93939393939394	20.666666666666668	0.001005053519388153	1.0	0.054228657862732906	3	2	1	1.0	1.0
group_159	xerD_1	Tyrosine recombinase XerD	4	8	3	124	57.14285714285714	93.93939393939394	20.666666666666668	0.001005053519388153	1.0	0.054228657862732906	2	2	1	0.5	1.0
group_23775		hypothetical protein	4	8	3	124	57.14285714285714	93.93939393939394	20.666666666666668	0.001005053519388153	1.0	0.054228657862732906	2	2	1	0.5	1.0
pphA_2		Serine/threonine-protein phosphatase 1	4	8	3	124	57.14285714285714	93.93939393939394	20.666666666666668	0.001005053519388153	1.0	0.054228657862732906	3	3	2	0.25	1.0
group_9081		hypothetical protein	4	8	3	124	57.14285714285714	93.93939393939394	20.666666666666668	0.001005053519388153	1.0	0.054228657862732906	3	2	1	1.0	1.0
group_10646		hypothetical protein	7	47	0	85	100.0	64.39393939393939	inf	0.0010380228192733959	1.0	0.055465103088923245	1	1	0	1.0	1.0
group_2166	garD	Galactarate dehydratase (L-threo-forming)	7	47	0	85	100.0	64.39393939393939	inf	0.0010380228192733959	1.0	0.055465103088923245	1	1	0	1.0	1.0
group_6538	rhaS_1	HTH-type transcriptional activator RhaS	7	47	0	85	100.0	64.39393939393939	inf	0.0010380228192733959	1.0	0.055465103088923245	3	3	0	0.25	0.25
group_7926		hypothetical protein	7	47	0	85	100.0	64.39393939393939	inf	0.0010380228192733959	1.0	0.055465103088923245	1	1	0	1.0	1.0
group_10791		hypothetical protein	5	17	2	115	71.42857142857143	87.12121212121212	16.91176470588235	0.0010995785441973202	1.0	0.057774998365110616	2	2	1	0.5	1.0
group_10792		hypothetical protein	5	17	2	115	71.42857142857143	87.12121212121212	16.91176470588235	0.0010995785441973202	1.0	0.057774998365110616	2	2	1	0.5	1.0
group_10793		hypothetical protein	5	17	2	115	71.42857142857143	87.12121212121212	16.91176470588235	0.0010995785441973202	1.0	0.057774998365110616	2	2	1	0.5	1.0
group_10794		hypothetical protein	5	17	2	115	71.42857142857143	87.12121212121212	16.91176470588235	0.0010995785441973202	1.0	0.057774998365110616	2	2	1	0.5	1.0
group_23673		hypothetical protein	5	17	2	115	71.42857142857143	87.12121212121212	16.91176470588235	0.0010995785441973202	1.0	0.057774998365110616	3	3	1	0.25	1.0
group_3485	intA_1	Prophage integrase IntA	5	17	2	115	71.42857142857143	87.12121212121212	16.91176470588235	0.0010995785441973202	1.0	0.057774998365110616	3	2	2	1.0	1.0
group_5880		hypothetical protein	5	17	2	115	71.42857142857143	87.12121212121212	16.91176470588235	0.0010995785441973202	1.0	0.057774998365110616	2	2	1	0.5	1.0
kdgT		2-keto-3-deoxygluconate permease	0	84	7	48	0.0	36.36363636363637	0.0	0.0011894011470841074	1.0	0.06190496347606623	1	0	1	1.0	1.0
pgrR_4		HTH-type transcriptional regulator PgrR	7	48	0	84	100.0	63.63636363636363	inf	0.0011894011470841074	1.0	0.06190496347606623	2	2	0	0.5	0.5
group_9881		hypothetical protein	7	48	0	84	100.0	63.63636363636363	inf	0.0011894011470841074	1.0	0.06190496347606623	3	3	0	0.25	0.25
group_9890	qorA_1	Quinone oxidoreductase 1	7	48	0	84	100.0	63.63636363636363	inf	0.0011894011470841074	1.0	0.06190496347606623	2	2	0	0.5	0.5
hcpA_4		Major exported protein	7	49	0	83	100.0	62.878787878787875	inf	0.0013593155966675466	1.0	0.06992395474885645	2	2	0	0.5	0.5
group_10839		hypothetical protein	7	49	0	83	100.0	62.878787878787875	inf	0.0013593155966675466	1.0	0.06992395474885645	1	1	0	1.0	1.0
group_1631	pgtP	Phosphoglycerate transporter protein	7	49	0	83	100.0	62.878787878787875	inf	0.0013593155966675466	1.0	0.06992395474885645	2	2	0	0.5	0.5
group_2054	yicJ_1	Inner membrane symporter YicJ	7	49	0	83	100.0	62.878787878787875	inf	0.0013593155966675466	1.0	0.06992395474885645	3	3	0	0.25	0.25
group_99		hypothetical protein	7	49	0	83	100.0	62.878787878787875	inf	0.0013593155966675466	1.0	0.06992395474885645	1	1	0	1.0	1.0
parA_1		Chromosome partitioning protein ParA	4	9	3	123	57.14285714285714	93.18181818181817	18.22222222222222	0.0014247744626091656	1.0	0.0731207507926955	3	3	2	0.25	1.0
group_4601		hypothetical protein	6	31	1	101	85.71428571428571	76.51515151515152	19.548387096774192	0.0014501996873590793	1.0	0.07425291577874749	2	1	1	1.0	1.0
group_14367		hypothetical protein	3	3	4	129	42.857142857142854	97.72727272727273	32.25	0.0014943219708690295	1.0	0.07563462672738014	2	1	1	1.0	1.0
group_14368	dnaT_1	Primosomal protein 1	3	3	4	129	42.857142857142854	97.72727272727273	32.25	0.0014943219708690295	1.0	0.07563462672738014	2	1	1	1.0	1.0
group_14369		hypothetical protein	3	3	4	129	42.857142857142854	97.72727272727273	32.25	0.0014943219708690295	1.0	0.07563462672738014	2	1	1	1.0	1.0
group_6557		hypothetical protein	3	3	4	129	42.857142857142854	97.72727272727273	32.25	0.0014943219708690295	1.0	0.07563462672738014	1	1	1	1.0	1.0
group_9047		hypothetical protein	3	3	4	129	42.857142857142854	97.72727272727273	32.25	0.0014943219708690295	1.0	0.07563462672738014	1	1	1	1.0	1.0
ompW		Outer membrane protein W	0	82	7	50	0.0	37.878787878787875	0.0	0.0015496197802010014	1.0	0.0773687993427052	1	0	1	1.0	1.0
group_11492	celA_2	PTS system cellobiose-specific EIIB component	7	50	0	82	100.0	62.121212121212125	inf	0.0015496197802010014	1.0	0.0773687993427052	3	3	0	0.25	0.25
group_1403		hypothetical protein	7	50	0	82	100.0	62.121212121212125	inf	0.0015496197802010014	1.0	0.0773687993427052	2	2	0	0.5	0.5
group_2471		hypothetical protein	7	50	0	82	100.0	62.121212121212125	inf	0.0015496197802010014	1.0	0.0773687993427052	3	3	0	0.25	0.25
phnV_2		Putative 2-aminoethylphosphonate transport system permease protein PhnV	7	50	0	82	100.0	62.121212121212125	inf	0.0015496197802010014	1.0	0.0773687993427052	1	1	0	1.0	1.0
group_6120		hypothetical protein	7	50	0	82	100.0	62.121212121212125	inf	0.0015496197802010014	1.0	0.0773687993427052	1	1	0	1.0	1.0
group_12584		hypothetical protein	6	32	1	100	85.71428571428571	75.75757575757575	18.75	0.0017082427693128424	1.0	0.08509594002978736	2	1	1	1.0	1.0
rayT		REP-associated tyrosine transposase	0	81	7	51	0.0	38.63636363636363	0.0	0.0017623126912089603	1.0	0.08661629503251522	1	0	1	1.0	1.0
group_1347		hypothetical protein	7	51	0	81	100.0	61.36363636363637	inf	0.0017623126912089603	1.0	0.08661629503251522	3	3	0	0.25	0.25
group_215		hypothetical protein	7	51	0	81	100.0	61.36363636363637	inf	0.0017623126912089603	1.0	0.08661629503251522	2	2	0	0.5	0.5
group_3973	ompW	Outer membrane protein W	7	51	0	81	100.0	61.36363636363637	inf	0.0017623126912089603	1.0	0.08661629503251522	1	1	0	1.0	1.0
nlhH_2		Carboxylesterase NlhH	7	51	0	81	100.0	61.36363636363637	inf	0.0017623126912089603	1.0	0.08661629503251522	3	3	0	0.25	0.25
group_98		hypothetical protein	7	51	0	81	100.0	61.36363636363637	inf	0.0017623126912089603	1.0	0.08661629503251522	1	1	0	1.0	1.0
group_19534		hypothetical protein	4	10	3	122	57.14285714285714	92.42424242424242	16.266666666666666	0.001957420326268182	1.0	0.09418917954880951	3	3	2	0.25	1.0
group_2335		hypothetical protein	4	10	3	122	57.14285714285714	92.42424242424242	16.266666666666666	0.001957420326268182	1.0	0.09418917954880951	3	3	2	0.25	1.0
group_848		hypothetical protein	4	10	3	122	57.14285714285714	92.42424242424242	16.266666666666666	0.001957420326268182	1.0	0.09418917954880951	3	3	2	0.25	1.0
dnaC_2		DNA replication protein DnaC	4	10	3	122	57.14285714285714	92.42424242424242	16.266666666666666	0.001957420326268182	1.0	0.09418917954880951	3	3	2	0.25	1.0
garD		Galactarate dehydratase (L-threo-forming)	0	80	7	52	0.0	39.39393939393939	0.0	0.0019995470919486487	1.0	0.09418917954880951	1	0	1	1.0	1.0
lexA_2		LexA repressor	0	80	7	52	0.0	39.39393939393939	0.0	0.0019995470919486487	1.0	0.09418917954880951	1	0	1	1.0	1.0
group_5844	lacY_4	Lactose permease	0	80	7	52	0.0	39.39393939393939	0.0	0.0019995470919486487	1.0	0.09418917954880951	1	0	1	1.0	1.0
bgaA		Beta-galactosidase BgaA	0	80	7	52	0.0	39.39393939393939	0.0	0.0019995470919486487	1.0	0.09418917954880951	1	0	1	1.0	1.0
araC_4		Arabinose operon regulatory protein	0	80	7	52	0.0	39.39393939393939	0.0	0.0019995470919486487	1.0	0.09418917954880951	1	0	1	1.0	1.0
group_1404		hypothetical protein	7	52	0	80	100.0	60.60606060606061	inf	0.0019995470919486487	1.0	0.09418917954880951	2	2	0	0.5	0.5
yicJ_4		Inner membrane symporter YicJ	7	52	0	80	100.0	60.60606060606061	inf	0.0019995470919486487	1.0	0.09418917954880951	3	3	0	0.25	0.25
group_2210		hypothetical protein	7	52	0	80	100.0	60.60606060606061	inf	0.0019995470919486487	1.0	0.09418917954880951	2	2	0	0.5	0.5
group_3827		hypothetical protein	7	52	0	80	100.0	60.60606060606061	inf	0.0019995470919486487	1.0	0.09418917954880951	1	1	0	1.0	1.0
group_6340		hypothetical protein	6	33	1	99	85.71428571428571	75.0	18.0	0.002002441302593427	1.0	0.09418917954880951	2	1	1	1.0	1.0
mdfA		Multidrug transporter MdfA	2	112	5	20	28.57142857142857	15.151515151515152	0.07142857142857142	0.0021269168601597836	1.0	0.09418917954880951	2	1	2	0.5	1.0
gsiA_2		Glutathione import ATP-binding protein GsiA	5	132	2	0	71.42857142857143	0.0	0.0	0.0021895527056615587	1.0	0.09418917954880951	1	0	1	1.0	1.0
nrdF		Ribonucleoside-diphosphate reductase 2 subunit beta	5	132	2	0	71.42857142857143	0.0	0.0	0.0021895527056615587	1.0	0.09418917954880951	1	0	1	1.0	1.0
luxA		Alkanal monooxygenase alpha chain	5	132	2	0	71.42857142857143	0.0	0.0	0.0021895527056615587	1.0	0.09418917954880951	1	0	1	1.0	1.0
group_14635		hypothetical protein	2	0	5	132	28.57142857142857	100.0	inf	0.0021895527056615587	1.0	0.09418917954880951	1	1	0	1.0	1.0
group_14636		hypothetical protein	2	0	5	132	28.57142857142857	100.0	inf	0.0021895527056615587	1.0	0.09418917954880951	1	1	0	1.0	1.0
fosA_2		Glutathione transferase FosA	2	0	5	132	28.57142857142857	100.0	inf	0.0021895527056615587	1.0	0.09418917954880951	1	1	0	1.0	1.0
group_14639		hypothetical protein	2	0	5	132	28.57142857142857	100.0	inf	0.0021895527056615587	1.0	0.09418917954880951	1	1	0	1.0	1.0
group_14642		hypothetical protein	2	0	5	132	28.57142857142857	100.0	inf	0.0021895527056615587	1.0	0.09418917954880951	1	1	0	1.0	1.0
group_14646		hypothetical protein	2	0	5	132	28.57142857142857	100.0	inf	0.0021895527056615587	1.0	0.09418917954880951	1	1	0	1.0	1.0
group_14647		hypothetical protein	2	0	5	132	28.57142857142857	100.0	inf	0.0021895527056615587	1.0	0.09418917954880951	1	1	0	1.0	1.0
group_14648		hypothetical protein	2	0	5	132	28.57142857142857	100.0	inf	0.0021895527056615587	1.0	0.09418917954880951	1	1	0	1.0	1.0
group_14649	bin3	Putative transposon Tn552 DNA-invertase bin3	2	0	5	132	28.57142857142857	100.0	inf	0.0021895527056615587	1.0	0.09418917954880951	1	1	0	1.0	1.0
group_14650		hypothetical protein	2	0	5	132	28.57142857142857	100.0	inf	0.0021895527056615587	1.0	0.09418917954880951	1	1	0	1.0	1.0
group_14651		hypothetical protein	2	0	5	132	28.57142857142857	100.0	inf	0.0021895527056615587	1.0	0.09418917954880951	1	1	0	1.0	1.0
group_14652		hypothetical protein	2	0	5	132	28.57142857142857	100.0	inf	0.0021895527056615587	1.0	0.09418917954880951	1	1	0	1.0	1.0
group_14653	virB_1	Virulence regulon transcriptional activator VirB	2	0	5	132	28.57142857142857	100.0	inf	0.0021895527056615587	1.0	0.09418917954880951	1	1	0	1.0	1.0
group_14654	dinB1_3	DNA polymerase IV 1	2	0	5	132	28.57142857142857	100.0	inf	0.0021895527056615587	1.0	0.09418917954880951	1	1	0	1.0	1.0
group_14655	lexA_5	LexA repressor	2	0	5	132	28.57142857142857	100.0	inf	0.0021895527056615587	1.0	0.09418917954880951	1	1	0	1.0	1.0
group_14656	yedK_3	Putative SOS response-associated peptidase YedK	2	0	5	132	28.57142857142857	100.0	inf	0.0021895527056615587	1.0	0.09418917954880951	1	1	0	1.0	1.0
yhdJ_1		DNA adenine methyltransferase YhdJ	2	0	5	132	28.57142857142857	100.0	inf	0.0021895527056615587	1.0	0.09418917954880951	1	1	0	1.0	1.0
group_14658		hypothetical protein	2	0	5	132	28.57142857142857	100.0	inf	0.0021895527056615587	1.0	0.09418917954880951	1	1	0	1.0	1.0
group_14659		hypothetical protein	2	0	5	132	28.57142857142857	100.0	inf	0.0021895527056615587	1.0	0.09418917954880951	1	1	0	1.0	1.0
group_14660		hypothetical protein	2	0	5	132	28.57142857142857	100.0	inf	0.0021895527056615587	1.0	0.09418917954880951	1	1	0	1.0	1.0
group_14661		hypothetical protein	2	0	5	132	28.57142857142857	100.0	inf	0.0021895527056615587	1.0	0.09418917954880951	1	1	0	1.0	1.0
group_14662	holE_2	DNA polymerase III subunit theta	2	0	5	132	28.57142857142857	100.0	inf	0.0021895527056615587	1.0	0.09418917954880951	1	1	0	1.0	1.0
group_14663		hypothetical protein	2	0	5	132	28.57142857142857	100.0	inf	0.0021895527056615587	1.0	0.09418917954880951	1	1	0	1.0	1.0
group_14664	spo0C_2	Chromosome-partitioning protein Spo0J	2	0	5	132	28.57142857142857	100.0	inf	0.0021895527056615587	1.0	0.09418917954880951	1	1	0	1.0	1.0
group_14665		hypothetical protein	2	0	5	132	28.57142857142857	100.0	inf	0.0021895527056615587	1.0	0.09418917954880951	1	1	0	1.0	1.0
group_14666		hypothetical protein	2	0	5	132	28.57142857142857	100.0	inf	0.0021895527056615587	1.0	0.09418917954880951	1	1	0	1.0	1.0
group_14667		hypothetical protein	2	0	5	132	28.57142857142857	100.0	inf	0.0021895527056615587	1.0	0.09418917954880951	1	1	0	1.0	1.0
group_14668		hypothetical protein	2	0	5	132	28.57142857142857	100.0	inf	0.0021895527056615587	1.0	0.09418917954880951	1	1	0	1.0	1.0
group_14669		hypothetical protein	2	0	5	132	28.57142857142857	100.0	inf	0.0021895527056615587	1.0	0.09418917954880951	1	1	0	1.0	1.0
group_14670		hypothetical protein	2	0	5	132	28.57142857142857	100.0	inf	0.0021895527056615587	1.0	0.09418917954880951	1	1	0	1.0	1.0
group_156		hypothetical protein	2	0	5	132	28.57142857142857	100.0	inf	0.0021895527056615587	1.0	0.09418917954880951	2	2	0	0.5	0.5
group_160	cat	Chloramphenicol acetyltransferase	2	0	5	132	28.57142857142857	100.0	inf	0.0021895527056615587	1.0	0.09418917954880951	1	1	0	1.0	1.0
group_1897		hypothetical protein	2	0	5	132	28.57142857142857	100.0	inf	0.0021895527056615587	1.0	0.09418917954880951	1	1	0	1.0	1.0
group_21745		hypothetical protein	2	0	5	132	28.57142857142857	100.0	inf	0.0021895527056615587	1.0	0.09418917954880951	2	2	0	0.5	0.5
group_21746		hypothetical protein	2	0	5	132	28.57142857142857	100.0	inf	0.0021895527056615587	1.0	0.09418917954880951	2	2	0	0.5	0.5
group_21748		hypothetical protein	2	0	5	132	28.57142857142857	100.0	inf	0.0021895527056615587	1.0	0.09418917954880951	2	2	0	0.5	0.5
group_21749		hypothetical protein	2	0	5	132	28.57142857142857	100.0	inf	0.0021895527056615587	1.0	0.09418917954880951	2	2	0	0.5	0.5
group_23774		hypothetical protein	2	0	5	132	28.57142857142857	100.0	inf	0.0021895527056615587	1.0	0.09418917954880951	1	1	0	1.0	1.0
group_23788		hypothetical protein	2	0	5	132	28.57142857142857	100.0	inf	0.0021895527056615587	1.0	0.09418917954880951	1	1	0	1.0	1.0
group_398	dgoD_2	D-galactonate dehydratase	2	0	5	132	28.57142857142857	100.0	inf	0.0021895527056615587	1.0	0.09418917954880951	1	1	0	1.0	1.0
group_416		hypothetical protein	2	0	5	132	28.57142857142857	100.0	inf	0.0021895527056615587	1.0	0.09418917954880951	1	1	0	1.0	1.0
group_4450		hypothetical protein	2	0	5	132	28.57142857142857	100.0	inf	0.0021895527056615587	1.0	0.09418917954880951	1	1	0	1.0	1.0
group_49		hypothetical protein	2	0	5	132	28.57142857142857	100.0	inf	0.0021895527056615587	1.0	0.09418917954880951	1	1	0	1.0	1.0
group_8152		hypothetical protein	2	0	5	132	28.57142857142857	100.0	inf	0.0021895527056615587	1.0	0.09418917954880951	1	1	0	1.0	1.0
group_9120		hypothetical protein	2	0	5	132	28.57142857142857	100.0	inf	0.0021895527056615587	1.0	0.09418917954880951	1	1	0	1.0	1.0
group_9828		hypothetical protein	2	0	5	132	28.57142857142857	100.0	inf	0.0021895527056615587	1.0	0.09418917954880951	2	2	0	0.5	0.5
adh1_2		Long-chain-alcohol dehydrogenase 1	0	79	7	53	0.0	40.15151515151515	0.0	0.002263638217300377	1.0	0.09625042038417093	1	0	1	1.0	1.0
group_4941		Hydroxypyruvate reductase	0	79	7	53	0.0	40.15151515151515	0.0	0.002263638217300377	1.0	0.09625042038417093	1	0	1	1.0	1.0
garP_3		putative galactarate transporter	0	79	7	53	0.0	40.15151515151515	0.0	0.002263638217300377	1.0	0.09625042038417093	1	0	1	1.0	1.0
higA_1		Antitoxin HigA	0	79	7	53	0.0	40.15151515151515	0.0	0.002263638217300377	1.0	0.09625042038417093	1	0	1	1.0	1.0
group_1504		hypothetical protein	7	53	0	79	100.0	59.84848484848485	inf	0.002263638217300377	1.0	0.09625042038417093	1	1	0	1.0	1.0
group_3561		hypothetical protein	7	53	0	79	100.0	59.84848484848485	inf	0.002263638217300377	1.0	0.09625042038417093	2	2	0	0.5	0.5
group_13557		hypothetical protein	3	4	4	128	42.857142857142854	96.96969696969697	24.0	0.00255661730328138	1.0	0.10707681702658124	1	1	1	1.0	1.0
group_1491		hypothetical protein	3	4	4	128	42.857142857142854	96.96969696969697	24.0	0.00255661730328138	1.0	0.10707681702658124	1	1	1	1.0	1.0
group_624		hypothetical protein	3	4	4	128	42.857142857142854	96.96969696969697	24.0	0.00255661730328138	1.0	0.10707681702658124	1	1	1	1.0	1.0
group_6556		hypothetical protein	3	4	4	128	42.857142857142854	96.96969696969697	24.0	0.00255661730328138	1.0	0.10707681702658124	2	1	1	1.0	1.0
lysN_3		2-aminoadipate transaminase	0	78	7	54	0.0	40.909090909090914	0.0	0.0025570728010244842	1.0	0.10707681702658124	1	0	1	1.0	1.0
group_1999		hypothetical protein	7	54	0	78	100.0	59.09090909090909	inf	0.0025570728010244842	1.0	0.10707681702658124	3	3	0	0.25	0.25
group_456		hypothetical protein	7	54	0	78	100.0	59.09090909090909	inf	0.0025570728010244842	1.0	0.10707681702658124	1	1	0	1.0	1.0
group_95		hypothetical protein	7	54	0	78	100.0	59.09090909090909	inf	0.0025570728010244842	1.0	0.10707681702658124	1	1	0	1.0	1.0
group_14516		hypothetical protein	5	21	2	111	71.42857142857143	84.0909090909091	13.214285714285714	0.002596101690882965	1.0	0.10789222620415305	2	1	1	1.0	1.0
group_14517		hypothetical protein	5	21	2	111	71.42857142857143	84.0909090909091	13.214285714285714	0.002596101690882965	1.0	0.10789222620415305	2	1	1	1.0	1.0
group_14518	cvaA	Colicin V secretion protein CvaA	5	21	2	111	71.42857142857143	84.0909090909091	13.214285714285714	0.002596101690882965	1.0	0.10789222620415305	2	1	1	1.0	1.0
group_3870	mdfA	Multidrug transporter MdfA	5	21	2	111	71.42857142857143	84.0909090909091	13.214285714285714	0.002596101690882965	1.0	0.10789222620415305	2	2	1	0.5	1.0
group_1072		hypothetical protein	4	11	3	121	57.14285714285714	91.66666666666666	14.666666666666666	0.002619063333635183	1.0	0.10803269092833873	3	3	2	0.25	1.0
group_1889		hypothetical protein	4	11	3	121	57.14285714285714	91.66666666666666	14.666666666666666	0.002619063333635183	1.0	0.10803269092833873	3	3	2	0.25	1.0
group_2031		Isoxanthopterin deaminase	4	11	3	121	57.14285714285714	91.66666666666666	14.666666666666666	0.002619063333635183	1.0	0.10803269092833873	3	2	1	1.0	1.0
group_279		hypothetical protein	4	11	3	121	57.14285714285714	91.66666666666666	14.666666666666666	0.002619063333635183	1.0	0.10803269092833873	3	3	2	0.25	1.0
group_10118		hypothetical protein	0	77	7	55	0.0	41.66666666666667	0.0	0.0028825184302457615	1.0	0.11758117692913764	1	0	1	1.0	1.0
group_2933		hypothetical protein	0	77	7	55	0.0	41.66666666666667	0.0	0.0028825184302457615	1.0	0.11758117692913764	1	0	1	1.0	1.0
group_1375	lysN_3	2-aminoadipate transaminase	7	55	0	77	100.0	58.333333333333336	inf	0.0028825184302457615	1.0	0.11758117692913764	2	2	0	0.5	0.5
group_217		hypothetical protein	7	55	0	77	100.0	58.333333333333336	inf	0.0028825184302457615	1.0	0.11758117692913764	2	2	0	0.5	0.5
group_2680	maeA	NAD-dependent malic enzyme	7	55	0	77	100.0	58.333333333333336	inf	0.0028825184302457615	1.0	0.11758117692913764	2	2	0	0.5	0.5
group_6855		hypothetical protein	7	55	0	77	100.0	58.333333333333336	inf	0.0028825184302457615	1.0	0.11758117692913764	3	3	0	0.25	0.25
group_1389		hypothetical protein	0	76	7	56	0.0	42.42424242424242	0.0	0.003242833234026494	1.0	0.13106747950274114	1	0	1	1.0	1.0
group_658	proP_2	Proline/betaine transporter	0	76	7	56	0.0	42.42424242424242	0.0	0.003242833234026494	1.0	0.13106747950274114	1	0	1	1.0	1.0
group_4805		hypothetical protein	7	56	0	76	100.0	57.57575757575758	inf	0.003242833234026494	1.0	0.13106747950274114	2	2	0	0.5	0.5
group_5161		hypothetical protein	7	56	0	76	100.0	57.57575757575758	inf	0.003242833234026494	1.0	0.13106747950274114	1	1	0	1.0	1.0
pspA_1		Phosphoserine phosphatase 1	7	56	0	76	100.0	57.57575757575758	inf	0.003242833234026494	1.0	0.13106747950274114	2	2	0	0.5	0.5
group_10997		hypothetical protein	4	12	3	120	57.14285714285714	90.9090909090909	13.333333333333334	0.0034261077277017923	1.0	0.13796960827540722	3	3	2	0.25	1.0
group_23779		hypothetical protein	4	12	3	120	57.14285714285714	90.9090909090909	13.333333333333334	0.0034261077277017923	1.0	0.13796960827540722	3	3	2	0.25	1.0
group_2816		hypothetical protein	7	57	0	75	100.0	56.81818181818182	inf	0.0036410759118893628	1.0	0.1460932058610445	1	1	0	1.0	1.0
group_291	lamB_1	Maltoporin	7	57	0	75	100.0	56.81818181818182	inf	0.0036410759118893628	1.0	0.1460932058610445	1	1	0	1.0	1.0
group_14344		hypothetical protein	3	5	4	127	42.857142857142854	96.21212121212122	19.05	0.003998763693950242	1.0	0.15427398111554885	2	1	1	1.0	1.0
group_14345	dam_2	DNA adenine methylase	3	5	4	127	42.857142857142854	96.21212121212122	19.05	0.003998763693950242	1.0	0.15427398111554885	2	1	1	1.0	1.0
group_14346		hypothetical protein	3	5	4	127	42.857142857142854	96.21212121212122	19.05	0.003998763693950242	1.0	0.15427398111554885	2	1	1	1.0	1.0
group_14347		hypothetical protein	3	5	4	127	42.857142857142854	96.21212121212122	19.05	0.003998763693950242	1.0	0.15427398111554885	2	1	1	1.0	1.0
dinI_5		DNA damage-inducible protein I	3	5	4	127	42.857142857142854	96.21212121212122	19.05	0.003998763693950242	1.0	0.15427398111554885	2	1	1	1.0	1.0
group_14349		hypothetical protein	3	5	4	127	42.857142857142854	96.21212121212122	19.05	0.003998763693950242	1.0	0.15427398111554885	2	1	1	1.0	1.0
group_14350		hypothetical protein	3	5	4	127	42.857142857142854	96.21212121212122	19.05	0.003998763693950242	1.0	0.15427398111554885	2	1	1	1.0	1.0
group_14354		hypothetical protein	3	5	4	127	42.857142857142854	96.21212121212122	19.05	0.003998763693950242	1.0	0.15427398111554885	2	1	1	1.0	1.0
group_14355		hypothetical protein	3	5	4	127	42.857142857142854	96.21212121212122	19.05	0.003998763693950242	1.0	0.15427398111554885	2	1	1	1.0	1.0
group_14356		hypothetical protein	3	5	4	127	42.857142857142854	96.21212121212122	19.05	0.003998763693950242	1.0	0.15427398111554885	2	1	1	1.0	1.0
group_14357		hypothetical protein	3	5	4	127	42.857142857142854	96.21212121212122	19.05	0.003998763693950242	1.0	0.15427398111554885	2	1	1	1.0	1.0
group_14359		hypothetical protein	3	5	4	127	42.857142857142854	96.21212121212122	19.05	0.003998763693950242	1.0	0.15427398111554885	2	1	1	1.0	1.0
group_14360		hypothetical protein	3	5	4	127	42.857142857142854	96.21212121212122	19.05	0.003998763693950242	1.0	0.15427398111554885	2	1	1	1.0	1.0
group_18560		hypothetical protein	3	5	4	127	42.857142857142854	96.21212121212122	19.05	0.003998763693950242	1.0	0.15427398111554885	3	2	1	1.0	1.0
group_2174		hypothetical protein	3	5	4	127	42.857142857142854	96.21212121212122	19.05	0.003998763693950242	1.0	0.15427398111554885	1	1	1	1.0	1.0
group_2532		hypothetical protein	3	5	4	127	42.857142857142854	96.21212121212122	19.05	0.003998763693950242	1.0	0.15427398111554885	2	1	1	1.0	1.0
rffH_2		Glucose-1-phosphate thymidylyltransferase 2	3	5	4	127	42.857142857142854	96.21212121212122	19.05	0.003998763693950242	1.0	0.15427398111554885	2	1	2	0.5	1.0
group_3435		hypothetical protein	3	5	4	127	42.857142857142854	96.21212121212122	19.05	0.003998763693950242	1.0	0.15427398111554885	2	1	1	1.0	1.0
group_7049	rfbD_2	dTDP-4-dehydrorhamnose reductase	3	5	4	127	42.857142857142854	96.21212121212122	19.05	0.003998763693950242	1.0	0.15427398111554885	2	1	2	0.5	1.0
group_8139		hypothetical protein	3	5	4	127	42.857142857142854	96.21212121212122	19.05	0.003998763693950242	1.0	0.15427398111554885	1	1	1	1.0	1.0
group_9037		hypothetical protein	3	5	4	127	42.857142857142854	96.21212121212122	19.05	0.003998763693950242	1.0	0.15427398111554885	2	1	1	1.0	1.0
group_9049		hypothetical protein	3	5	4	127	42.857142857142854	96.21212121212122	19.05	0.003998763693950242	1.0	0.15427398111554885	2	1	1	1.0	1.0
group_4002		hypothetical protein	0	74	7	58	0.0	43.93939393939394	0.0	0.004080516108151901	1.0	0.1560638292455739	1	0	1	1.0	1.0
higB		mRNA interferase HigB	0	74	7	58	0.0	43.93939393939394	0.0	0.004080516108151901	1.0	0.1560638292455739	1	0	1	1.0	1.0
group_4909		hypothetical protein	7	58	0	74	100.0	56.060606060606055	inf	0.004080516108151901	1.0	0.1560638292455739	2	2	0	0.5	0.5
group_6822		hypothetical protein	7	58	0	74	100.0	56.060606060606055	inf	0.004080516108151901	1.0	0.1560638292455739	2	2	0	0.5	0.5
group_9875		hypothetical protein	7	58	0	74	100.0	56.060606060606055	inf	0.004080516108151901	1.0	0.1560638292455739	2	2	0	0.5	0.5
emrE_1		Multidrug transporter EmrE	4	13	3	119	57.14285714285714	90.15151515151516	12.205128205128204	0.004395166662415895	1.0	0.167807159007256	3	2	1	1.0	1.0
group_4281		hypothetical protein	5	24	2	108	71.42857142857143	81.81818181818183	11.25	0.004488213637666947	1.0	0.1710637280760521	2	2	1	0.5	1.0
group_2787	fliY_1	L-cystine-binding protein FliY	0	73	7	59	0.0	44.696969696969695	0.0	0.0045646451379326445	1.0	0.1716057732604729	1	0	1	1.0	1.0
rfbD		UDP-galactopyranose mutase	0	73	7	59	0.0	44.696969696969695	0.0	0.0045646451379326445	1.0	0.1716057732604729	2	0	2	0.5	0.5
group_5112	amaB_1	N-carbamoyl-L-amino acid hydrolase	0	73	7	59	0.0	44.696969696969695	0.0	0.0045646451379326445	1.0	0.1716057732604729	1	0	1	1.0	1.0
group_7067	gsiD_1	Glutathione transport system permease protein GsiD	0	73	7	59	0.0	44.696969696969695	0.0	0.0045646451379326445	1.0	0.1716057732604729	1	0	1	1.0	1.0
oppF_5		Oligopeptide transport ATP-binding protein OppF	0	73	7	59	0.0	44.696969696969695	0.0	0.0045646451379326445	1.0	0.1716057732604729	1	0	1	1.0	1.0
group_9995	dppA_1	Periplasmic dipeptide transport protein	0	73	7	59	0.0	44.696969696969695	0.0	0.0045646451379326445	1.0	0.1716057732604729	1	0	1	1.0	1.0
group_9996	gsiC_1	Glutathione transport system permease protein GsiC	0	73	7	59	0.0	44.696969696969695	0.0	0.0045646451379326445	1.0	0.1716057732604729	1	0	1	1.0	1.0
group_9997	oppD_5	Oligopeptide transport ATP-binding protein OppD	0	73	7	59	0.0	44.696969696969695	0.0	0.0045646451379326445	1.0	0.1716057732604729	1	0	1	1.0	1.0
bepG		Efflux pump membrane transporter BepG	0	72	7	60	0.0	45.45454545454545	0.0	0.005097187070691444	1.0	0.19000798019597767	2	0	2	0.5	0.5
group_1279	yheS_1	putative ABC transporter ATP-binding protein YheS	0	72	7	60	0.0	45.45454545454545	0.0	0.005097187070691444	1.0	0.19000798019597767	2	0	2	0.5	0.5
rimI_1		N-alpha-acetyltransferase RimI	7	60	0	72	100.0	54.54545454545454	inf	0.005097187070691444	1.0	0.19000798019597767	1	1	0	1.0	1.0
acr1_2		Fatty acyl-CoA reductase	7	60	0	72	100.0	54.54545454545454	inf	0.005097187070691444	1.0	0.19000798019597767	2	2	0	0.5	0.5
group_404		hypothetical protein	7	60	0	72	100.0	54.54545454545454	inf	0.005097187070691444	1.0	0.19000798019597767	1	1	0	1.0	1.0
nfsA_1		Oxygen-insensitive NADPH nitroreductase	4	14	3	118	57.14285714285714	89.39393939393939	11.238095238095237	0.005542945482630531	1.0	0.2062760892254478	2	2	2	0.5	0.5
group_1998		hypothetical protein	0	71	7	61	0.0	46.21212121212121	0.0	0.005682110177164253	1.0	0.20864027851857028	3	0	3	0.25	0.25
sdcS_2		Sodium-dependent dicarboxylate transporter SdcS	0	71	7	61	0.0	46.21212121212121	0.0	0.005682110177164253	1.0	0.20864027851857028	1	0	1	1.0	1.0
group_5892		hypothetical protein	0	71	7	61	0.0	46.21212121212121	0.0	0.005682110177164253	1.0	0.20864027851857028	1	0	1	1.0	1.0
ttdB		L(+)-tartrate dehydratase subunit beta	0	71	7	61	0.0	46.21212121212121	0.0	0.005682110177164253	1.0	0.20864027851857028	1	0	1	1.0	1.0
ttdA		L(+)-tartrate dehydratase subunit alpha	0	71	7	61	0.0	46.21212121212121	0.0	0.005682110177164253	1.0	0.20864027851857028	1	0	1	1.0	1.0
rspR_2		HTH-type transcriptional repressor RspR	0	71	7	61	0.0	46.21212121212121	0.0	0.005682110177164253	1.0	0.20864027851857028	1	0	1	1.0	1.0
group_2645		hypothetical protein	7	61	0	71	100.0	53.78787878787878	inf	0.005682110177164253	1.0	0.20864027851857028	3	3	0	0.25	0.25
fliY_7		L-cystine-binding protein FliY	7	61	0	71	100.0	53.78787878787878	inf	0.005682110177164253	1.0	0.20864027851857028	2	2	0	0.5	0.5
group_13353		hypothetical protein	3	6	4	126	42.857142857142854	95.45454545454545	15.75	0.0058629122091150955	1.0	0.2096965099363889	2	1	1	1.0	1.0
group_14351		hypothetical protein	3	6	4	126	42.857142857142854	95.45454545454545	15.75	0.0058629122091150955	1.0	0.2096965099363889	2	1	1	1.0	1.0
group_14352		hypothetical protein	3	6	4	126	42.857142857142854	95.45454545454545	15.75	0.0058629122091150955	1.0	0.2096965099363889	2	1	1	1.0	1.0
rrrD_4		Lysozyme RrrD	3	6	4	126	42.857142857142854	95.45454545454545	15.75	0.0058629122091150955	1.0	0.2096965099363889	2	1	1	1.0	1.0
group_14358		hypothetical protein	3	6	4	126	42.857142857142854	95.45454545454545	15.75	0.0058629122091150955	1.0	0.2096965099363889	2	1	1	1.0	1.0
group_14873	neo	Aminoglycoside 3'-phosphotransferase	3	6	4	126	42.857142857142854	95.45454545454545	15.75	0.0058629122091150955	1.0	0.2096965099363889	3	2	2	1.0	1.0
group_3476		hypothetical protein	3	6	4	126	42.857142857142854	95.45454545454545	15.75	0.0058629122091150955	1.0	0.2096965099363889	2	1	2	0.5	1.0
fhuA_4		Ferrichrome-iron receptor	3	6	4	126	42.857142857142854	95.45454545454545	15.75	0.0058629122091150955	1.0	0.2096965099363889	1	1	1	1.0	1.0
group_6436		hypothetical protein	3	6	4	126	42.857142857142854	95.45454545454545	15.75	0.0058629122091150955	1.0	0.2096965099363889	2	1	1	1.0	1.0
group_6550		hypothetical protein	3	6	4	126	42.857142857142854	95.45454545454545	15.75	0.0058629122091150955	1.0	0.2096965099363889	2	1	1	1.0	1.0
group_9038		hypothetical protein	3	6	4	126	42.857142857142854	95.45454545454545	15.75	0.0058629122091150955	1.0	0.2096965099363889	2	1	1	1.0	1.0
group_9039		hypothetical protein	3	6	4	126	42.857142857142854	95.45454545454545	15.75	0.0058629122091150955	1.0	0.2096965099363889	2	1	1	1.0	1.0
group_9040		hypothetical protein	3	6	4	126	42.857142857142854	95.45454545454545	15.75	0.0058629122091150955	1.0	0.2096965099363889	2	1	1	1.0	1.0
group_9041		hypothetical protein	3	6	4	126	42.857142857142854	95.45454545454545	15.75	0.0058629122091150955	1.0	0.2096965099363889	2	1	1	1.0	1.0
group_9042		hypothetical protein	3	6	4	126	42.857142857142854	95.45454545454545	15.75	0.0058629122091150955	1.0	0.2096965099363889	2	1	1	1.0	1.0
group_9048		hypothetical protein	3	6	4	126	42.857142857142854	95.45454545454545	15.75	0.0058629122091150955	1.0	0.2096965099363889	2	1	1	1.0	1.0
group_3441		hypothetical protein	5	26	2	106	71.42857142857143	80.3030303030303	10.192307692307692	0.006235699752495177	1.0	0.220639952315887	2	2	1	0.5	1.0
ynfE_2		Putative dimethyl sulfoxide reductase chain YnfE	5	26	2	106	71.42857142857143	80.3030303030303	10.192307692307692	0.006235699752495177	1.0	0.220639952315887	2	2	1	0.5	1.0
group_354		hypothetical protein	0	70	7	62	0.0	46.96969696969697	0.0	0.006323638745553767	1.0	0.220639952315887	1	0	1	1.0	1.0
group_771		hypothetical protein	0	70	7	62	0.0	46.96969696969697	0.0	0.006323638745553767	1.0	0.220639952315887	1	0	1	1.0	1.0
group_1167	bepG	Efflux pump membrane transporter BepG	7	62	0	70	100.0	53.03030303030303	inf	0.006323638745553767	1.0	0.220639952315887	2	2	0	0.5	0.5
katE		Catalase HPII	5	131	2	1	71.42857142857143	0.7575757575757576	0.019083969465648856	0.006408836751607919	1.0	0.220639952315887	1	1	1	1.0	1.0
chbC		PTS system N,N'-diacetylchitobiose-specific EIIC component	5	131	2	1	71.42857142857143	0.7575757575757576	0.019083969465648856	0.006408836751607919	1.0	0.220639952315887	1	1	1	1.0	1.0
group_14509		Insertion element IS6110 uncharacterized 12.0 kDa protein	2	1	5	131	28.57142857142857	99.24242424242425	52.4	0.006408836751607919	1.0	0.220639952315887	1	1	1	1.0	1.0
group_14643		hypothetical protein	2	1	5	131	28.57142857142857	99.24242424242425	52.4	0.006408836751607919	1.0	0.220639952315887	1	1	1	1.0	1.0
group_14644	klcA_3	Antirestriction protein KlcA	2	1	5	131	28.57142857142857	99.24242424242425	52.4	0.006408836751607919	1.0	0.220639952315887	1	1	1	1.0	1.0
group_14645		hypothetical protein	2	1	5	131	28.57142857142857	99.24242424242425	52.4	0.006408836751607919	1.0	0.220639952315887	1	1	1	1.0	1.0
snaA		Pristinamycin IIA synthase subunit A	2	1	5	131	28.57142857142857	99.24242424242425	52.4	0.006408836751607919	1.0	0.220639952315887	2	1	1	1.0	1.0
group_18563		hypothetical protein	2	1	5	131	28.57142857142857	99.24242424242425	52.4	0.006408836751607919	1.0	0.220639952315887	2	1	1	1.0	1.0
nfsA_2		Oxygen-insensitive NADPH nitroreductase	2	1	5	131	28.57142857142857	99.24242424242425	52.4	0.006408836751607919	1.0	0.220639952315887	2	1	1	1.0	1.0
group_23764		hypothetical protein	2	1	5	131	28.57142857142857	99.24242424242425	52.4	0.006408836751607919	1.0	0.220639952315887	2	1	1	1.0	1.0
group_23769		hypothetical protein	2	1	5	131	28.57142857142857	99.24242424242425	52.4	0.006408836751607919	1.0	0.220639952315887	2	1	1	1.0	1.0
group_23772		hypothetical protein	2	1	5	131	28.57142857142857	99.24242424242425	52.4	0.006408836751607919	1.0	0.220639952315887	2	1	1	1.0	1.0
lacY_5		Lactose permease	2	1	5	131	28.57142857142857	99.24242424242425	52.4	0.006408836751607919	1.0	0.220639952315887	2	1	1	1.0	1.0
group_418	ltrA_4	Group II intron-encoded protein LtrA	2	1	5	131	28.57142857142857	99.24242424242425	52.4	0.006408836751607919	1.0	0.220639952315887	1	1	1	1.0	1.0
group_4685		hypothetical protein	2	1	5	131	28.57142857142857	99.24242424242425	52.4	0.006408836751607919	1.0	0.220639952315887	2	1	1	1.0	1.0
group_5642	nrdF	Ribonucleoside-diphosphate reductase 2 subunit beta	2	1	5	131	28.57142857142857	99.24242424242425	52.4	0.006408836751607919	1.0	0.220639952315887	2	1	1	1.0	1.0
group_6154		hypothetical protein	2	1	5	131	28.57142857142857	99.24242424242425	52.4	0.006408836751607919	1.0	0.220639952315887	1	1	1	1.0	1.0
group_6585		hypothetical protein	2	1	5	131	28.57142857142857	99.24242424242425	52.4	0.006408836751607919	1.0	0.220639952315887	1	1	1	1.0	1.0
group_9086		hypothetical protein	2	1	5	131	28.57142857142857	99.24242424242425	52.4	0.006408836751607919	1.0	0.220639952315887	1	1	1	1.0	1.0
ant1		Streptomycin 3''-adenylyltransferase	4	15	3	117	57.14285714285714	88.63636363636364	10.4	0.006886131275543028	1.0	0.23670271805090892	2	2	1	0.5	1.0
group_5398	hexR_3	HTH-type transcriptional regulator HexR	1	90	6	42	14.285714285714285	31.818181818181817	0.07777777777777778	0.006976808090554708	1.0	0.23944665776416996	3	1	2	1.0	1.0
group_2528		hypothetical protein	5	27	2	105	71.42857142857143	79.54545454545455	9.722222222222221	0.00728156167069492	1.0	0.24951786172188742	2	2	1	0.5	1.0
group_248	yahA	hypothetical protein	6	43	1	89	85.71428571428571	67.42424242424242	12.418604651162791	0.007880063033949329	1.0	0.2691907601133031	3	3	1	0.25	1.0
group_5399	hexR_3	HTH-type transcriptional regulator HexR	6	43	1	89	85.71428571428571	67.42424242424242	12.418604651162791	0.007880063033949329	1.0	0.2691907601133031	3	2	1	1.0	1.0
group_14366		hypothetical protein	3	7	4	125	42.857142857142854	94.6969696969697	13.392857142857142	0.008185928051089829	1.0	0.27706604329977047	2	1	1	1.0	1.0
group_23717	ltrA_1	Group II intron-encoded protein LtrA	3	7	4	125	42.857142857142854	94.6969696969697	13.392857142857142	0.008185928051089829	1.0	0.27706604329977047	3	2	1	1.0	1.0
group_4388		hypothetical protein	3	7	4	125	42.857142857142854	94.6969696969697	13.392857142857142	0.008185928051089829	1.0	0.27706604329977047	1	1	1	1.0	1.0
msbA_3		Putative multidrug export ATP-binding/permease protein	3	7	4	125	42.857142857142854	94.6969696969697	13.392857142857142	0.008185928051089829	1.0	0.27706604329977047	1	1	1	1.0	1.0
group_9054		hypothetical protein	3	7	4	125	42.857142857142854	94.6969696969697	13.392857142857142	0.008185928051089829	1.0	0.27706604329977047	2	1	1	1.0	1.0
group_9055		hypothetical protein	3	7	4	125	42.857142857142854	94.6969696969697	13.392857142857142	0.008185928051089829	1.0	0.27706604329977047	2	1	1	1.0	1.0
ltrA_1		Group II intron-encoded protein LtrA	4	16	3	116	57.14285714285714	87.87878787878788	9.666666666666666	0.008441288576399421	1.0	0.28397824311628356	3	2	1	1.0	1.0
group_13354		hypothetical protein	5	28	2	104	71.42857142857143	78.78787878787878	9.285714285714286	0.008454490924750693	1.0	0.28397824311628356	2	2	1	0.5	1.0
group_3437		hypothetical protein	5	28	2	104	71.42857142857143	78.78787878787878	9.285714285714286	0.008454490924750693	1.0	0.28397824311628356	2	2	1	0.5	1.0
rrrD_2		Lysozyme RrrD	5	28	2	104	71.42857142857143	78.78787878787878	9.285714285714286	0.008454490924750693	1.0	0.28397824311628356	2	2	1	0.5	1.0
group_6434		hypothetical protein	5	28	2	104	71.42857142857143	78.78787878787878	9.285714285714286	0.008454490924750693	1.0	0.28397824311628356	2	2	1	0.5	1.0
group_2531		hypothetical protein	5	29	2	103	71.42857142857143	78.03030303030303	8.879310344827585	0.009764020267600256	1.0	0.3264733322203068	2	2	1	0.5	1.0
group_3434		hypothetical protein	5	29	2	103	71.42857142857143	78.03030303030303	8.879310344827585	0.009764020267600256	1.0	0.3264733322203068	2	2	1	0.5	1.0
group_6430		hypothetical protein	5	29	2	103	71.42857142857143	78.03030303030303	8.879310344827585	0.009764020267600256	1.0	0.3264733322203068	2	2	1	0.5	1.0
ccmF		Cytochrome c-type biogenesis protein CcmF	1	87	6	45	14.285714285714285	34.090909090909086	0.08620689655172414	0.0099676109136487	1.0	0.33227377287371523	3	1	3	0.25	1.0
yhdN_4		General stress protein 69	6	45	1	87	85.71428571428571	65.9090909090909	11.6	0.0099676109136487	1.0	0.33227377287371523	3	2	1	1.0	1.0
group_10790		hypothetical protein	4	17	3	115	57.14285714285714	87.12121212121212	9.019607843137255	0.01022476111124203	1.0	0.3403318675760017	3	2	2	1.0	1.0
group_1071		hypothetical protein	3	8	4	124	42.857142857142854	93.93939393939394	11.625	0.010999658479838088	1.0	0.3650232531324315	3	2	1	1.0	1.0
group_2557		hypothetical protein	3	8	4	124	42.857142857142854	93.93939393939394	11.625	0.010999658479838088	1.0	0.3650232531324315	2	1	1	1.0	1.0
group_2023	ccmF	Cytochrome c-type biogenesis protein CcmF	6	46	1	86	85.71428571428571	65.15151515151516	11.217391304347826	0.011165455098298848	1.0	0.36996886352741587	3	3	1	0.25	1.0
group_3173		hypothetical protein	4	18	3	114	57.14285714285714	86.36363636363636	8.444444444444445	0.012252579459474274	1.0	0.40417028925512444	3	3	2	0.25	1.0
tmrB		Tunicamycin resistance protein	4	18	3	114	57.14285714285714	86.36363636363636	8.444444444444445	0.012252579459474274	1.0	0.40417028925512444	3	3	1	0.25	1.0
yokD		SPBc2 prophage-derived aminoglycoside N(3')-acetyltransferase-like protein YokD	4	18	3	114	57.14285714285714	86.36363636363636	8.444444444444445	0.012252579459474274	1.0	0.40417028925512444	3	3	1	0.25	1.0
group_18552		hypothetical protein	2	2	5	130	28.57142857142857	98.48484848484848	26.0	0.012505081715052435	1.0	0.408228022615055	2	1	1	1.0	1.0
group_18553		hypothetical protein	2	2	5	130	28.57142857142857	98.48484848484848	26.0	0.012505081715052435	1.0	0.408228022615055	2	1	1	1.0	1.0
group_2857	bioC	Malonyl-[acyl-carrier protein] O-methyltransferase	2	2	5	130	28.57142857142857	98.48484848484848	26.0	0.012505081715052435	1.0	0.408228022615055	2	1	2	0.5	1.0
chbF_1		6-phospho-beta-glucosidase	2	2	5	130	28.57142857142857	98.48484848484848	26.0	0.012505081715052435	1.0	0.408228022615055	1	1	1	1.0	1.0
group_4254	tnpR_2	Transposon Tn3 resolvase	2	2	5	130	28.57142857142857	98.48484848484848	26.0	0.012505081715052435	1.0	0.408228022615055	1	1	1	1.0	1.0
group_4712		hypothetical protein	2	2	5	130	28.57142857142857	98.48484848484848	26.0	0.012505081715052435	1.0	0.408228022615055	2	1	1	1.0	1.0
group_5359	chbC	PTS system N,N'-diacetylchitobiose-specific EIIC component	2	2	5	130	28.57142857142857	98.48484848484848	26.0	0.012505081715052435	1.0	0.408228022615055	1	1	1	1.0	1.0
group_2197		hypothetical protein	0	69	7	63	0.0	47.72727272727273	0.0	0.01334990401839135	1.0	0.4332436498203828	1	0	1	1.0	1.0
maeA		NAD-dependent malic enzyme	0	69	7	63	0.0	47.72727272727273	0.0	0.01334990401839135	1.0	0.4332436498203828	2	0	2	0.5	0.5
group_491	oadB	Oxaloacetate decarboxylase beta chain	0	69	7	63	0.0	47.72727272727273	0.0	0.01334990401839135	1.0	0.4332436498203828	1	0	1	1.0	1.0
ydfG_1		NADP-dependent 3-hydroxy acid dehydrogenase YdfG	0	69	7	63	0.0	47.72727272727273	0.0	0.01334990401839135	1.0	0.4332436498203828	1	0	1	1.0	1.0
group_9874		hypothetical protein	7	65	0	67	100.0	50.75757575757576	inf	0.01373138612712059	1.0	0.4436665139872579	2	2	0	0.5	0.5
algC		Phosphomannomutase/phosphoglucomutase	0	67	7	65	0.0	49.24242424242424	0.0	0.01373138612712059	1.0	0.4436665139872579	2	0	2	0.5	0.5
hcnB		Hydrogen cyanide synthase subunit HcnB	0	67	7	65	0.0	49.24242424242424	0.0	0.01373138612712059	1.0	0.4436665139872579	1	0	1	1.0	1.0
oadG		Oxaloacetate decarboxylase gamma chain	7	66	0	66	100.0	50.0	inf	0.01411459257913458	1.0	0.4553813290004999	1	1	0	1.0	1.0
ybhR_2		Inner membrane transport permease YbhR	4	123	3	9	57.14285714285714	6.8181818181818175	0.0975609756097561	0.01433119346665482	1.0	0.45901419074330707	1	1	1	1.0	1.0
group_14363		hypothetical protein	3	9	4	123	42.857142857142854	93.18181818181817	10.25	0.01433119346665482	1.0	0.45901419074330707	2	1	1	1.0	1.0
group_23722	ltrA_2	Group II intron-encoded protein LtrA	3	9	4	123	42.857142857142854	93.18181818181817	10.25	0.01433119346665482	1.0	0.45901419074330707	3	2	2	1.0	1.0
group_8490		hypothetical protein	3	9	4	123	42.857142857142854	93.18181818181817	10.25	0.01433119346665482	1.0	0.45901419074330707	1	1	1	1.0	1.0
group_9044		hypothetical protein	3	9	4	123	42.857142857142854	93.18181818181817	10.25	0.01433119346665482	1.0	0.45901419074330707	2	1	1	1.0	1.0
group_3828		hypothetical protein	7	67	0	65	100.0	49.24242424242424	inf	0.014628219252165987	1.0	0.4631499891776169	1	1	0	1.0	1.0
dmlR_9		HTH-type transcriptional regulator DmlR	7	67	0	65	100.0	49.24242424242424	inf	0.014628219252165987	1.0	0.4631499891776169	3	3	0	0.25	0.25
group_673		hypothetical protein	7	67	0	65	100.0	49.24242424242424	inf	0.014628219252165987	1.0	0.4631499891776169	1	1	0	1.0	1.0
group_6924		hypothetical protein	7	67	0	65	100.0	49.24242424242424	inf	0.014628219252165987	1.0	0.4631499891776169	2	2	0	0.5	0.5
group_293	lamB_1	Maltoporin	0	65	7	67	0.0	50.75757575757576	0.0	0.014628219252165987	1.0	0.4631499891776169	2	0	2	0.5	0.5
group_3998		hypothetical protein	0	65	7	67	0.0	50.75757575757576	0.0	0.014628219252165987	1.0	0.4631499891776169	1	0	1	1.0	1.0
group_4091	gntR_1	HTH-type transcriptional regulator GntR	0	65	7	67	0.0	50.75757575757576	0.0	0.014628219252165987	1.0	0.4631499891776169	1	0	1	1.0	1.0
mshD		Mycothiol acetyltransferase	0	65	7	67	0.0	50.75757575757576	0.0	0.014628219252165987	1.0	0.4631499891776169	1	0	1	1.0	1.0
gabD_1		Succinate-semialdehyde dehydrogenase [NADP(+)] GabD	7	68	0	64	100.0	48.484848484848484	inf	0.015274572026610745	1.0	0.47880576062961067	2	2	0	0.5	0.5
cfiA		Methylmalonyl-CoA carboxyltransferase 5S subunit	7	68	0	64	100.0	48.484848484848484	inf	0.015274572026610745	1.0	0.47880576062961067	1	1	0	1.0	1.0
group_3928	yibH_1	Inner membrane protein YibH	7	68	0	64	100.0	48.484848484848484	inf	0.015274572026610745	1.0	0.47880576062961067	1	1	0	1.0	1.0
gntR_2		HTH-type transcriptional regulator GntR	7	68	0	64	100.0	48.484848484848484	inf	0.015274572026610745	1.0	0.47880576062961067	1	1	0	1.0	1.0
group_10393		hypothetical protein	0	64	7	68	0.0	51.515151515151516	0.0	0.015274572026610745	1.0	0.47880576062961067	1	0	1	1.0	1.0
pepE		Peptidase E	0	64	7	68	0.0	51.515151515151516	0.0	0.015274572026610745	1.0	0.47880576062961067	1	0	1	1.0	1.0
group_4001		hypothetical protein	0	64	7	68	0.0	51.515151515151516	0.0	0.015274572026610745	1.0	0.47880576062961067	1	0	1	1.0	1.0
gutB		Sorbitol dehydrogenase	7	69	0	63	100.0	47.72727272727273	inf	0.01605653909951681	1.0	0.4948822693409734	1	1	0	1.0	1.0
sorM		PTS system sorbose-specific EIID component	7	69	0	63	100.0	47.72727272727273	inf	0.01605653909951681	1.0	0.4948822693409734	1	1	0	1.0	1.0
sorA		PTS system sorbose-specific EIIC component	7	69	0	63	100.0	47.72727272727273	inf	0.01605653909951681	1.0	0.4948822693409734	1	1	0	1.0	1.0
group_10126	sorB_2	PTS system sorbose-specific EIIB component	7	69	0	63	100.0	47.72727272727273	inf	0.01605653909951681	1.0	0.4948822693409734	1	1	0	1.0	1.0
sorC_3		Sorbitol operon regulator	7	69	0	63	100.0	47.72727272727273	inf	0.01605653909951681	1.0	0.4948822693409734	1	1	0	1.0	1.0
yheS_1		putative ABC transporter ATP-binding protein YheS	7	69	0	63	100.0	47.72727272727273	inf	0.01605653909951681	1.0	0.4948822693409734	2	2	0	0.5	0.5
group_2694		hypothetical protein	7	69	0	63	100.0	47.72727272727273	inf	0.01605653909951681	1.0	0.4948822693409734	2	2	0	0.5	0.5
hemN_2		Oxygen-independent coproporphyrinogen III oxidase	7	69	0	63	100.0	47.72727272727273	inf	0.01605653909951681	1.0	0.4948822693409734	2	2	0	0.5	0.5
bacC		Dihydroanticapsin 7-dehydrogenase	7	69	0	63	100.0	47.72727272727273	inf	0.01605653909951681	1.0	0.4948822693409734	1	1	0	1.0	1.0
group_5447		Shikimate 5-dehydrogenase-like protein	7	69	0	63	100.0	47.72727272727273	inf	0.01605653909951681	1.0	0.4948822693409734	1	1	0	1.0	1.0
sorF		PTS system sorbose-specific EIIA component	7	69	0	63	100.0	47.72727272727273	inf	0.01605653909951681	1.0	0.4948822693409734	1	1	0	1.0	1.0
group_1771	gabD_1	Succinate-semialdehyde dehydrogenase [NADP(+)] GabD	0	63	7	69	0.0	52.27272727272727	0.0	0.01605653909951681	1.0	0.4948822693409734	2	0	2	0.5	0.5
yliI		Aldose sugar dehydrogenase YliI	2	99	5	33	28.57142857142857	25.0	0.13333333333333333	0.016565268699983034	1.0	0.5098498600714444	2	1	2	0.5	1.0
fumB		Fumarate hydratase class I, anaerobic	7	70	0	62	100.0	46.96969696969697	inf	0.01697759488228497	1.0	0.5167745708445031	1	1	0	1.0	1.0
pncA		Nicotinamidase	7	70	0	62	100.0	46.96969696969697	inf	0.01697759488228497	1.0	0.5167745708445031	1	1	0	1.0	1.0
manZ_2		PTS system mannose-specific EIID component	7	70	0	62	100.0	46.96969696969697	inf	0.01697759488228497	1.0	0.5167745708445031	2	2	0	0.5	0.5
group_7835		hypothetical protein	7	70	0	62	100.0	46.96969696969697	inf	0.01697759488228497	1.0	0.5167745708445031	1	1	0	1.0	1.0
rnpA		Ribonuclease P protein component	0	62	7	70	0.0	53.03030303030303	0.0	0.01697759488228497	1.0	0.5167745708445031	1	0	1	1.0	1.0
group_3015	hemN_2	Oxygen-independent coproporphyrinogen III oxidase	0	62	7	70	0.0	53.03030303030303	0.0	0.01697759488228497	1.0	0.5167745708445031	2	0	2	0.5	0.5
rclR_3		RCS-specific HTH-type transcriptional activator RclR	0	62	7	70	0.0	53.03030303030303	0.0	0.01697759488228497	1.0	0.5167745708445031	1	0	1	1.0	1.0
group_674		hypothetical protein	0	62	7	70	0.0	53.03030303030303	0.0	0.01697759488228497	1.0	0.5167745708445031	1	0	1	1.0	1.0
group_1832		hypothetical protein	4	20	3	112	57.14285714285714	84.84848484848484	7.466666666666667	0.017103296656843646	1.0	0.5191685703208055	3	3	2	0.25	1.0
group_5989		hypothetical protein	4	20	3	112	57.14285714285714	84.84848484848484	7.466666666666667	0.017103296656843646	1.0	0.5191685703208055	3	3	2	0.25	1.0
guaD_1		Guanine deaminase	7	71	0	61	100.0	46.21212121212121	inf	0.018041804677912627	1.0	0.5399280024146861	1	1	0	1.0	1.0
pchR		Regulatory protein PchR	7	71	0	61	100.0	46.21212121212121	inf	0.018041804677912627	1.0	0.5399280024146861	2	2	0	0.5	0.5
group_3300		hypothetical protein	7	71	0	61	100.0	46.21212121212121	inf	0.018041804677912627	1.0	0.5399280024146861	1	1	0	1.0	1.0
group_4920		hypothetical protein	7	71	0	61	100.0	46.21212121212121	inf	0.018041804677912627	1.0	0.5399280024146861	2	2	0	0.5	0.5
bm3R1		HTH-type transcriptional repressor Bm3R1	7	71	0	61	100.0	46.21212121212121	inf	0.018041804677912627	1.0	0.5399280024146861	2	2	0	0.5	0.5
group_6858		hypothetical protein	7	71	0	61	100.0	46.21212121212121	inf	0.018041804677912627	1.0	0.5399280024146861	2	2	0	0.5	0.5
group_861		hypothetical protein	7	71	0	61	100.0	46.21212121212121	inf	0.018041804677912627	1.0	0.5399280024146861	2	2	0	0.5	0.5
group_2908	pncA	Nicotinamidase	0	61	7	71	0.0	53.78787878787878	0.0	0.018041804677912627	1.0	0.5399280024146861	1	0	1	1.0	1.0
group_11656	bla_2	Carbapenem-hydrolyzing beta-lactamase KPC	3	10	4	122	42.857142857142854	92.42424242424242	9.15	0.0182031191678687	1.0	0.5399280024146861	3	2	2	1.0	1.0
group_14374		hypothetical protein	3	10	4	122	42.857142857142854	92.42424242424242	9.15	0.0182031191678687	1.0	0.5399280024146861	2	1	1	1.0	1.0
group_3475		hypothetical protein	3	10	4	122	42.857142857142854	92.42424242424242	9.15	0.0182031191678687	1.0	0.5399280024146861	2	1	1	1.0	1.0
group_6553	intS_2	Prophage integrase IntS	3	10	4	122	42.857142857142854	92.42424242424242	9.15	0.0182031191678687	1.0	0.5399280024146861	2	1	1	1.0	1.0
group_6554		hypothetical protein	3	10	4	122	42.857142857142854	92.42424242424242	9.15	0.0182031191678687	1.0	0.5399280024146861	2	1	1	1.0	1.0
group_6555		hypothetical protein	3	10	4	122	42.857142857142854	92.42424242424242	9.15	0.0182031191678687	1.0	0.5399280024146861	2	1	1	1.0	1.0
group_9043		hypothetical protein	3	10	4	122	42.857142857142854	92.42424242424242	9.15	0.0182031191678687	1.0	0.5399280024146861	2	1	1	1.0	1.0
group_9045		hypothetical protein	3	10	4	122	42.857142857142854	92.42424242424242	9.15	0.0182031191678687	1.0	0.5399280024146861	2	1	1	1.0	1.0
group_9046		hypothetical protein	3	10	4	122	42.857142857142854	92.42424242424242	9.15	0.0182031191678687	1.0	0.5399280024146861	2	1	1	1.0	1.0
group_2160	yliI	Aldose sugar dehydrogenase YliI	5	34	2	98	71.42857142857143	74.24242424242425	7.205882352941177	0.01870686096430486	1.0	0.5541248426312478	2	2	1	0.5	1.0
group_1381		hypothetical protein	7	72	0	60	100.0	45.45454545454545	inf	0.019253830137775048	1.0	0.563519261910371	1	1	0	1.0	1.0
citC		[Citrate [pro-3S]-lyase] ligase	7	72	0	60	100.0	45.45454545454545	inf	0.019253830137775048	1.0	0.563519261910371	1	1	0	1.0	1.0
rbsB_2		Ribose import binding protein RbsB	7	72	0	60	100.0	45.45454545454545	inf	0.019253830137775048	1.0	0.563519261910371	1	1	0	1.0	1.0
citD		Citrate lyase acyl carrier protein	7	72	0	60	100.0	45.45454545454545	inf	0.019253830137775048	1.0	0.563519261910371	1	1	0	1.0	1.0
rfnT		Riboflavin transporter RfnT	0	60	7	72	0.0	54.54545454545454	0.0	0.019253830137775048	1.0	0.563519261910371	1	0	1	1.0	1.0
manC1		Mannose-1-phosphate guanylyltransferase 1	0	60	7	72	0.0	54.54545454545454	0.0	0.019253830137775048	1.0	0.563519261910371	2	0	2	0.5	0.5
group_5205		hypothetical protein	0	60	7	72	0.0	54.54545454545454	0.0	0.019253830137775048	1.0	0.563519261910371	1	0	1	1.0	1.0
group_6860		hypothetical protein	0	60	7	72	0.0	54.54545454545454	0.0	0.019253830137775048	1.0	0.563519261910371	1	0	1	1.0	1.0
mscM_1		putative MscS family protein.1	0	60	7	72	0.0	54.54545454545454	0.0	0.019253830137775048	1.0	0.563519261910371	1	0	1	1.0	1.0
rffH_1		Glucose-1-phosphate thymidylyltransferase 2	4	21	3	111	57.14285714285714	84.0909090909091	7.0476190476190474	0.019955940427640526	1.0	0.5812104958589595	3	2	1	1.0	1.0
group_7770		hypothetical protein	4	21	3	111	57.14285714285714	84.0909090909091	7.0476190476190474	0.019955940427640526	1.0	0.5812104958589595	3	3	2	0.25	1.0
group_12589		hypothetical protein	2	3	5	129	28.57142857142857	97.72727272727273	17.2	0.02033235919898118	1.0	0.5812104958589595	1	1	1	1.0	1.0
group_17812		Putative tyrosine-protein kinase in cps region	2	3	5	129	28.57142857142857	97.72727272727273	17.2	0.02033235919898118	1.0	0.5812104958589595	2	1	1	1.0	1.0
group_17813	wcaJ	UDP-glucose:undecaprenyl-phosphate glucose-1-phosphate transferase	2	3	5	129	28.57142857142857	97.72727272727273	17.2	0.02033235919898118	1.0	0.5812104958589595	2	1	1	1.0	1.0
pglH		GalNAc-alpha-(1->4)-GalNAc-alpha-(1->3)-diNAcBac-PP-undecaprenol alpha-1,4-N-acetyl-D-galactosaminyltransferase	2	3	5	129	28.57142857142857	97.72727272727273	17.2	0.02033235919898118	1.0	0.5812104958589595	2	1	1	1.0	1.0
group_17815	wbbD	UDP-Gal:alpha-D-GlcNAc-diphosphoundecaprenol beta-1,3-galactosyltransferase	2	3	5	129	28.57142857142857	97.72727272727273	17.2	0.02033235919898118	1.0	0.5812104958589595	2	1	1	1.0	1.0
epsH		Putative glycosyltransferase EpsH	2	3	5	129	28.57142857142857	97.72727272727273	17.2	0.02033235919898118	1.0	0.5812104958589595	2	1	1	1.0	1.0
group_17817	wfgD	UDP-Glc:alpha-D-GlcNAc-diphosphoundecaprenol beta-1,3-glucosyltransferase WfgD	2	3	5	129	28.57142857142857	97.72727272727273	17.2	0.02033235919898118	1.0	0.5812104958589595	2	1	1	1.0	1.0
group_17818		hypothetical protein	2	3	5	129	28.57142857142857	97.72727272727273	17.2	0.02033235919898118	1.0	0.5812104958589595	2	1	1	1.0	1.0
group_17819		hypothetical protein	2	3	5	129	28.57142857142857	97.72727272727273	17.2	0.02033235919898118	1.0	0.5812104958589595	2	1	1	1.0	1.0
group_17821		hypothetical protein	2	3	5	129	28.57142857142857	97.72727272727273	17.2	0.02033235919898118	1.0	0.5812104958589595	2	1	1	1.0	1.0
group_1926	katE	Catalase HPII	2	3	5	129	28.57142857142857	97.72727272727273	17.2	0.02033235919898118	1.0	0.5812104958589595	1	1	1	1.0	1.0
group_23720	ltrA_2	Group II intron-encoded protein LtrA	2	3	5	129	28.57142857142857	97.72727272727273	17.2	0.02033235919898118	1.0	0.5812104958589595	1	1	1	1.0	1.0
group_23777		hypothetical protein	2	3	5	129	28.57142857142857	97.72727272727273	17.2	0.02033235919898118	1.0	0.5812104958589595	2	1	1	1.0	1.0
group_3621	glnQ_3	Glutamine transport ATP-binding protein GlnQ	2	3	5	129	28.57142857142857	97.72727272727273	17.2	0.02033235919898118	1.0	0.5812104958589595	2	1	1	1.0	1.0
traD_2		Coupling protein TraD	2	3	5	129	28.57142857142857	97.72727272727273	17.2	0.02033235919898118	1.0	0.5812104958589595	1	1	1	1.0	1.0
traI_2		Multifunctional conjugation protein TraI	2	3	5	129	28.57142857142857	97.72727272727273	17.2	0.02033235919898118	1.0	0.5812104958589595	1	1	1	1.0	1.0
group_10200		hypothetical protein	7	73	0	59	100.0	44.696969696969695	inf	0.020618935497948316	1.0	0.5818653050750939	1	1	0	1.0	1.0
group_1135		hypothetical protein	7	73	0	59	100.0	44.696969696969695	inf	0.020618935497948316	1.0	0.5818653050750939	3	3	0	0.25	0.25
group_1795		hypothetical protein	7	73	0	59	100.0	44.696969696969695	inf	0.020618935497948316	1.0	0.5818653050750939	1	1	0	1.0	1.0
oadB		Oxaloacetate decarboxylase beta chain	7	73	0	59	100.0	44.696969696969695	inf	0.020618935497948316	1.0	0.5818653050750939	1	1	0	1.0	1.0
group_5204		hypothetical protein	7	73	0	59	100.0	44.696969696969695	inf	0.020618935497948316	1.0	0.5818653050750939	1	1	0	1.0	1.0
tsaM1		Toluene-4-sulfonate monooxygenase system iron-sulfur subunit TsaM1	7	73	0	59	100.0	44.696969696969695	inf	0.020618935497948316	1.0	0.5818653050750939	1	1	0	1.0	1.0
group_5799		hypothetical protein	7	73	0	59	100.0	44.696969696969695	inf	0.020618935497948316	1.0	0.5818653050750939	2	2	0	0.5	0.5
group_1747	ppsC_1	Phthiocerol/phenolphthiocerol synthesis polyketide synthase type I PpsC	0	59	7	73	0.0	55.3030303030303	0.0	0.020618935497948316	1.0	0.5818653050750939	1	0	1	1.0	1.0
gnl		Gluconolactonase	0	59	7	73	0.0	55.3030303030303	0.0	0.020618935497948316	1.0	0.5818653050750939	1	0	1	1.0	1.0
group_5834		hypothetical protein	0	59	7	73	0.0	55.3030303030303	0.0	0.020618935497948316	1.0	0.5818653050750939	1	0	1	1.0	1.0
dacD		D-alanyl-D-alanine carboxypeptidase DacD	3	110	4	22	42.857142857142854	16.666666666666664	0.15	0.023112274743414537	1.0	0.6513942261017522	3	2	2	1.0	1.0
group_3108	dacD	D-alanyl-D-alanine carboxypeptidase DacD	4	23	3	109	57.14285714285714	82.57575757575758	6.318840579710145	0.02658557837677893	1.0	0.7483297750239252	3	2	2	1.0	1.0
group_6639		hypothetical protein	3	12	4	120	42.857142857142854	90.9090909090909	7.5	0.027637439549699824	1.0	0.7759580356014959	3	2	1	1.0	1.0
group_7918		hypothetical protein	3	12	4	120	42.857142857142854	90.9090909090909	7.5	0.027637439549699824	1.0	0.7759580356014959	3	3	2	0.25	1.0
group_10586		Type IV secretion system protein VirB11	5	38	2	94	71.42857142857143	71.21212121212122	6.184210526315789	0.0293466502561125	1.0	0.8228994635983363	2	2	1	0.5	1.0
group_11687	repE_2	Replication initiation protein	2	4	5	128	28.57142857142857	96.96969696969697	12.8	0.029751377813037345	1.0	0.8248158361534021	2	2	1	0.5	1.0
group_11688		hypothetical protein	2	4	5	128	28.57142857142857	96.96969696969697	12.8	0.029751377813037345	1.0	0.8248158361534021	2	2	1	0.5	1.0
group_11689		hypothetical protein	2	4	5	128	28.57142857142857	96.96969696969697	12.8	0.029751377813037345	1.0	0.8248158361534021	2	2	1	0.5	1.0
fiu_2		Catecholate siderophore receptor Fiu	2	4	5	128	28.57142857142857	96.96969696969697	12.8	0.029751377813037345	1.0	0.8248158361534021	2	1	1	1.0	1.0
group_1985	pphA	Serine/threonine-protein phosphatase 1	2	4	5	128	28.57142857142857	96.96969696969697	12.8	0.029751377813037345	1.0	0.8248158361534021	3	2	1	1.0	1.0
group_32		hypothetical protein	2	4	5	128	28.57142857142857	96.96969696969697	12.8	0.029751377813037345	1.0	0.8248158361534021	3	1	3	0.25	1.0
group_3511	traC_2	DNA primase TraC	2	4	5	128	28.57142857142857	96.96969696969697	12.8	0.029751377813037345	1.0	0.8248158361534021	2	1	1	1.0	1.0
group_371		hypothetical protein	2	4	5	128	28.57142857142857	96.96969696969697	12.8	0.029751377813037345	1.0	0.8248158361534021	2	1	2	0.5	1.0
group_6150		hypothetical protein	2	4	5	128	28.57142857142857	96.96969696969697	12.8	0.029751377813037345	1.0	0.8248158361534021	1	1	1	1.0	1.0
group_1932		hypothetical protein	4	24	3	108	57.14285714285714	81.81818181818183	6.0	0.030388380680718963	1.0	0.8403643920577771	2	2	2	0.5	0.5
group_8094		hypothetical protein	4	24	3	108	57.14285714285714	81.81818181818183	6.0	0.030388380680718963	1.0	0.8403643920577771	3	2	2	1.0	1.0
group_4355	dam_1	DNA adenine methylase	3	13	4	119	42.857142857142854	90.15151515151516	6.865384615384615	0.03322466997016093	1.0	0.911942807091432	3	3	2	0.25	1.0
group_5883		hypothetical protein	3	13	4	119	42.857142857142854	90.15151515151516	6.865384615384615	0.03322466997016093	1.0	0.911942807091432	3	3	2	0.25	1.0
group_7915		hypothetical protein	3	13	4	119	42.857142857142854	90.15151515151516	6.865384615384615	0.03322466997016093	1.0	0.911942807091432	3	3	2	0.25	1.0
group_7916		hypothetical protein	3	13	4	119	42.857142857142854	90.15151515151516	6.865384615384615	0.03322466997016093	1.0	0.911942807091432	3	3	2	0.25	1.0
group_7917		hypothetical protein	3	13	4	119	42.857142857142854	90.15151515151516	6.865384615384615	0.03322466997016093	1.0	0.911942807091432	3	3	2	0.25	1.0
group_8242		hypothetical protein	3	13	4	119	42.857142857142854	90.15151515151516	6.865384615384615	0.03322466997016093	1.0	0.911942807091432	3	2	1	1.0	1.0
rffG_1		dTDP-glucose 4,6-dehydratase 2	4	25	3	107	57.14285714285714	81.06060606060606	5.706666666666667	0.03453240740760749	1.0	0.9443712809310391	3	1	2	1.0	1.0
fusA_1		Elongation factor G	5	40	2	92	71.42857142857143	69.6969696969697	5.75	0.03605417466778571	1.0	0.9443712809310391	2	1	1	1.0	1.0
group_6548		hypothetical protein	3	14	4	118	42.857142857142854	89.39393939393939	6.321428571428571	0.03940242067896334	1.0	0.9443712809310391	3	2	2	1.0	1.0
bla_4		Beta-lactamase OXA-1	5	41	2	91	71.42857142857143	68.93939393939394	5.548780487804878	0.03979011078339505	1.0	0.9443712809310391	3	3	1	0.25	1.0
group_11665		hypothetical protein	2	5	5	127	28.57142857142857	96.21212121212122	10.16	0.04062928201693967	1.0	0.9443712809310391	2	1	2	0.5	1.0
group_11666		hypothetical protein	2	5	5	127	28.57142857142857	96.21212121212122	10.16	0.04062928201693967	1.0	0.9443712809310391	2	1	2	0.5	1.0
group_11669		hypothetical protein	2	5	5	127	28.57142857142857	96.21212121212122	10.16	0.04062928201693967	1.0	0.9443712809310391	2	1	2	0.5	1.0
group_1326	fhuA_2	Ferrichrome-iron receptor	2	5	5	127	28.57142857142857	96.21212121212122	10.16	0.04062928201693967	1.0	0.9443712809310391	3	2	1	1.0	1.0
cat_1		hypothetical protein	2	5	5	127	28.57142857142857	96.21212121212122	10.16	0.04062928201693967	1.0	0.9443712809310391	2	1	2	0.5	1.0
group_18287		hypothetical protein	2	5	5	127	28.57142857142857	96.21212121212122	10.16	0.04062928201693967	1.0	0.9443712809310391	2	1	1	1.0	1.0
group_18293		hypothetical protein	2	5	5	127	28.57142857142857	96.21212121212122	10.16	0.04062928201693967	1.0	0.9443712809310391	2	1	1	1.0	1.0
group_18294		hypothetical protein	2	5	5	127	28.57142857142857	96.21212121212122	10.16	0.04062928201693967	1.0	0.9443712809310391	2	1	1	1.0	1.0
group_18295		hypothetical protein	2	5	5	127	28.57142857142857	96.21212121212122	10.16	0.04062928201693967	1.0	0.9443712809310391	2	1	1	1.0	1.0
group_18296		hypothetical protein	2	5	5	127	28.57142857142857	96.21212121212122	10.16	0.04062928201693967	1.0	0.9443712809310391	2	1	1	1.0	1.0
group_18554		hypothetical protein	2	5	5	127	28.57142857142857	96.21212121212122	10.16	0.04062928201693967	1.0	0.9443712809310391	2	1	1	1.0	1.0
group_18555		hypothetical protein	2	5	5	127	28.57142857142857	96.21212121212122	10.16	0.04062928201693967	1.0	0.9443712809310391	2	1	1	1.0	1.0
group_18556		hypothetical protein	2	5	5	127	28.57142857142857	96.21212121212122	10.16	0.04062928201693967	1.0	0.9443712809310391	2	1	1	1.0	1.0
group_18557		hypothetical protein	2	5	5	127	28.57142857142857	96.21212121212122	10.16	0.04062928201693967	1.0	0.9443712809310391	2	1	1	1.0	1.0
group_18558		hypothetical protein	2	5	5	127	28.57142857142857	96.21212121212122	10.16	0.04062928201693967	1.0	0.9443712809310391	2	1	1	1.0	1.0
group_18559		hypothetical protein	2	5	5	127	28.57142857142857	96.21212121212122	10.16	0.04062928201693967	1.0	0.9443712809310391	2	1	1	1.0	1.0
group_18561		hypothetical protein	2	5	5	127	28.57142857142857	96.21212121212122	10.16	0.04062928201693967	1.0	0.9443712809310391	2	1	1	1.0	1.0
group_18562		hypothetical protein	2	5	5	127	28.57142857142857	96.21212121212122	10.16	0.04062928201693967	1.0	0.9443712809310391	2	1	1	1.0	1.0
group_23660		hypothetical protein	2	5	5	127	28.57142857142857	96.21212121212122	10.16	0.04062928201693967	1.0	0.9443712809310391	2	1	2	0.5	1.0
group_2593		hypothetical protein	2	5	5	127	28.57142857142857	96.21212121212122	10.16	0.04062928201693967	1.0	0.9443712809310391	2	1	1	1.0	1.0
group_4740		hypothetical protein	2	5	5	127	28.57142857142857	96.21212121212122	10.16	0.04062928201693967	1.0	0.9443712809310391	2	1	1	1.0	1.0
group_6588		hypothetical protein	2	5	5	127	28.57142857142857	96.21212121212122	10.16	0.04062928201693967	1.0	0.9443712809310391	2	2	2	0.5	0.5
group_6702		hypothetical protein	2	5	5	127	28.57142857142857	96.21212121212122	10.16	0.04062928201693967	1.0	0.9443712809310391	2	1	1	1.0	1.0
virB4_2		Type IV secretion system protein virB4	2	5	5	127	28.57142857142857	96.21212121212122	10.16	0.04062928201693967	1.0	0.9443712809310391	2	1	2	0.5	1.0
group_8232		hypothetical protein	2	5	5	127	28.57142857142857	96.21212121212122	10.16	0.04062928201693967	1.0	0.9443712809310391	2	1	2	0.5	1.0
group_8233	virB1_2	Type IV secretion system protein virB1	2	5	5	127	28.57142857142857	96.21212121212122	10.16	0.04062928201693967	1.0	0.9443712809310391	2	1	2	0.5	1.0
group_9068		hypothetical protein	2	5	5	127	28.57142857142857	96.21212121212122	10.16	0.04062928201693967	1.0	0.9443712809310391	2	1	1	1.0	1.0
ppsC_2		Phthiocerol/phenolphthiocerol synthesis polyketide synthase type I PpsC	7	75	0	57	100.0	43.18181818181818	inf	0.041273317364413635	1.0	0.9443712809310391	1	1	0	1.0	1.0
group_3189	ttuB_3	Putative tartrate transporter	7	75	0	57	100.0	43.18181818181818	inf	0.041273317364413635	1.0	0.9443712809310391	1	1	0	1.0	1.0
benM_2		HTH-type transcriptional regulator BenM	7	75	0	57	100.0	43.18181818181818	inf	0.041273317364413635	1.0	0.9443712809310391	1	1	0	1.0	1.0
group_6856		hypothetical protein	7	75	0	57	100.0	43.18181818181818	inf	0.041273317364413635	1.0	0.9443712809310391	2	2	0	0.5	0.5
ttuC'		putative tartrate dehydrogenase/decarboxylase TtuC'	7	75	0	57	100.0	43.18181818181818	inf	0.041273317364413635	1.0	0.9443712809310391	1	1	0	1.0	1.0
group_10869		hypothetical protein	0	57	7	75	0.0	56.81818181818182	0.0	0.041273317364413635	1.0	0.9443712809310391	2	0	2	0.5	0.5
group_257		Methylmalonyl-CoA carboxyltransferase 5S subunit	0	57	7	75	0.0	56.81818181818182	0.0	0.041273317364413635	1.0	0.9443712809310391	1	0	1	1.0	1.0
group_526	bm3R1	HTH-type transcriptional repressor Bm3R1	0	57	7	75	0.0	56.81818181818182	0.0	0.041273317364413635	1.0	0.9443712809310391	2	0	2	0.5	0.5
baiA1		Bile acid 7-dehydroxylase 1/3	7	74	0	58	100.0	43.93939393939394	inf	0.04135898105498636	1.0	0.9443712809310391	1	1	0	1.0	1.0
ndoA		Naphthalene 1,2-dioxygenase system ferredoxin subunit	7	74	0	58	100.0	43.93939393939394	inf	0.04135898105498636	1.0	0.9443712809310391	1	1	0	1.0	1.0
group_2622		hypothetical protein	7	74	0	58	100.0	43.93939393939394	inf	0.04135898105498636	1.0	0.9443712809310391	1	1	0	1.0	1.0
group_3583		hypothetical protein	7	74	0	58	100.0	43.93939393939394	inf	0.04135898105498636	1.0	0.9443712809310391	2	2	0	0.5	0.5
lgoT_1		putative L-galactonate transporter	7	74	0	58	100.0	43.93939393939394	inf	0.04135898105498636	1.0	0.9443712809310391	1	1	0	1.0	1.0
group_4292	fimA_2	Type-1 fimbrial protein, A chain	7	74	0	58	100.0	43.93939393939394	inf	0.04135898105498636	1.0	0.9443712809310391	1	1	0	1.0	1.0
yvaM		2-(acetamidomethylene)succinate hydrolase	7	74	0	58	100.0	43.93939393939394	inf	0.04135898105498636	1.0	0.9443712809310391	1	1	0	1.0	1.0
todE		3-methylcatechol 2,3-dioxygenase	7	74	0	58	100.0	43.93939393939394	inf	0.04135898105498636	1.0	0.9443712809310391	1	1	0	1.0	1.0
ttuD		Putative hydroxypyruvate reductase	7	74	0	58	100.0	43.93939393939394	inf	0.04135898105498636	1.0	0.9443712809310391	1	1	0	1.0	1.0
dgaR_1		Transcriptional regulatory protein DagR	7	74	0	58	100.0	43.93939393939394	inf	0.04135898105498636	1.0	0.9443712809310391	2	2	0	0.5	0.5
frlB_1		Fructosamine deglycase FrlB	7	74	0	58	100.0	43.93939393939394	inf	0.04135898105498636	1.0	0.9443712809310391	2	2	0	0.5	0.5
group_7062	sorC_2	PTS system sorbose-specific EIIC component	7	74	0	58	100.0	43.93939393939394	inf	0.04135898105498636	1.0	0.9443712809310391	2	2	0	0.5	0.5
sorB_1		PTS system sorbose-specific EIIB component	7	74	0	58	100.0	43.93939393939394	inf	0.04135898105498636	1.0	0.9443712809310391	2	2	0	0.5	0.5
ilvB_1		Acetolactate synthase isozyme 1 large subunit	7	74	0	58	100.0	43.93939393939394	inf	0.04135898105498636	1.0	0.9443712809310391	1	1	0	1.0	1.0
betB_1		NAD/NADP-dependent betaine aldehyde dehydrogenase	7	74	0	58	100.0	43.93939393939394	inf	0.04135898105498636	1.0	0.9443712809310391	1	1	0	1.0	1.0
nadX		L-aspartate dehydrogenase	7	74	0	58	100.0	43.93939393939394	inf	0.04135898105498636	1.0	0.9443712809310391	1	1	0	1.0	1.0
mtnD_2		Acireductone dioxygenase	7	74	0	58	100.0	43.93939393939394	inf	0.04135898105498636	1.0	0.9443712809310391	1	1	0	1.0	1.0
sauU		putative sulfoacetate transporter SauU	7	74	0	58	100.0	43.93939393939394	inf	0.04135898105498636	1.0	0.9443712809310391	1	1	0	1.0	1.0
andAa		Anthranilate 1,2-dioxygenase system ferredoxin--NAD(+) reductase component	7	74	0	58	100.0	43.93939393939394	inf	0.04135898105498636	1.0	0.9443712809310391	1	1	0	1.0	1.0
group_7410	pcaR_1	Pca regulon regulatory protein	7	74	0	58	100.0	43.93939393939394	inf	0.04135898105498636	1.0	0.9443712809310391	1	1	0	1.0	1.0
pldh-t		Pyridoxal 4-dehydrogenase	7	74	0	58	100.0	43.93939393939394	inf	0.04135898105498636	1.0	0.9443712809310391	1	1	0	1.0	1.0
group_7412		hypothetical protein	7	74	0	58	100.0	43.93939393939394	inf	0.04135898105498636	1.0	0.9443712809310391	1	1	0	1.0	1.0
group_824		hypothetical protein	7	74	0	58	100.0	43.93939393939394	inf	0.04135898105498636	1.0	0.9443712809310391	2	2	0	0.5	0.5
glmS_1		Glutamine--fructose-6-phosphate aminotransferase [isomerizing]	7	74	0	58	100.0	43.93939393939394	inf	0.04135898105498636	1.0	0.9443712809310391	2	2	0	0.5	0.5
levD		PTS system fructose-specific EIIA component	7	74	0	58	100.0	43.93939393939394	inf	0.04135898105498636	1.0	0.9443712809310391	2	2	0	0.5	0.5
group_1051		hypothetical protein	0	58	7	74	0.0	56.060606060606055	0.0	0.04135898105498636	1.0	0.9443712809310391	2	0	2	0.5	0.5
group_2918		hypothetical protein	0	58	7	74	0.0	56.060606060606055	0.0	0.04135898105498636	1.0	0.9443712809310391	2	0	2	0.5	0.5
yfiR		hypothetical protein	0	58	7	74	0.0	56.060606060606055	0.0	0.04135898105498636	1.0	0.9443712809310391	1	0	1	1.0	1.0
rocF		Arginase	0	58	7	74	0.0	56.060606060606055	0.0	0.04135898105498636	1.0	0.9443712809310391	1	0	1	1.0	1.0
group_6897		hypothetical protein	7	76	0	56	100.0	42.42424242424242	inf	0.041489812134804044	1.0	0.9443712809310391	3	3	0	0.25	0.25
mscM_2		putative MscS family protein.1	7	76	0	56	100.0	42.42424242424242	inf	0.041489812134804044	1.0	0.9443712809310391	1	1	0	1.0	1.0
group_1029		hypothetical protein	0	56	7	76	0.0	57.57575757575758	0.0	0.041489812134804044	1.0	0.9443712809310391	2	0	2	0.5	0.5
group_10649		hypothetical protein	0	56	7	76	0.0	57.57575757575758	0.0	0.041489812134804044	1.0	0.9443712809310391	1	0	1	1.0	1.0
group_4288		hypothetical protein	0	56	7	76	0.0	57.57575757575758	0.0	0.041489812134804044	1.0	0.9443712809310391	1	0	1	1.0	1.0
group_6068		hypothetical protein	0	56	7	76	0.0	57.57575757575758	0.0	0.041489812134804044	1.0	0.9443712809310391	3	0	3	0.25	0.25
group_825		hypothetical protein	0	56	7	76	0.0	57.57575757575758	0.0	0.041489812134804044	1.0	0.9443712809310391	1	0	1	1.0	1.0
group_1751		hypothetical protein	7	77	0	55	100.0	41.66666666666667	inf	0.04200975960830432	1.0	0.9443712809310391	1	1	0	1.0	1.0
fimD_3		Outer membrane usher protein FimD	7	77	0	55	100.0	41.66666666666667	inf	0.04200975960830432	1.0	0.9443712809310391	2	2	0	0.5	0.5
benM		HTH-type transcriptional regulator BenM	7	77	0	55	100.0	41.66666666666667	inf	0.04200975960830432	1.0	0.9443712809310391	2	2	0	0.5	0.5
group_2880		hypothetical protein	0	55	7	77	0.0	58.333333333333336	0.0	0.04200975960830432	1.0	0.9443712809310391	1	0	1	1.0	1.0
gspA		General stress protein A	0	55	7	77	0.0	58.333333333333336	0.0	0.04200975960830432	1.0	0.9443712809310391	1	0	1	1.0	1.0
benM_1		HTH-type transcriptional regulator BenM	0	55	7	77	0.0	58.333333333333336	0.0	0.04200975960830432	1.0	0.9443712809310391	2	0	2	0.5	0.5
citE		Citrate lyase subunit beta	7	78	0	54	100.0	40.909090909090914	inf	0.042835197339310384	1.0	0.9443712809310391	1	1	0	1.0	1.0
asr		Acid shock protein	7	78	0	54	100.0	40.909090909090914	inf	0.042835197339310384	1.0	0.9443712809310391	1	1	0	1.0	1.0
citS		Citrate-sodium symporter	7	78	0	54	100.0	40.909090909090914	inf	0.042835197339310384	1.0	0.9443712809310391	1	1	0	1.0	1.0
citG_3		2-(5''-triphosphoribosyl)-3'-dephosphocoenzyme-A synthase	7	78	0	54	100.0	40.909090909090914	inf	0.042835197339310384	1.0	0.9443712809310391	1	1	0	1.0	1.0
citA_2		Sensor histidine kinase CitA	7	78	0	54	100.0	40.909090909090914	inf	0.042835197339310384	1.0	0.9443712809310391	1	1	0	1.0	1.0
citB_2		Transcriptional regulatory protein CitB	7	78	0	54	100.0	40.909090909090914	inf	0.042835197339310384	1.0	0.9443712809310391	1	1	0	1.0	1.0
fas2		Ferredoxin fas2	7	78	0	54	100.0	40.909090909090914	inf	0.042835197339310384	1.0	0.9443712809310391	1	1	0	1.0	1.0
citF		Citrate lyase alpha chain	7	78	0	54	100.0	40.909090909090914	inf	0.042835197339310384	1.0	0.9443712809310391	1	1	0	1.0	1.0
group_11243	fruA_2	PTS system fructose-specific EIIB'BC component	0	54	7	78	0.0	59.09090909090909	0.0	0.042835197339310384	1.0	0.9443712809310391	1	0	1	1.0	1.0
group_1197	yccX	Acylphosphatase	0	54	7	78	0.0	59.09090909090909	0.0	0.042835197339310384	1.0	0.9443712809310391	1	0	1	1.0	1.0
dosC_1		Diguanylate cyclase DosC	0	54	7	78	0.0	59.09090909090909	0.0	0.042835197339310384	1.0	0.9443712809310391	1	0	1	1.0	1.0
group_4439	higA1_1	Antitoxin HigA1	0	54	7	78	0.0	59.09090909090909	0.0	0.042835197339310384	1.0	0.9443712809310391	1	0	1	1.0	1.0
group_5096	epsJ_1	putative glycosyltransferase EpsJ	0	54	7	78	0.0	59.09090909090909	0.0	0.042835197339310384	1.0	0.9443712809310391	1	0	1	1.0	1.0
group_6071		hypothetical protein	0	54	7	78	0.0	59.09090909090909	0.0	0.042835197339310384	1.0	0.9443712809310391	1	0	1	1.0	1.0
group_6072	cutC_2	Choline trimethylamine-lyase	0	54	7	78	0.0	59.09090909090909	0.0	0.042835197339310384	1.0	0.9443712809310391	1	0	1	1.0	1.0
group_693	oadG	Oxaloacetate decarboxylase gamma chain	0	54	7	78	0.0	59.09090909090909	0.0	0.042835197339310384	1.0	0.9443712809310391	1	0	1	1.0	1.0
btr		HTH-type transcriptional activator Btr	0	54	7	78	0.0	59.09090909090909	0.0	0.042835197339310384	1.0	0.9443712809310391	1	0	1	1.0	1.0
frwD		PTS system fructose-like EIIB component 3	0	54	7	78	0.0	59.09090909090909	0.0	0.042835197339310384	1.0	0.9443712809310391	1	0	1	1.0	1.0
manP_1		PTS system mannose-specific EIIBCA component	0	54	7	78	0.0	59.09090909090909	0.0	0.042835197339310384	1.0	0.9443712809310391	1	0	1	1.0	1.0
group_902	dmdB	3-methylmercaptopropionyl-CoA ligase	0	54	7	78	0.0	59.09090909090909	0.0	0.042835197339310384	1.0	0.9443712809310391	1	0	1	1.0	1.0
trkH		Trk system potassium uptake protein TrkH	1	77	6	55	14.285714285714285	41.66666666666667	0.11904761904761904	0.043426563757173596	1.0	0.9443712809310391	3	0	3	0.25	0.25
intA_2		Prophage integrase IntA	5	42	2	90	71.42857142857143	68.18181818181817	5.357142857142857	0.043793855939551034	1.0	0.9443712809310391	2	2	1	0.5	1.0
group_10202		hypothetical protein	7	79	0	53	100.0	40.15151515151515	inf	0.043968932329587554	1.0	0.9443712809310391	1	1	0	1.0	1.0
yccX		Acylphosphatase	7	79	0	53	100.0	40.15151515151515	inf	0.043968932329587554	1.0	0.9443712809310391	1	1	0	1.0	1.0
group_1634	rbsK_1	Ribokinase	7	79	0	53	100.0	40.15151515151515	inf	0.043968932329587554	1.0	0.9443712809310391	1	1	0	1.0	1.0
group_2820		hypothetical protein	7	79	0	53	100.0	40.15151515151515	inf	0.043968932329587554	1.0	0.9443712809310391	1	1	0	1.0	1.0
evgS		Sensor protein EvgS	7	79	0	53	100.0	40.15151515151515	inf	0.043968932329587554	1.0	0.9443712809310391	1	1	0	1.0	1.0
group_5385		hypothetical protein	7	79	0	53	100.0	40.15151515151515	inf	0.043968932329587554	1.0	0.9443712809310391	1	1	0	1.0	1.0
yiaW_2		Inner membrane protein YiaW	7	79	0	53	100.0	40.15151515151515	inf	0.043968932329587554	1.0	0.9443712809310391	1	1	0	1.0	1.0
group_8055		hypothetical protein	7	79	0	53	100.0	40.15151515151515	inf	0.043968932329587554	1.0	0.9443712809310391	1	1	0	1.0	1.0
group_1178	maoA	Primary amine oxidase	0	53	7	79	0.0	59.84848484848485	0.0	0.043968932329587554	1.0	0.9443712809310391	1	0	1	1.0	1.0
group_1254		hypothetical protein	0	53	7	79	0.0	59.84848484848485	0.0	0.043968932329587554	1.0	0.9443712809310391	1	0	1	1.0	1.0
recE		Exodeoxyribonuclease 8	0	53	7	79	0.0	59.84848484848485	0.0	0.043968932329587554	1.0	0.9443712809310391	2	0	2	0.5	0.5
lacY_6		Lactose permease	0	53	7	79	0.0	59.84848484848485	0.0	0.043968932329587554	1.0	0.9443712809310391	2	0	2	0.5	0.5
group_2632	sufC	putative ATP-dependent transporter SufC	0	53	7	79	0.0	59.84848484848485	0.0	0.043968932329587554	1.0	0.9443712809310391	1	0	1	1.0	1.0
group_3587		putative MFS-type transporter	0	53	7	79	0.0	59.84848484848485	0.0	0.043968932329587554	1.0	0.9443712809310391	1	0	1	1.0	1.0
group_3890	citG_1	2-(5''-triphosphoribosyl)-3'-dephosphocoenzyme-A synthase	0	53	7	79	0.0	59.84848484848485	0.0	0.043968932329587554	1.0	0.9443712809310391	1	0	1	1.0	1.0
group_4291		hypothetical protein	0	53	7	79	0.0	59.84848484848485	0.0	0.043968932329587554	1.0	0.9443712809310391	1	0	1	1.0	1.0
dxs_2		1-deoxy-D-xylulose-5-phosphate synthase	0	53	7	79	0.0	59.84848484848485	0.0	0.043968932329587554	1.0	0.9443712809310391	1	0	1	1.0	1.0
ybgD		hypothetical protein	0	53	7	79	0.0	59.84848484848485	0.0	0.043968932329587554	1.0	0.9443712809310391	1	0	1	1.0	1.0
group_4859		putative HTH-type transcriptional regulator	0	53	7	79	0.0	59.84848484848485	0.0	0.043968932329587554	1.0	0.9443712809310391	1	0	1	1.0	1.0
group_8136		hypothetical protein	0	53	7	79	0.0	59.84848484848485	0.0	0.043968932329587554	1.0	0.9443712809310391	1	0	1	1.0	1.0
group_5633	trkH	Trk system potassium uptake protein TrkH	6	56	1	76	85.71428571428571	57.57575757575758	8.142857142857142	0.044721834773400373	1.0	0.9443712809310391	3	3	0	0.25	0.25
cnrA		Nickel and cobalt resistance protein CnrA	7	80	0	52	100.0	39.39393939393939	inf	0.04541456658898617	1.0	0.9443712809310391	1	1	0	1.0	1.0
ykfA		putative murein peptide carboxypeptidase	7	80	0	52	100.0	39.39393939393939	inf	0.04541456658898617	1.0	0.9443712809310391	2	2	0	0.5	0.5
group_2211		hypothetical protein	7	80	0	52	100.0	39.39393939393939	inf	0.04541456658898617	1.0	0.9443712809310391	1	1	0	1.0	1.0
sufC		putative ATP-dependent transporter SufC	7	80	0	52	100.0	39.39393939393939	inf	0.04541456658898617	1.0	0.9443712809310391	1	1	0	1.0	1.0
group_8054	betI_1	HTH-type transcriptional regulator BetI	7	80	0	52	100.0	39.39393939393939	inf	0.04541456658898617	1.0	0.9443712809310391	1	1	0	1.0	1.0
group_11373	phnV_1	Putative 2-aminoethylphosphonate transport system permease protein PhnV	0	52	7	80	0.0	60.60606060606061	0.0	0.04541456658898617	1.0	0.9443712809310391	1	0	1	1.0	1.0
fbpA_1		Fe(3+)-binding periplasmic protein	0	52	7	80	0.0	60.60606060606061	0.0	0.04541456658898617	1.0	0.9443712809310391	1	0	1	1.0	1.0
group_1266		hypothetical protein	0	52	7	80	0.0	60.60606060606061	0.0	0.04541456658898617	1.0	0.9443712809310391	2	0	2	0.5	0.5
group_1380		hypothetical protein	0	52	7	80	0.0	60.60606060606061	0.0	0.04541456658898617	1.0	0.9443712809310391	1	0	1	1.0	1.0
lacZ_2		Beta-galactosidase	0	52	7	80	0.0	60.60606060606061	0.0	0.04541456658898617	1.0	0.9443712809310391	2	0	2	0.5	0.5
group_3997		hypothetical protein	0	52	7	80	0.0	60.60606060606061	0.0	0.04541456658898617	1.0	0.9443712809310391	1	0	1	1.0	1.0
group_405		hypothetical protein	0	52	7	80	0.0	60.60606060606061	0.0	0.04541456658898617	1.0	0.9443712809310391	1	0	1	1.0	1.0
group_631	dmlR_9	HTH-type transcriptional regulator DmlR	0	52	7	80	0.0	60.60606060606061	0.0	0.04541456658898617	1.0	0.9443712809310391	2	0	2	0.5	0.5
group_1107		hypothetical protein	4	117	3	15	57.14285714285714	11.363636363636363	0.17094017094017094	0.046174315718229594	1.0	0.9443712809310391	1	1	1	1.0	1.0
group_14490		hypothetical protein	3	15	4	117	42.857142857142854	88.63636363636364	5.85	0.046174315718229594	1.0	0.9443712809310391	2	2	2	0.5	0.5
group_3224		hypothetical protein	3	15	4	117	42.857142857142854	88.63636363636364	5.85	0.046174315718229594	1.0	0.9443712809310391	3	2	1	1.0	1.0
group_332		hypothetical protein	3	15	4	117	42.857142857142854	88.63636363636364	5.85	0.046174315718229594	1.0	0.9443712809310391	3	2	1	1.0	1.0
group_3759	rffG_1	dTDP-glucose 4,6-dehydratase 2	3	15	4	117	42.857142857142854	88.63636363636364	5.85	0.046174315718229594	1.0	0.9443712809310391	1	1	1	1.0	1.0
group_6016	folP_2	Dihydropteroate synthase	3	15	4	117	42.857142857142854	88.63636363636364	5.85	0.046174315718229594	1.0	0.9443712809310391	2	1	1	1.0	1.0
group_67	pglA	N,N'-diacetylbacillosaminyl-diphospho-undecaprenol alpha-1,3-N-acetylgalactosaminyltransferase	3	15	4	117	42.857142857142854	88.63636363636364	5.85	0.046174315718229594	1.0	0.9443712809310391	2	2	2	0.5	0.5
group_8105		hypothetical protein	3	15	4	117	42.857142857142854	88.63636363636364	5.85	0.046174315718229594	1.0	0.9443712809310391	3	2	1	1.0	1.0
higB2		Putative toxin HigB2	7	81	0	51	100.0	38.63636363636363	inf	0.04717652216278979	1.0	0.9443712809310391	1	1	0	1.0	1.0
vgrG1_2		Actin cross-linking toxin VgrG1	7	81	0	51	100.0	38.63636363636363	inf	0.04717652216278979	1.0	0.9443712809310391	1	1	0	1.0	1.0
group_2310		hypothetical protein	7	81	0	51	100.0	38.63636363636363	inf	0.04717652216278979	1.0	0.9443712809310391	1	1	0	1.0	1.0
group_3649	xylB_4	Xylulose kinase	7	81	0	51	100.0	38.63636363636363	inf	0.04717652216278979	1.0	0.9443712809310391	1	1	0	1.0	1.0
group_5850		hypothetical protein	7	81	0	51	100.0	38.63636363636363	inf	0.04717652216278979	1.0	0.9443712809310391	1	1	0	1.0	1.0
novR_2		Decarboxylase NovR	0	51	7	81	0.0	61.36363636363637	0.0	0.04717652216278979	1.0	0.9443712809310391	1	0	1	1.0	1.0
group_1330	cnrA	Nickel and cobalt resistance protein CnrA	0	51	7	81	0.0	61.36363636363637	0.0	0.04717652216278979	1.0	0.9443712809310391	1	0	1	1.0	1.0
barA_2		Signal transduction histidine-protein kinase BarA	0	51	7	81	0.0	61.36363636363637	0.0	0.04717652216278979	1.0	0.9443712809310391	1	0	1	1.0	1.0
group_2082	fadI	3-ketoacyl-CoA thiolase	0	51	7	81	0.0	61.36363636363637	0.0	0.04717652216278979	1.0	0.9443712809310391	1	0	1	1.0	1.0
group_2136	fliY_7	L-cystine-binding protein FliY	0	51	7	81	0.0	61.36363636363637	0.0	0.04717652216278979	1.0	0.9443712809310391	1	0	1	1.0	1.0
ectD		Ectoine dioxygenase	0	51	7	81	0.0	61.36363636363637	0.0	0.04717652216278979	1.0	0.9443712809310391	1	0	1	1.0	1.0
group_2621		hypothetical protein	0	51	7	81	0.0	61.36363636363637	0.0	0.04717652216278979	1.0	0.9443712809310391	1	0	1	1.0	1.0
czcO		putative oxidoreductase CzcO	0	51	7	81	0.0	61.36363636363637	0.0	0.04717652216278979	1.0	0.9443712809310391	1	0	1	1.0	1.0
group_5178		hypothetical protein	0	51	7	81	0.0	61.36363636363637	0.0	0.04717652216278979	1.0	0.9443712809310391	1	0	1	1.0	1.0
group_6129		hypothetical protein	0	51	7	81	0.0	61.36363636363637	0.0	0.04717652216278979	1.0	0.9443712809310391	1	0	1	1.0	1.0
group_6377	argE_1	Acetylornithine deacetylase	0	51	7	81	0.0	61.36363636363637	0.0	0.04717652216278979	1.0	0.9443712809310391	1	0	1	1.0	1.0
group_7144	gltC_4	HTH-type transcriptional regulator GltC	0	51	7	81	0.0	61.36363636363637	0.0	0.04717652216278979	1.0	0.9443712809310391	1	0	1	1.0	1.0
yabJ_2		2-iminobutanoate/2-iminopropanoate deaminase	0	51	7	81	0.0	61.36363636363637	0.0	0.04717652216278979	1.0	0.9443712809310391	1	0	1	1.0	1.0
group_7877		hypothetical protein	0	51	7	81	0.0	61.36363636363637	0.0	0.04717652216278979	1.0	0.9443712809310391	1	0	1	1.0	1.0
group_10581		hypothetical protein	5	43	2	89	71.42857142857143	67.42424242424242	5.174418604651163	0.048074908015015905	1.0	0.9443712809310391	2	2	1	0.5	1.0
group_10582		hypothetical protein	5	43	2	89	71.42857142857143	67.42424242424242	5.174418604651163	0.048074908015015905	1.0	0.9443712809310391	2	2	1	0.5	1.0
group_10583		hypothetical protein	5	43	2	89	71.42857142857143	67.42424242424242	5.174418604651163	0.048074908015015905	1.0	0.9443712809310391	2	2	1	0.5	1.0
virB1		Type IV secretion system protein virB1	5	43	2	89	71.42857142857143	67.42424242424242	5.174418604651163	0.048074908015015905	1.0	0.9443712809310391	2	2	1	0.5	1.0
group_1247		Type IV secretion system protein virB10	5	43	2	89	71.42857142857143	67.42424242424242	5.174418604651163	0.048074908015015905	1.0	0.9443712809310391	2	2	1	0.5	1.0
ptlE		Type IV secretion system protein PtlE	5	43	2	89	71.42857142857143	67.42424242424242	5.174418604651163	0.048074908015015905	1.0	0.9443712809310391	2	2	1	0.5	1.0
group_7793		hypothetical protein	5	43	2	89	71.42857142857143	67.42424242424242	5.174418604651163	0.048074908015015905	1.0	0.9443712809310391	2	2	1	0.5	1.0
ptlA		Type IV secretion system protein PtlA	5	43	2	89	71.42857142857143	67.42424242424242	5.174418604651163	0.048074908015015905	1.0	0.9443712809310391	2	2	1	0.5	1.0
virB4		Type IV secretion system protein virB4	5	43	2	89	71.42857142857143	67.42424242424242	5.174418604651163	0.048074908015015905	1.0	0.9443712809310391	2	2	1	0.5	1.0
group_2783	atsB	Anaerobic sulfatase-maturating enzyme	6	58	1	74	85.71428571428571	56.060606060606055	7.655172413793103	0.048232586746298795	1.0	0.9443712809310391	3	2	1	1.0	1.0
group_7900		hypothetical protein	4	28	3	104	57.14285714285714	78.78787878787878	4.9523809523809526	0.04911603839868425	1.0	0.9443712809310391	3	3	1	0.25	1.0
yadV_2		putative fimbrial chaperone YadV	7	82	0	50	100.0	37.878787878787875	inf	0.04926006566672633	1.0	0.9443712809310391	1	1	0	1.0	1.0
maoA		Primary amine oxidase	7	82	0	50	100.0	37.878787878787875	inf	0.04926006566672633	1.0	0.9443712809310391	1	1	0	1.0	1.0
fadI		3-ketoacyl-CoA thiolase	7	82	0	50	100.0	37.878787878787875	inf	0.04926006566672633	1.0	0.9443712809310391	1	1	0	1.0	1.0
thlA_3		Acetyl-CoA acetyltransferase	7	82	0	50	100.0	37.878787878787875	inf	0.04926006566672633	1.0	0.9443712809310391	1	1	0	1.0	1.0
pfp		Pyrophosphate--fructose 6-phosphate 1-phosphotransferase	7	82	0	50	100.0	37.878787878787875	inf	0.04926006566672633	1.0	0.9443712809310391	1	1	0	1.0	1.0
group_4886		hypothetical protein	7	82	0	50	100.0	37.878787878787875	inf	0.04926006566672633	1.0	0.9443712809310391	3	3	0	0.25	0.25
group_5841		hypothetical protein	7	82	0	50	100.0	37.878787878787875	inf	0.04926006566672633	1.0	0.9443712809310391	1	1	0	1.0	1.0
deoC_1		Deoxyribose-phosphate aldolase	7	82	0	50	100.0	37.878787878787875	inf	0.04926006566672633	1.0	0.9443712809310391	1	1	0	1.0	1.0
group_7834		hypothetical protein	7	82	0	50	100.0	37.878787878787875	inf	0.04926006566672633	1.0	0.9443712809310391	1	1	0	1.0	1.0
dmdB		3-methylmercaptopropionyl-CoA ligase	7	82	0	50	100.0	37.878787878787875	inf	0.04926006566672633	1.0	0.9443712809310391	1	1	0	1.0	1.0
group_9922	srlR_2	Glucitol operon repressor	7	82	0	50	100.0	37.878787878787875	inf	0.04926006566672633	1.0	0.9443712809310391	1	1	0	1.0	1.0
rhtB_1		Homoserine/homoserine lactone efflux protein	7	82	0	50	100.0	37.878787878787875	inf	0.04926006566672633	1.0	0.9443712809310391	2	2	0	0.5	0.5
group_10003		hypothetical protein	0	50	7	82	0.0	62.121212121212125	0.0	0.04926006566672633	1.0	0.9443712809310391	1	0	1	1.0	1.0
deoR_1		Deoxyribonucleoside regulator	0	50	7	82	0.0	62.121212121212125	0.0	0.04926006566672633	1.0	0.9443712809310391	1	0	1	1.0	1.0
rbsC_4		Ribose import permease protein RbsC	0	50	7	82	0.0	62.121212121212125	0.0	0.04926006566672633	1.0	0.9443712809310391	1	0	1	1.0	1.0
group_10006	rbsB_1	Ribose import binding protein RbsB	0	50	7	82	0.0	62.121212121212125	0.0	0.04926006566672633	1.0	0.9443712809310391	1	0	1	1.0	1.0
group_1163	nfsB	Oxygen-insensitive NAD(P)H nitroreductase	0	50	7	82	0.0	62.121212121212125	0.0	0.04926006566672633	1.0	0.9443712809310391	1	0	1	1.0	1.0
group_135		hypothetical protein	0	50	7	82	0.0	62.121212121212125	0.0	0.04926006566672633	1.0	0.9443712809310391	1	0	1	1.0	1.0
group_2300	hlyB	Alpha-hemolysin translocation ATP-binding protein HlyB	0	50	7	82	0.0	62.121212121212125	0.0	0.04926006566672633	1.0	0.9443712809310391	1	0	1	1.0	1.0
group_3159		hypothetical protein	0	50	7	82	0.0	62.121212121212125	0.0	0.04926006566672633	1.0	0.9443712809310391	2	0	2	0.5	0.5
lacI_3		Lactose operon repressor	0	50	7	82	0.0	62.121212121212125	0.0	0.04926006566672633	1.0	0.9443712809310391	2	0	2	0.5	0.5
group_3783		hypothetical protein	0	50	7	82	0.0	62.121212121212125	0.0	0.04926006566672633	1.0	0.9443712809310391	1	0	1	1.0	1.0
epsE_3		Putative glycosyltransferase EpsE	0	50	7	82	0.0	62.121212121212125	0.0	0.04926006566672633	1.0	0.9443712809310391	1	0	1	1.0	1.0
glpK_1		Glycerol kinase	0	50	7	82	0.0	62.121212121212125	0.0	0.04926006566672633	1.0	0.9443712809310391	1	0	1	1.0	1.0
tktA_2		Transketolase 1	0	50	7	82	0.0	62.121212121212125	0.0	0.04926006566672633	1.0	0.9443712809310391	1	0	1	1.0	1.0
group_7073	dxs_2	1-deoxy-D-xylulose-5-phosphate synthase	0	50	7	82	0.0	62.121212121212125	0.0	0.04926006566672633	1.0	0.9443712809310391	1	0	1	1.0	1.0
group_7074	fas2	Ferredoxin fas2	0	50	7	82	0.0	62.121212121212125	0.0	0.04926006566672633	1.0	0.9443712809310391	1	0	1	1.0	1.0
hsaD		4,5:9,10-diseco-3-hydroxy-5,9,17-trioxoandrosta-1(10),2-diene-4-oate hydrolase	0	50	7	82	0.0	62.121212121212125	0.0	0.04926006566672633	1.0	0.9443712809310391	1	0	1	1.0	1.0

## Sheet: Scoary_out_ST14
Gene	Non-unique Gene name	Annotation	Number_pos_present_in	Number_neg_present_in	Number_pos_not_present_in	Number_neg_not_present_in	Sensitivity	Specificity	Odds_ratio	Naive_p	Bonferroni_p	Benjamini_H_p	Max_Pairwise_comparisons	Max_supporting_pairs	Max_opposing_pairs	Best_pairwise_comp_p	Worst_pairwise_comp_p
group_16084	yedK_2	Putative SOS response-associated peptidase YedK	7	0	0	132	100.0	100.0	inf	5.8612057425079855e-12	1.2934508832566622e-07	6.467254416283311e-08	2	2	0	0.5	0.5
group_9315		hypothetical protein	7	0	0	132	100.0	100.0	inf	5.8612057425079855e-12	1.2934508832566622e-07	6.467254416283311e-08	2	2	0	0.5	0.5
kanF		2-deoxystreptamine glucosyltransferase	7	1	0	131	100.0	99.24242424242425	inf	4.688964594006415e-11	1.0347607066053357e-06	9.406915514593961e-08	2	2	0	0.5	0.5
group_16101		hypothetical protein	7	1	0	131	100.0	99.24242424242425	inf	4.688964594006415e-11	1.0347607066053357e-06	9.406915514593961e-08	2	2	0	0.5	0.5
group_16102		hypothetical protein	7	1	0	131	100.0	99.24242424242425	inf	4.688964594006415e-11	1.0347607066053357e-06	9.406915514593961e-08	2	2	0	0.5	0.5
group_16103		hypothetical protein	7	1	0	131	100.0	99.24242424242425	inf	4.688964594006415e-11	1.0347607066053357e-06	9.406915514593961e-08	2	2	0	0.5	0.5
dprA_2		DNA processing protein DprA	7	1	0	131	100.0	99.24242424242425	inf	4.688964594006415e-11	1.0347607066053357e-06	9.406915514593961e-08	2	2	0	0.5	0.5
group_16107		hypothetical protein	7	1	0	131	100.0	99.24242424242425	inf	4.688964594006415e-11	1.0347607066053357e-06	9.406915514593961e-08	2	2	0	0.5	0.5
group_16108		hypothetical protein	7	1	0	131	100.0	99.24242424242425	inf	4.688964594006415e-11	1.0347607066053357e-06	9.406915514593961e-08	2	2	0	0.5	0.5
group_16109		hypothetical protein	7	1	0	131	100.0	99.24242424242425	inf	4.688964594006415e-11	1.0347607066053357e-06	9.406915514593961e-08	2	2	0	0.5	0.5
group_16110		hypothetical protein	7	1	0	131	100.0	99.24242424242425	inf	4.688964594006415e-11	1.0347607066053357e-06	9.406915514593961e-08	2	2	0	0.5	0.5
group_1162	glpQ_2	Glycerophosphodiester phosphodiesterase, periplasmic	7	2	0	130	100.0	98.48484848484848	inf	2.110034067302888e-10	4.656423179724013e-06	2.02453181727131e-07	2	2	0	0.5	0.5
oatWY		Polysialic acid O-acetyltransferase	7	2	0	130	100.0	98.48484848484848	inf	2.110034067302888e-10	4.656423179724013e-06	2.02453181727131e-07	2	2	0	0.5	0.5
group_16098		hypothetical protein	7	2	0	130	100.0	98.48484848484848	inf	2.110034067302888e-10	4.656423179724013e-06	2.02453181727131e-07	2	2	0	0.5	0.5
group_16099		hypothetical protein	7	2	0	130	100.0	98.48484848484848	inf	2.110034067302888e-10	4.656423179724013e-06	2.02453181727131e-07	2	2	0	0.5	0.5
group_6644		hypothetical protein	7	2	0	130	100.0	98.48484848484848	inf	2.110034067302888e-10	4.656423179724013e-06	2.02453181727131e-07	2	2	0	0.5	0.5
group_6646		hypothetical protein	7	2	0	130	100.0	98.48484848484848	inf	2.110034067302888e-10	4.656423179724013e-06	2.02453181727131e-07	2	2	0	0.5	0.5
group_9324	wcaJ	UDP-glucose:undecaprenyl-phosphate glucose-1-phosphate transferase	7	2	0	130	100.0	98.48484848484848	inf	2.110034067302888e-10	4.656423179724013e-06	2.02453181727131e-07	2	2	0	0.5	0.5
wzxC		Lipopolysaccharide biosynthesis protein WzxC	7	2	0	130	100.0	98.48484848484848	inf	2.110034067302888e-10	4.656423179724013e-06	2.02453181727131e-07	2	2	0	0.5	0.5
group_9326		hypothetical protein	7	2	0	130	100.0	98.48484848484848	inf	2.110034067302888e-10	4.656423179724013e-06	2.02453181727131e-07	2	2	0	0.5	0.5
group_9327		Putative tyrosine-protein kinase in cps region	7	2	0	130	100.0	98.48484848484848	inf	2.110034067302888e-10	4.656423179724013e-06	2.02453181727131e-07	2	2	0	0.5	0.5
group_9328		hypothetical protein	7	2	0	130	100.0	98.48484848484848	inf	2.110034067302888e-10	4.656423179724013e-06	2.02453181727131e-07	2	2	0	0.5	0.5
group_9329		hypothetical protein	7	2	0	130	100.0	98.48484848484848	inf	2.110034067302888e-10	4.656423179724013e-06	2.02453181727131e-07	2	2	0	0.5	0.5
group_11529		hypothetical protein	7	3	0	129	100.0	97.72727272727273	inf	7.033446891009575e-10	1.552141059907993e-05	5.212999014337475e-07	2	2	0	0.5	0.5
group_16050		hypothetical protein	7	3	0	129	100.0	97.72727272727273	inf	7.033446891009575e-10	1.552141059907993e-05	5.212999014337475e-07	2	2	0	0.5	0.5
group_16051		hypothetical protein	7	3	0	129	100.0	97.72727272727273	inf	7.033446891009575e-10	1.552141059907993e-05	5.212999014337475e-07	2	2	0	0.5	0.5
group_16105	smc	Chromosome partition protein Smc	7	3	0	129	100.0	97.72727272727273	inf	7.033446891009575e-10	1.552141059907993e-05	5.212999014337475e-07	2	2	0	0.5	0.5
group_16106		hypothetical protein	7	3	0	129	100.0	97.72727272727273	inf	7.033446891009575e-10	1.552141059907993e-05	5.212999014337475e-07	2	2	0	0.5	0.5
group_6647		hypothetical protein	7	3	0	129	100.0	97.72727272727273	inf	7.033446891009575e-10	1.552141059907993e-05	5.212999014337475e-07	2	2	0	0.5	0.5
group_16018		hypothetical protein	6	0	1	132	85.71428571428571	100.0	inf	7.795403637535648e-10	1.720289674731367e-05	5.212999014337475e-07	2	2	0	0.5	0.5
group_16026		hypothetical protein	6	0	1	132	85.71428571428571	100.0	inf	7.795403637535648e-10	1.720289674731367e-05	5.212999014337475e-07	2	2	0	0.5	0.5
group_16027		hypothetical protein	6	0	1	132	85.71428571428571	100.0	inf	7.795403637535648e-10	1.720289674731367e-05	5.212999014337475e-07	2	2	0	0.5	0.5
group_16028		hypothetical protein	6	0	1	132	85.71428571428571	100.0	inf	7.795403637535648e-10	1.720289674731367e-05	5.212999014337475e-07	2	2	0	0.5	0.5
group_14821		hypothetical protein	7	4	0	128	100.0	96.96969696969697	inf	1.9341978950276295e-09	4.2683879147469726e-05	1.1856633096519368e-06	2	2	0	0.5	0.5
group_6596		hypothetical protein	7	4	0	128	100.0	96.96969696969697	inf	1.9341978950276295e-09	4.2683879147469726e-05	1.1856633096519368e-06	2	2	0	0.5	0.5
group_9144		hypothetical protein	7	4	0	128	100.0	96.96969696969697	inf	1.9341978950276295e-09	4.2683879147469726e-05	1.1856633096519368e-06	2	2	0	0.5	0.5
galA_2		Gallate dioxygenase	7	5	0	127	100.0	96.21212121212122	inf	4.642074948066337e-09	0.00010244130995392794	2.5610327488481984e-06	2	2	0	0.5	0.5
group_2473	traC_2	DNA primase TraC	7	5	0	127	100.0	96.21212121212122	inf	4.642074948066337e-09	0.00010244130995392794	2.5610327488481984e-06	2	2	0	0.5	0.5
group_4713	ssb_1	Single-stranded DNA-binding protein	7	5	0	127	100.0	96.21212121212122	inf	4.642074948066337e-09	0.00010244130995392794	2.5610327488481984e-06	2	2	0	0.5	0.5
group_6657	intA_3	Prophage integrase IntA	7	5	0	127	100.0	96.21212121212122	inf	4.642074948066337e-09	0.00010244130995392794	2.5610327488481984e-06	2	2	0	0.5	0.5
glpT_1		Glycerol-3-phosphate transporter	1	131	6	1	14.285714285714285	0.7575757575757576	0.001272264631043257	5.421615311819915e-09	0.00011964420670124188	2.7191865159373153e-06	2	1	2	0.5	1.0
group_16029		hypothetical protein	6	1	1	131	85.71428571428571	99.24242424242425	786.0	5.421615311819915e-09	0.00011964420670124188	2.7191865159373153e-06	2	2	1	0.5	1.0
group_16030		hypothetical protein	6	1	1	131	85.71428571428571	99.24242424242425	786.0	5.421615311819915e-09	0.00011964420670124188	2.7191865159373153e-06	2	2	1	0.5	1.0
group_16031		hypothetical protein	6	1	1	131	85.71428571428571	99.24242424242425	786.0	5.421615311819915e-09	0.00011964420670124188	2.7191865159373153e-06	2	2	1	0.5	1.0
group_6595		hypothetical protein	7	6	0	126	100.0	95.45454545454545	inf	1.0057829054143732e-08	0.0002219561715668439	4.932359368152086e-06	2	2	0	0.5	0.5
group_4877		hypothetical protein	0	125	7	7	0.0	5.303030303030303	0.0	2.01156581082875e-08	0.0004439123431336886	9.509450893703083e-06	2	0	2	0.5	0.5
group_16009		hypothetical protein	6	2	1	130	85.71428571428571	98.48484848484848	390.0	2.1545792309459586e-08	0.00047547254468515413	9.509450893703083e-06	2	2	1	0.5	1.0
group_5051	glpT_1	Glycerol-3-phosphate transporter	6	2	1	130	85.71428571428571	98.48484848484848	390.0	2.1545792309459586e-08	0.00047547254468515413	9.509450893703083e-06	2	2	1	0.5	1.0
group_6512		hypothetical protein	6	2	1	130	85.71428571428571	98.48484848484848	390.0	2.1545792309459586e-08	0.00047547254468515413	9.509450893703083e-06	2	2	1	0.5	1.0
group_8962		hypothetical protein	6	2	1	130	85.71428571428571	98.48484848484848	390.0	2.1545792309459586e-08	0.00047547254468515413	9.509450893703083e-06	2	2	1	0.5	1.0
group_12220		hypothetical protein	5	0	2	132	71.42857142857143	100.0	inf	5.2229204371488596e-08	0.0011525940820700104	1.2665869033736377e-05	1	1	0	1.0	1.0
group_16011		hypothetical protein	5	0	2	132	71.42857142857143	100.0	inf	5.2229204371488596e-08	0.0011525940820700104	1.2665869033736377e-05	1	1	0	1.0	1.0
group_16012		hypothetical protein	5	0	2	132	71.42857142857143	100.0	inf	5.2229204371488596e-08	0.0011525940820700104	1.2665869033736377e-05	1	1	0	1.0	1.0
group_16013		hypothetical protein	5	0	2	132	71.42857142857143	100.0	inf	5.2229204371488596e-08	0.0011525940820700104	1.2665869033736377e-05	1	1	0	1.0	1.0
group_16014		hypothetical protein	5	0	2	132	71.42857142857143	100.0	inf	5.2229204371488596e-08	0.0011525940820700104	1.2665869033736377e-05	1	1	0	1.0	1.0
group_16015		hypothetical protein	5	0	2	132	71.42857142857143	100.0	inf	5.2229204371488596e-08	0.0011525940820700104	1.2665869033736377e-05	1	1	0	1.0	1.0
group_16016		hypothetical protein	5	0	2	132	71.42857142857143	100.0	inf	5.2229204371488596e-08	0.0011525940820700104	1.2665869033736377e-05	1	1	0	1.0	1.0
group_16019		hypothetical protein	5	0	2	132	71.42857142857143	100.0	inf	5.2229204371488596e-08	0.0011525940820700104	1.2665869033736377e-05	1	1	0	1.0	1.0
group_16020		hypothetical protein	5	0	2	132	71.42857142857143	100.0	inf	5.2229204371488596e-08	0.0011525940820700104	1.2665869033736377e-05	1	1	0	1.0	1.0
group_16021		hypothetical protein	5	0	2	132	71.42857142857143	100.0	inf	5.2229204371488596e-08	0.0011525940820700104	1.2665869033736377e-05	1	1	0	1.0	1.0
group_16022		hypothetical protein	5	0	2	132	71.42857142857143	100.0	inf	5.2229204371488596e-08	0.0011525940820700104	1.2665869033736377e-05	1	1	0	1.0	1.0
iga		IgA-specific serine endopeptidase autotransporter	5	0	2	132	71.42857142857143	100.0	inf	5.2229204371488596e-08	0.0011525940820700104	1.2665869033736377e-05	1	1	0	1.0	1.0
group_16032		hypothetical protein	5	0	2	132	71.42857142857143	100.0	inf	5.2229204371488596e-08	0.0011525940820700104	1.2665869033736377e-05	1	1	0	1.0	1.0
group_16035		hypothetical protein	5	0	2	132	71.42857142857143	100.0	inf	5.2229204371488596e-08	0.0011525940820700104	1.2665869033736377e-05	1	1	0	1.0	1.0
group_16037		hypothetical protein	5	0	2	132	71.42857142857143	100.0	inf	5.2229204371488596e-08	0.0011525940820700104	1.2665869033736377e-05	1	1	0	1.0	1.0
group_16038		hypothetical protein	5	0	2	132	71.42857142857143	100.0	inf	5.2229204371488596e-08	0.0011525940820700104	1.2665869033736377e-05	1	1	0	1.0	1.0
group_16039		hypothetical protein	5	0	2	132	71.42857142857143	100.0	inf	5.2229204371488596e-08	0.0011525940820700104	1.2665869033736377e-05	1	1	0	1.0	1.0
group_16040		hypothetical protein	5	0	2	132	71.42857142857143	100.0	inf	5.2229204371488596e-08	0.0011525940820700104	1.2665869033736377e-05	1	1	0	1.0	1.0
group_16041		hypothetical protein	5	0	2	132	71.42857142857143	100.0	inf	5.2229204371488596e-08	0.0011525940820700104	1.2665869033736377e-05	1	1	0	1.0	1.0
group_16042	xerC_2	Tyrosine recombinase XerC	5	0	2	132	71.42857142857143	100.0	inf	5.2229204371488596e-08	0.0011525940820700104	1.2665869033736377e-05	1	1	0	1.0	1.0
group_16046		hypothetical protein	5	0	2	132	71.42857142857143	100.0	inf	5.2229204371488596e-08	0.0011525940820700104	1.2665869033736377e-05	1	1	0	1.0	1.0
group_16047		hypothetical protein	5	0	2	132	71.42857142857143	100.0	inf	5.2229204371488596e-08	0.0011525940820700104	1.2665869033736377e-05	1	1	0	1.0	1.0
group_16048		hypothetical protein	5	0	2	132	71.42857142857143	100.0	inf	5.2229204371488596e-08	0.0011525940820700104	1.2665869033736377e-05	1	1	0	1.0	1.0
group_16049		hypothetical protein	5	0	2	132	71.42857142857143	100.0	inf	5.2229204371488596e-08	0.0011525940820700104	1.2665869033736377e-05	1	1	0	1.0	1.0
group_16053		hypothetical protein	5	0	2	132	71.42857142857143	100.0	inf	5.2229204371488596e-08	0.0011525940820700104	1.2665869033736377e-05	1	1	0	1.0	1.0
group_16062		hypothetical protein	5	0	2	132	71.42857142857143	100.0	inf	5.2229204371488596e-08	0.0011525940820700104	1.2665869033736377e-05	1	1	0	1.0	1.0
group_16063		hypothetical protein	5	0	2	132	71.42857142857143	100.0	inf	5.2229204371488596e-08	0.0011525940820700104	1.2665869033736377e-05	1	1	0	1.0	1.0
group_16064		hypothetical protein	5	0	2	132	71.42857142857143	100.0	inf	5.2229204371488596e-08	0.0011525940820700104	1.2665869033736377e-05	1	1	0	1.0	1.0
group_16065		hypothetical protein	5	0	2	132	71.42857142857143	100.0	inf	5.2229204371488596e-08	0.0011525940820700104	1.2665869033736377e-05	1	1	0	1.0	1.0
group_16069		hypothetical protein	5	0	2	132	71.42857142857143	100.0	inf	5.2229204371488596e-08	0.0011525940820700104	1.2665869033736377e-05	1	1	0	1.0	1.0
group_16071		hypothetical protein	5	0	2	132	71.42857142857143	100.0	inf	5.2229204371488596e-08	0.0011525940820700104	1.2665869033736377e-05	1	1	0	1.0	1.0
group_16072		hypothetical protein	5	0	2	132	71.42857142857143	100.0	inf	5.2229204371488596e-08	0.0011525940820700104	1.2665869033736377e-05	1	1	0	1.0	1.0
group_16074		hypothetical protein	5	0	2	132	71.42857142857143	100.0	inf	5.2229204371488596e-08	0.0011525940820700104	1.2665869033736377e-05	1	1	0	1.0	1.0
group_16078		hypothetical protein	5	0	2	132	71.42857142857143	100.0	inf	5.2229204371488596e-08	0.0011525940820700104	1.2665869033736377e-05	1	1	0	1.0	1.0
group_16079		hypothetical protein	5	0	2	132	71.42857142857143	100.0	inf	5.2229204371488596e-08	0.0011525940820700104	1.2665869033736377e-05	1	1	0	1.0	1.0
group_16080		hypothetical protein	5	0	2	132	71.42857142857143	100.0	inf	5.2229204371488596e-08	0.0011525940820700104	1.2665869033736377e-05	1	1	0	1.0	1.0
group_16083	mltD_2	Membrane-bound lytic murein transglycosylase D	5	0	2	132	71.42857142857143	100.0	inf	5.2229204371488596e-08	0.0011525940820700104	1.2665869033736377e-05	1	1	0	1.0	1.0
group_1959		hypothetical protein	5	0	2	132	71.42857142857143	100.0	inf	5.2229204371488596e-08	0.0011525940820700104	1.2665869033736377e-05	1	1	0	1.0	1.0
group_3447		hypothetical protein	5	0	2	132	71.42857142857143	100.0	inf	5.2229204371488596e-08	0.0011525940820700104	1.2665869033736377e-05	1	1	0	1.0	1.0
group_769		hypothetical protein	5	0	2	132	71.42857142857143	100.0	inf	5.2229204371488596e-08	0.0011525940820700104	1.2665869033736377e-05	1	1	0	1.0	1.0
group_9310		hypothetical protein	5	0	2	132	71.42857142857143	100.0	inf	5.2229204371488596e-08	0.0011525940820700104	1.2665869033736377e-05	1	1	0	1.0	1.0
creC_1		Sensor protein CreC	6	3	1	129	85.71428571428571	97.72727272727273	258.0	6.421537011491752e-08	0.0014171047876959998	1.5237685889204299e-05	2	2	1	0.5	1.0
group_4699		hypothetical protein	6	3	1	129	85.71428571428571	97.72727272727273	258.0	6.421537011491752e-08	0.0014171047876959998	1.5237685889204299e-05	2	2	0	0.5	0.5
group_11321	pgrR_1	HTH-type transcriptional regulator PgrR	7	9	0	123	100.0	93.18181818181817	inf	6.705219369429166e-08	0.0014797078104456284	1.5741572451549238e-05	2	2	0	0.5	0.5
group_11383		putative HTH-type transcriptional regulator	7	10	0	122	100.0	92.42424242424242	inf	1.1398872928029542e-07	0.0025155032777575592	2.4422361919976303e-05	2	2	0	0.5	0.5
group_11498		hypothetical protein	7	10	0	122	100.0	92.42424242424242	inf	1.1398872928029542e-07	0.0025155032777575592	2.4422361919976303e-05	2	2	0	0.5	0.5
group_11499		hypothetical protein	7	10	0	122	100.0	92.42424242424242	inf	1.1398872928029542e-07	0.0025155032777575592	2.4422361919976303e-05	2	2	0	0.5	0.5
group_12109		Putative anti-sigma factor antagonist	7	10	0	122	100.0	92.42424242424242	inf	1.1398872928029542e-07	0.0025155032777575592	2.4422361919976303e-05	2	2	0	0.5	0.5
torR		TorCAD operon transcriptional regulatory protein TorR	7	10	0	122	100.0	92.42424242424242	inf	1.1398872928029542e-07	0.0025155032777575592	2.4422361919976303e-05	2	2	0	0.5	0.5
group_290		hypothetical protein	7	10	0	122	100.0	92.42424242424242	inf	1.1398872928029542e-07	0.0025155032777575592	2.4422361919976303e-05	2	2	0	0.5	0.5
group_4545	rsbW	Serine-protein kinase RsbW	7	10	0	122	100.0	92.42424242424242	inf	1.1398872928029542e-07	0.0025155032777575592	2.4422361919976303e-05	2	2	0	0.5	0.5
adrB_3		Putative cyclic-di-GMP phosphodiesterase AdrB	7	10	0	122	100.0	92.42424242424242	inf	1.1398872928029542e-07	0.0025155032777575592	2.4422361919976303e-05	2	2	0	0.5	0.5
group_8172		hypothetical protein	7	10	0	122	100.0	92.42424242424242	inf	1.1398872928029542e-07	0.0025155032777575592	2.4422361919976303e-05	2	2	0	0.5	0.5
group_1602	prr	Inner membrane ABC transporter permease protein YdcV	7	11	0	121	100.0	91.66666666666666	inf	1.8652701154957343e-07	0.0041162780908759865	3.9579597027653716e-05	2	2	0	0.5	0.5
group_7736	yokD	SPBc2 prophage-derived aminoglycoside N(3')-acetyltransferase-like protein YokD	7	12	0	120	100.0	90.9090909090909	inf	2.9533443495349554e-07	0.006517440310553739	5.6912916739029334e-05	2	2	0	0.5	0.5
group_1113		hypothetical protein	5	1	2	131	71.42857142857143	99.24242424242425	327.5	3.0947752441016497e-07	0.00682955000868352	5.6912916739029334e-05	2	1	1	1.0	1.0
group_12201		hypothetical protein	5	1	2	131	71.42857142857143	99.24242424242425	327.5	3.0947752441016497e-07	0.00682955000868352	5.6912916739029334e-05	2	1	1	1.0	1.0
group_12530		putative HTH-type transcriptional regulator	5	1	2	131	71.42857142857143	99.24242424242425	327.5	3.0947752441016497e-07	0.00682955000868352	5.6912916739029334e-05	2	1	1	1.0	1.0
prtR_1		HTH-type transcriptional regulator PrtR	5	1	2	131	71.42857142857143	99.24242424242425	327.5	3.0947752441016497e-07	0.00682955000868352	5.6912916739029334e-05	2	1	1	1.0	1.0
group_1270	holE_1	DNA polymerase III subunit theta	5	1	2	131	71.42857142857143	99.24242424242425	327.5	3.0947752441016497e-07	0.00682955000868352	5.6912916739029334e-05	2	1	1	1.0	1.0
group_16010		hypothetical protein	5	1	2	131	71.42857142857143	99.24242424242425	327.5	3.0947752441016497e-07	0.00682955000868352	5.6912916739029334e-05	2	1	1	1.0	1.0
group_16025		hypothetical protein	5	1	2	131	71.42857142857143	99.24242424242425	327.5	3.0947752441016497e-07	0.00682955000868352	5.6912916739029334e-05	2	1	1	1.0	1.0
group_16045	hin_1	DNA-invertase hin	5	1	2	131	71.42857142857143	99.24242424242425	327.5	3.0947752441016497e-07	0.00682955000868352	5.6912916739029334e-05	2	1	1	1.0	1.0
group_16066	pphA_2	Serine/threonine-protein phosphatase 1	5	1	2	131	71.42857142857143	99.24242424242425	327.5	3.0947752441016497e-07	0.00682955000868352	5.6912916739029334e-05	2	1	1	1.0	1.0
group_4564		hypothetical protein	5	1	2	131	71.42857142857143	99.24242424242425	327.5	3.0947752441016497e-07	0.00682955000868352	5.6912916739029334e-05	2	1	1	1.0	1.0
group_7974		hypothetical protein	5	1	2	131	71.42857142857143	99.24242424242425	327.5	3.0947752441016497e-07	0.00682955000868352	5.6912916739029334e-05	2	1	1	1.0	1.0
group_8522		hypothetical protein	5	1	2	131	71.42857142857143	99.24242424242425	327.5	3.0947752441016497e-07	0.00682955000868352	5.6912916739029334e-05	2	1	1	1.0	1.0
group_8524		hypothetical protein	5	1	2	131	71.42857142857143	99.24242424242425	327.5	3.0947752441016497e-07	0.00682955000868352	5.6912916739029334e-05	2	1	1	1.0	1.0
group_8626		hypothetical protein	5	1	2	131	71.42857142857143	99.24242424242425	327.5	3.0947752441016497e-07	0.00682955000868352	5.6912916739029334e-05	2	1	1	1.0	1.0
group_8827		hypothetical protein	5	1	2	131	71.42857142857143	99.24242424242425	327.5	3.0947752441016497e-07	0.00682955000868352	5.6912916739029334e-05	2	1	1	1.0	1.0
surE_1		5'-nucleotidase SurE	7	13	0	119	100.0	90.15151515151516	inf	4.5436066915922705e-07	0.010026831247005822	8.021464997604658e-05	2	2	0	0.5	0.5
xylA_4		Xylose isomerase	7	13	0	119	100.0	90.15151515151516	inf	4.5436066915922705e-07	0.010026831247005822	8.021464997604658e-05	2	2	0	0.5	0.5
csbX_3		Alpha-ketoglutarate permease	7	13	0	119	100.0	90.15151515151516	inf	4.5436066915922705e-07	0.010026831247005822	8.021464997604658e-05	2	2	0	0.5	0.5
group_6113	rbsK_1	Ribokinase	7	13	0	119	100.0	90.15151515151516	inf	4.5436066915922705e-07	0.010026831247005822	8.021464997604658e-05	2	2	0	0.5	0.5
rpiR		HTH-type transcriptional regulator RpiR	7	13	0	119	100.0	90.15151515151516	inf	4.5436066915922705e-07	0.010026831247005822	8.021464997604658e-05	2	2	0	0.5	0.5
group_11363		hypothetical protein	7	14	0	118	100.0	89.39393939393939	inf	6.815410037388377e-07	0.015040246870508669	0.0001193670386548307	2	2	0	0.5	0.5
group_11339		hypothetical protein	7	15	0	117	100.0	88.63636363636364	inf	9.995934721502985e-07	0.022059028743412788	0.00015948861157864363	2	2	0	0.5	0.5
group_11342		hypothetical protein	7	15	0	117	100.0	88.63636363636364	inf	9.995934721502985e-07	0.022059028743412788	0.00015948861157864363	2	2	0	0.5	0.5
group_11445		hypothetical protein	7	15	0	117	100.0	88.63636363636364	inf	9.995934721502985e-07	0.022059028743412788	0.00015948861157864363	2	2	0	0.5	0.5
group_233	stp_2	Multidrug resistance protein Stp	7	15	0	117	100.0	88.63636363636364	inf	9.995934721502985e-07	0.022059028743412788	0.00015948861157864363	2	2	0	0.5	0.5
group_14678		hypothetical protein	5	2	2	130	71.42857142857143	98.48484848484848	162.5	1.0696172971560295e-06	0.023604314513639257	0.00015948861157864363	2	1	1	1.0	1.0
group_14679		hypothetical protein	5	2	2	130	71.42857142857143	98.48484848484848	162.5	1.0696172971560295e-06	0.023604314513639257	0.00015948861157864363	2	1	1	1.0	1.0
group_1469		hypothetical protein	5	2	2	130	71.42857142857143	98.48484848484848	162.5	1.0696172971560295e-06	0.023604314513639257	0.00015948861157864363	2	1	1	1.0	1.0
group_16043		hypothetical protein	5	2	2	130	71.42857142857143	98.48484848484848	162.5	1.0696172971560295e-06	0.023604314513639257	0.00015948861157864363	2	1	1	1.0	1.0
group_16044		hypothetical protein	5	2	2	130	71.42857142857143	98.48484848484848	162.5	1.0696172971560295e-06	0.023604314513639257	0.00015948861157864363	2	1	1	1.0	1.0
group_16081		hypothetical protein	5	2	2	130	71.42857142857143	98.48484848484848	162.5	1.0696172971560295e-06	0.023604314513639257	0.00015948861157864363	2	1	1	1.0	1.0
group_16082		hypothetical protein	5	2	2	130	71.42857142857143	98.48484848484848	162.5	1.0696172971560295e-06	0.023604314513639257	0.00015948861157864363	2	1	1	1.0	1.0
group_2290		hypothetical protein	5	2	2	130	71.42857142857143	98.48484848484848	162.5	1.0696172971560295e-06	0.023604314513639257	0.00015948861157864363	2	1	1	1.0	1.0
group_4557		hypothetical protein	5	2	2	130	71.42857142857143	98.48484848484848	162.5	1.0696172971560295e-06	0.023604314513639257	0.00015948861157864363	2	1	1	1.0	1.0
group_4694		hypothetical protein	5	2	2	130	71.42857142857143	98.48484848484848	162.5	1.0696172971560295e-06	0.023604314513639257	0.00015948861157864363	2	1	1	1.0	1.0
group_6269		hypothetical protein	5	2	2	130	71.42857142857143	98.48484848484848	162.5	1.0696172971560295e-06	0.023604314513639257	0.00015948861157864363	2	1	1	1.0	1.0
group_6481		hypothetical protein	5	2	2	130	71.42857142857143	98.48484848484848	162.5	1.0696172971560295e-06	0.023604314513639257	0.00015948861157864363	2	1	1	1.0	1.0
group_9306		hypothetical protein	5	2	2	130	71.42857142857143	98.48484848484848	162.5	1.0696172971560295e-06	0.023604314513639257	0.00015948861157864363	2	1	1	1.0	1.0
group_9307		hypothetical protein	5	2	2	130	71.42857142857143	98.48484848484848	162.5	1.0696172971560295e-06	0.023604314513639257	0.00015948861157864363	2	1	1	1.0	1.0
group_9308		hypothetical protein	5	2	2	130	71.42857142857143	98.48484848484848	162.5	1.0696172971560295e-06	0.023604314513639257	0.00015948861157864363	2	1	1	1.0	1.0
group_9309		hypothetical protein	5	2	2	130	71.42857142857143	98.48484848484848	162.5	1.0696172971560295e-06	0.023604314513639257	0.00015948861157864363	2	1	1	1.0	1.0
group_9311		hypothetical protein	5	2	2	130	71.42857142857143	98.48484848484848	162.5	1.0696172971560295e-06	0.023604314513639257	0.00015948861157864363	2	1	1	1.0	1.0
group_9312		hypothetical protein	5	2	2	130	71.42857142857143	98.48484848484848	162.5	1.0696172971560295e-06	0.023604314513639257	0.00015948861157864363	2	1	1	1.0	1.0
ydcV_1		Inner membrane ABC transporter permease protein YdcV	1	125	6	7	14.285714285714285	5.303030303030303	0.009333333333333334	1.2773442898762597e-06	0.0281884337889893	0.0001866783694635053	2	1	2	0.5	1.0
group_1978		hypothetical protein	6	7	1	125	85.71428571428571	94.6969696969697	107.14285714285714	1.2773442898762597e-06	0.0281884337889893	0.0001866783694635053	2	2	1	0.5	1.0
group_9158		hypothetical protein	6	7	1	125	85.71428571428571	94.6969696969697	107.14285714285714	1.2773442898762597e-06	0.0281884337889893	0.0001866783694635053	2	2	0	0.5	0.5
group_11340		hypothetical protein	7	16	0	116	100.0	87.87878787878788	inf	1.436915616216064e-06	0.0317098538186561	0.0001981865863666006	2	2	0	0.5	0.5
group_11341		hypothetical protein	7	16	0	116	100.0	87.87878787878788	inf	1.436915616216064e-06	0.0317098538186561	0.0001981865863666006	2	2	0	0.5	0.5
group_230		hypothetical protein	7	16	0	116	100.0	87.87878787878788	inf	1.436915616216064e-06	0.0317098538186561	0.0001981865863666006	2	2	0	0.5	0.5
rapA2		hypothetical protein	7	16	0	116	100.0	87.87878787878788	inf	1.436915616216064e-06	0.0317098538186561	0.0001981865863666006	2	2	0	0.5	0.5
group_2685	katG	Catalase-peroxidase	7	16	0	116	100.0	87.87878787878788	inf	1.436915616216064e-06	0.0317098538186561	0.0001981865863666006	2	2	0	0.5	0.5
tfdR		HTH-type transcriptional regulator TdfR	7	16	0	116	100.0	87.87878787878788	inf	1.436915616216064e-06	0.0317098538186561	0.0001981865863666006	2	2	0	0.5	0.5
group_6502		hypothetical protein	7	16	0	116	100.0	87.87878787878788	inf	1.436915616216064e-06	0.0317098538186561	0.0001981865863666006	2	2	0	0.5	0.5
group_8073		hypothetical protein	7	16	0	116	100.0	87.87878787878788	inf	1.436915616216064e-06	0.0317098538186561	0.0001981865863666006	2	2	0	0.5	0.5
rapA_1		RNA polymerase-associated protein RapA	7	16	0	116	100.0	87.87878787878788	inf	1.436915616216064e-06	0.0317098538186561	0.0001981865863666006	2	2	0	0.5	0.5
rlmI		Ribosomal RNA large subunit methyltransferase I	0	115	7	17	0.0	12.878787878787879	0.0	2.028586752305018e-06	0.04476685244986714	0.0002617944587711529	2	0	2	0.5	0.5
tolC_2		Outer membrane protein TolC	7	17	0	115	100.0	87.12121212121212	inf	2.028586752305018e-06	0.04476685244986714	0.0002617944587711529	2	2	0	0.5	0.5
apxIB		Toxin RTX-I translocation ATP-binding protein	7	17	0	115	100.0	87.12121212121212	inf	2.028586752305018e-06	0.04476685244986714	0.0002617944587711529	2	2	0	0.5	0.5
prsE		Type I secretion system membrane fusion protein PrsE	7	17	0	115	100.0	87.12121212121212	inf	2.028586752305018e-06	0.04476685244986714	0.0002617944587711529	2	2	0	0.5	0.5
group_11242		hypothetical protein	7	17	0	115	100.0	87.12121212121212	inf	2.028586752305018e-06	0.04476685244986714	0.0002617944587711529	2	2	0	0.5	0.5
group_11362		hypothetical protein	7	17	0	115	100.0	87.12121212121212	inf	2.028586752305018e-06	0.04476685244986714	0.0002617944587711529	2	2	0	0.5	0.5
group_11441		hypothetical protein	7	17	0	115	100.0	87.12121212121212	inf	2.028586752305018e-06	0.04476685244986714	0.0002617944587711529	2	2	0	0.5	0.5
group_1617	ipuF	Gamma-glutamyl-L-1-hydroxyisopropylamide hydrolase	7	17	0	115	100.0	87.12121212121212	inf	2.028586752305018e-06	0.04476685244986714	0.0002617944587711529	2	2	0	0.5	0.5
group_1832		hypothetical protein	7	17	0	115	100.0	87.12121212121212	inf	2.028586752305018e-06	0.04476685244986714	0.0002617944587711529	2	2	0	0.5	0.5
ylaB_1		Putative cyclic-di-GMP phosphodiesterase YlaB	7	17	0	115	100.0	87.12121212121212	inf	2.028586752305018e-06	0.04476685244986714	0.0002617944587711529	2	2	0	0.5	0.5
tagE		Poly(glycerol-phosphate) alpha-glucosyltransferase	7	17	0	115	100.0	87.12121212121212	inf	2.028586752305018e-06	0.04476685244986714	0.0002617944587711529	2	2	0	0.5	0.5
group_6606		hypothetical protein	6	8	1	124	85.71428571428571	93.93939393939394	93.0	2.220265763702224e-06	0.048996824873380675	0.0002848652608917481	2	2	1	0.5	1.0
group_16033		hypothetical protein	4	0	3	132	57.14285714285714	100.0	inf	2.3503141967169948e-06	0.05186673369315064	0.00028655653974116375	1	1	0	1.0	1.0
group_16034		hypothetical protein	4	0	3	132	57.14285714285714	100.0	inf	2.3503141967169948e-06	0.05186673369315064	0.00028655653974116375	1	1	0	1.0	1.0
group_16036		hypothetical protein	4	0	3	132	57.14285714285714	100.0	inf	2.3503141967169948e-06	0.05186673369315064	0.00028655653974116375	1	1	0	1.0	1.0
group_16070		hypothetical protein	4	0	3	132	57.14285714285714	100.0	inf	2.3503141967169948e-06	0.05186673369315064	0.00028655653974116375	1	1	0	1.0	1.0
group_16087		hypothetical protein	4	0	3	132	57.14285714285714	100.0	inf	2.3503141967169948e-06	0.05186673369315064	0.00028655653974116375	1	1	0	1.0	1.0
group_16088		hypothetical protein	4	0	3	132	57.14285714285714	100.0	inf	2.3503141967169948e-06	0.05186673369315064	0.00028655653974116375	1	1	0	1.0	1.0
group_16089		hypothetical protein	4	0	3	132	57.14285714285714	100.0	inf	2.3503141967169948e-06	0.05186673369315064	0.00028655653974116375	1	1	0	1.0	1.0
group_16092		hypothetical protein	4	0	3	132	57.14285714285714	100.0	inf	2.3503141967169948e-06	0.05186673369315064	0.00028655653974116375	1	1	0	1.0	1.0
group_8519		hypothetical protein	4	0	3	132	57.14285714285714	100.0	inf	2.3503141967169948e-06	0.05186673369315064	0.00028655653974116375	1	1	0	1.0	1.0
group_12208		hypothetical protein	5	3	2	129	71.42857142857143	97.72727272727273	107.5	2.816403138566974e-06	0.062152384461895985	0.00031088091979074447	2	1	1	1.0	1.0
group_13559		hypothetical protein	5	3	2	129	71.42857142857143	97.72727272727273	107.5	2.816403138566974e-06	0.062152384461895985	0.00031088091979074447	2	1	1	1.0	1.0
group_13739	pinR	Serine recombinase PinR	5	3	2	129	71.42857142857143	97.72727272727273	107.5	2.816403138566974e-06	0.062152384461895985	0.00031088091979074447	2	1	1	1.0	1.0
group_16017		hypothetical protein	5	3	2	129	71.42857142857143	97.72727272727273	107.5	2.816403138566974e-06	0.062152384461895985	0.00031088091979074447	2	1	1	1.0	1.0
group_1805		hypothetical protein	5	3	2	129	71.42857142857143	97.72727272727273	107.5	2.816403138566974e-06	0.062152384461895985	0.00031088091979074447	2	1	1	1.0	1.0
group_1958		hypothetical protein	5	3	2	129	71.42857142857143	97.72727272727273	107.5	2.816403138566974e-06	0.062152384461895985	0.00031088091979074447	2	1	1	1.0	1.0
group_2537		hypothetical protein	5	3	2	129	71.42857142857143	97.72727272727273	107.5	2.816403138566974e-06	0.062152384461895985	0.00031088091979074447	2	1	1	1.0	1.0
group_3190	ttuB_5	Putative tartrate transporter	5	3	2	129	71.42857142857143	97.72727272727273	107.5	2.816403138566974e-06	0.062152384461895985	0.00031088091979074447	2	1	1	1.0	1.0
group_4561		hypothetical protein	5	3	2	129	71.42857142857143	97.72727272727273	107.5	2.816403138566974e-06	0.062152384461895985	0.00031088091979074447	2	1	1	1.0	1.0
group_5793	talB_2	Transaldolase B	5	3	2	129	71.42857142857143	97.72727272727273	107.5	2.816403138566974e-06	0.062152384461895985	0.00031088091979074447	2	1	1	1.0	1.0
group_6324		hypothetical protein	5	3	2	129	71.42857142857143	97.72727272727273	107.5	2.816403138566974e-06	0.062152384461895985	0.00031088091979074447	2	1	1	1.0	1.0
group_6325		hypothetical protein	5	3	2	129	71.42857142857143	97.72727272727273	107.5	2.816403138566974e-06	0.062152384461895985	0.00031088091979074447	2	1	1	1.0	1.0
group_6640		hypothetical protein	5	3	2	129	71.42857142857143	97.72727272727273	107.5	2.816403138566974e-06	0.062152384461895985	0.00031088091979074447	2	1	1	1.0	1.0
group_8950		hypothetical protein	5	3	2	129	71.42857142857143	97.72727272727273	107.5	2.816403138566974e-06	0.062152384461895985	0.00031088091979074447	2	1	1	1.0	1.0
group_9313		hypothetical protein	5	3	2	129	71.42857142857143	97.72727272727273	107.5	2.816403138566974e-06	0.062152384461895985	0.00031088091979074447	2	1	1	1.0	1.0
group_9314		hypothetical protein	5	3	2	129	71.42857142857143	97.72727272727273	107.5	2.816403138566974e-06	0.062152384461895985	0.00031088091979074447	2	1	1	1.0	1.0
group_11446	intA_3	Prophage integrase IntA	7	18	0	114	100.0	86.36363636363636	inf	2.81748160042364e-06	0.06217618395814889	0.00031088091979074447	2	2	0	0.5	0.5
group_6495	rlmI	Ribosomal RNA large subunit methyltransferase I	7	18	0	114	100.0	86.36363636363636	inf	2.81748160042364e-06	0.06217618395814889	0.00031088091979074447	2	2	0	0.5	0.5
group_7770		hypothetical protein	7	18	0	114	100.0	86.36363636363636	inf	2.81748160042364e-06	0.06217618395814889	0.00031088091979074447	2	2	0	0.5	0.5
group_11389	casC	CRISPR system Cascade subunit CasC	7	19	0	113	100.0	85.60606060606061	inf	3.855501137421822e-06	0.08508319910062477	0.0004013358448142678	2	2	0	0.5	0.5
cse3		CRISPR-associated endoribonuclease Cse3	7	19	0	113	100.0	85.60606060606061	inf	3.855501137421822e-06	0.08508319910062477	0.0004013358448142678	2	2	0	0.5	0.5
group_11391		hypothetical protein	7	19	0	113	100.0	85.60606060606061	inf	3.855501137421822e-06	0.08508319910062477	0.0004013358448142678	2	2	0	0.5	0.5
cse1		CRISPR-associated protein CasA/Cse1	7	19	0	113	100.0	85.60606060606061	inf	3.855501137421822e-06	0.08508319910062477	0.0004013358448142678	2	2	0	0.5	0.5
group_11440		hypothetical protein	7	19	0	113	100.0	85.60606060606061	inf	3.855501137421822e-06	0.08508319910062477	0.0004013358448142678	2	2	0	0.5	0.5
elfD_2		putative fimbrial chaperone protein ElfD	7	19	0	113	100.0	85.60606060606061	inf	3.855501137421822e-06	0.08508319910062477	0.0004013358448142678	2	2	0	0.5	0.5
yraI_2		putative fimbrial chaperone YraI	7	19	0	113	100.0	85.60606060606061	inf	3.855501137421822e-06	0.08508319910062477	0.0004013358448142678	2	2	0	0.5	0.5
yraJ		Outer membrane usher protein YraJ	7	19	0	113	100.0	85.60606060606061	inf	3.855501137421822e-06	0.08508319910062477	0.0004013358448142678	2	2	0	0.5	0.5
group_17123	casD	CRISPR system Cascade subunit CasD	7	19	0	113	100.0	85.60606060606061	inf	3.855501137421822e-06	0.08508319910062477	0.0004013358448142678	2	2	0	0.5	0.5
group_3156		hypothetical protein	7	19	0	113	100.0	85.60606060606061	inf	3.855501137421822e-06	0.08508319910062477	0.0004013358448142678	2	2	0	0.5	0.5
elfD_1		putative fimbrial chaperone protein ElfD	7	19	0	113	100.0	85.60606060606061	inf	3.855501137421822e-06	0.08508319910062477	0.0004013358448142678	2	2	0	0.5	0.5
group_8135		hypothetical protein	7	19	0	113	100.0	85.60606060606061	inf	3.855501137421822e-06	0.08508319910062477	0.0004013358448142678	2	2	0	0.5	0.5
group_11358	ydfK_1	putative membrane protein YdfK	7	20	0	112	100.0	84.84848484848484	inf	5.2049265355194634e-06	0.11486231878584352	0.000510499194603749	2	2	0	0.5	0.5
ubiX_2		Flavin prenyltransferase UbiX	7	20	0	112	100.0	84.84848484848484	inf	5.2049265355194634e-06	0.11486231878584352	0.000510499194603749	2	2	0	0.5	0.5
shdC_2		Phenolic acid decarboxylase subunit C	7	20	0	112	100.0	84.84848484848484	inf	5.2049265355194634e-06	0.11486231878584352	0.000510499194603749	2	2	0	0.5	0.5
catM_2		HTH-type transcriptional regulator CatM	7	20	0	112	100.0	84.84848484848484	inf	5.2049265355194634e-06	0.11486231878584352	0.000510499194603749	2	2	0	0.5	0.5
group_11387		hypothetical protein	7	20	0	112	100.0	84.84848484848484	inf	5.2049265355194634e-06	0.11486231878584352	0.000510499194603749	2	2	0	0.5	0.5
group_11388	ygbT	CRISPR-associated endonuclease Cas1	7	20	0	112	100.0	84.84848484848484	inf	5.2049265355194634e-06	0.11486231878584352	0.000510499194603749	2	2	0	0.5	0.5
cas3		CRISPR-associated endonuclease/helicase Cas3	7	20	0	112	100.0	84.84848484848484	inf	5.2049265355194634e-06	0.11486231878584352	0.000510499194603749	2	2	0	0.5	0.5
group_11457	cvaA	Colicin V secretion protein CvaA	7	20	0	112	100.0	84.84848484848484	inf	5.2049265355194634e-06	0.11486231878584352	0.000510499194603749	2	2	0	0.5	0.5
group_11458		hypothetical protein	7	20	0	112	100.0	84.84848484848484	inf	5.2049265355194634e-06	0.11486231878584352	0.000510499194603749	2	2	0	0.5	0.5
group_11459		hypothetical protein	7	20	0	112	100.0	84.84848484848484	inf	5.2049265355194634e-06	0.11486231878584352	0.000510499194603749	2	2	0	0.5	0.5
group_2422		hypothetical protein	7	20	0	112	100.0	84.84848484848484	inf	5.2049265355194634e-06	0.11486231878584352	0.000510499194603749	2	2	0	0.5	0.5
group_8124	ygbF	CRISPR-associated endoribonuclease Cas2	7	20	0	112	100.0	84.84848484848484	inf	5.2049265355194634e-06	0.11486231878584352	0.000510499194603749	2	2	0	0.5	0.5
group_8165		hypothetical protein	7	20	0	112	100.0	84.84848484848484	inf	5.2049265355194634e-06	0.11486231878584352	0.000510499194603749	2	2	0	0.5	0.5
group_13896		hypothetical protein	5	4	2	128	71.42857142857143	96.96969696969697	80.0	6.256637849132032e-06	0.13807148405464567	0.0005850486612484986	2	1	1	1.0	1.0
bamE_2		Outer membrane protein assembly factor BamE	5	4	2	128	71.42857142857143	96.96969696969697	80.0	6.256637849132032e-06	0.13807148405464567	0.0005850486612484986	2	1	1	1.0	1.0
group_16075		hypothetical protein	5	4	2	128	71.42857142857143	96.96969696969697	80.0	6.256637849132032e-06	0.13807148405464567	0.0005850486612484986	2	1	1	1.0	1.0
group_16076		hypothetical protein	5	4	2	128	71.42857142857143	96.96969696969697	80.0	6.256637849132032e-06	0.13807148405464567	0.0005850486612484986	2	1	1	1.0	1.0
group_16096		hypothetical protein	5	4	2	128	71.42857142857143	96.96969696969697	80.0	6.256637849132032e-06	0.13807148405464567	0.0005850486612484986	2	1	1	1.0	1.0
group_4386		hypothetical protein	5	4	2	128	71.42857142857143	96.96969696969697	80.0	6.256637849132032e-06	0.13807148405464567	0.0005850486612484986	2	1	1	1.0	1.0
group_6463		hypothetical protein	5	4	2	128	71.42857142857143	96.96969696969697	80.0	6.256637849132032e-06	0.13807148405464567	0.0005850486612484986	2	1	1	1.0	1.0
group_6489		hypothetical protein	5	4	2	128	71.42857142857143	96.96969696969697	80.0	6.256637849132032e-06	0.13807148405464567	0.0005850486612484986	2	1	1	1.0	1.0
group_8829		hypothetical protein	5	4	2	128	71.42857142857143	96.96969696969697	80.0	6.256637849132032e-06	0.13807148405464567	0.0005850486612484986	2	1	1	1.0	1.0
group_8947		hypothetical protein	5	4	2	128	71.42857142857143	96.96969696969697	80.0	6.256637849132032e-06	0.13807148405464567	0.0005850486612484986	2	1	1	1.0	1.0
group_8948		hypothetical protein	5	4	2	128	71.42857142857143	96.96969696969697	80.0	6.256637849132032e-06	0.13807148405464567	0.0005850486612484986	2	1	1	1.0	1.0
group_11386		hypothetical protein	7	21	0	111	100.0	84.0909090909091	inf	6.939902047359277e-06	0.15314975838112452	0.0006381239932546855	2	2	0	0.5	0.5
group_1932		hypothetical protein	7	21	0	111	100.0	84.0909090909091	inf	6.939902047359277e-06	0.15314975838112452	0.0006381239932546855	2	2	0	0.5	0.5
group_241	yahA	Cyclic di-GMP phosphodiesterase YahA	7	21	0	111	100.0	84.0909090909091	inf	6.939902047359277e-06	0.15314975838112452	0.0006381239932546855	2	2	0	0.5	0.5
group_689	elfC	Outer membrane usher protein FimD	7	21	0	111	100.0	84.0909090909091	inf	6.939902047359277e-06	0.15314975838112452	0.0006381239932546855	2	2	0	0.5	0.5
group_2545		hypothetical protein	6	11	1	121	85.71428571428571	91.66666666666666	66.0	8.963659166132299e-06	0.19781003047820755	0.0008107599476182178	2	2	1	0.5	1.0
group_322		hypothetical protein	6	11	1	121	85.71428571428571	91.66666666666666	66.0	8.963659166132299e-06	0.19781003047820755	0.0008107599476182178	2	2	1	0.5	1.0
group_7894	bla_1	Beta-lactamase CTX-M-1	6	11	1	121	85.71428571428571	91.66666666666666	66.0	8.963659166132299e-06	0.19781003047820755	0.0008107599476182178	2	2	1	0.5	1.0
group_1055	spo0C	Chromosome-partitioning protein Spo0J	7	22	0	110	100.0	83.33333333333334	inf	9.148052698791746e-06	0.20187922695693625	0.0008107599476182178	2	2	0	0.5	0.5
appB		Cytochrome bd-II ubiquinol oxidase subunit 2	7	22	0	110	100.0	83.33333333333334	inf	9.148052698791746e-06	0.20187922695693625	0.0008107599476182178	2	2	0	0.5	0.5
group_6101		hypothetical protein	7	22	0	110	100.0	83.33333333333334	inf	9.148052698791746e-06	0.20187922695693625	0.0008107599476182178	2	2	0	0.5	0.5
group_8114		hypothetical protein	7	22	0	110	100.0	83.33333333333334	inf	9.148052698791746e-06	0.20187922695693625	0.0008107599476182178	2	2	0	0.5	0.5
group_8115	vgrG1_1	Actin cross-linking toxin VgrG1	7	22	0	110	100.0	83.33333333333334	inf	9.148052698791746e-06	0.20187922695693625	0.0008107599476182178	2	2	0	0.5	0.5
group_8125		hypothetical protein	7	22	0	110	100.0	83.33333333333334	inf	9.148052698791746e-06	0.20187922695693625	0.0008107599476182178	2	2	0	0.5	0.5
group_16090		hypothetical protein	4	1	3	131	57.14285714285714	99.24242424242425	174.66666666666666	1.1542654166099015e-05	0.2547232921374731	0.0010108067148312423	2	1	1	1.0	1.0
group_16091		hypothetical protein	4	1	3	131	57.14285714285714	99.24242424242425	174.66666666666666	1.1542654166099015e-05	0.2547232921374731	0.0010108067148312423	2	1	1	1.0	1.0
rdgC_2		Recombination-associated protein RdgC	4	1	3	131	57.14285714285714	99.24242424242425	174.66666666666666	1.1542654166099015e-05	0.2547232921374731	0.0010108067148312423	2	1	1	1.0	1.0
group_2523	pkn1_1	Serine/threonine-protein kinase pkn1	7	23	0	109	100.0	82.57575757575758	inf	1.1932242650597957e-05	0.26332073081339574	0.00101347021656487	2	2	0	0.5	0.5
bioC_1		Malonyl-[acyl-carrier protein] O-methyltransferase	7	23	0	109	100.0	82.57575757575758	inf	1.1932242650597957e-05	0.26332073081339574	0.00101347021656487	2	2	0	0.5	0.5
group_2719	fimD_1	Outer membrane usher protein FimD	2	127	5	5	28.57142857142857	3.787878787878788	0.015748031496062992	1.2353792290010422e-05	0.27262348825595	0.00101347021656487	2	2	2	0.5	0.5
srpC_2		putative chromate transport protein	5	5	2	127	71.42857142857143	96.21212121212122	63.5	1.2353792290010422e-05	0.27262348825595	0.00101347021656487	2	1	1	1.0	1.0
group_13742		Creatinase	5	5	2	127	71.42857142857143	96.21212121212122	63.5	1.2353792290010422e-05	0.27262348825595	0.00101347021656487	2	1	1	1.0	1.0
gcvA_7		Glycine cleavage system transcriptional activator	5	5	2	127	71.42857142857143	96.21212121212122	63.5	1.2353792290010422e-05	0.27262348825595	0.00101347021656487	2	1	1	1.0	1.0
group_1537		hypothetical protein	5	5	2	127	71.42857142857143	96.21212121212122	63.5	1.2353792290010422e-05	0.27262348825595	0.00101347021656487	2	1	1	1.0	1.0
group_16077		hypothetical protein	5	5	2	127	71.42857142857143	96.21212121212122	63.5	1.2353792290010422e-05	0.27262348825595	0.00101347021656487	2	1	1	1.0	1.0
group_1830		hypothetical protein	5	5	2	127	71.42857142857143	96.21212121212122	63.5	1.2353792290010422e-05	0.27262348825595	0.00101347021656487	2	1	1	1.0	1.0
group_1976		hypothetical protein	5	5	2	127	71.42857142857143	96.21212121212122	63.5	1.2353792290010422e-05	0.27262348825595	0.00101347021656487	2	1	1	1.0	1.0
group_4388		hypothetical protein	5	5	2	127	71.42857142857143	96.21212121212122	63.5	1.2353792290010422e-05	0.27262348825595	0.00101347021656487	2	1	1	1.0	1.0
group_4593		hypothetical protein	5	5	2	127	71.42857142857143	96.21212121212122	63.5	1.2353792290010422e-05	0.27262348825595	0.00101347021656487	2	1	1	1.0	1.0
group_8179		hypothetical protein	5	5	2	127	71.42857142857143	96.21212121212122	63.5	1.2353792290010422e-05	0.27262348825595	0.00101347021656487	2	1	1	1.0	1.0
group_8527	mltD_1	Membrane-bound lytic murein transglycosylase D	5	5	2	127	71.42857142857143	96.21212121212122	63.5	1.2353792290010422e-05	0.27262348825595	0.00101347021656487	2	1	1	1.0	1.0
ytfF_2		Inner membrane protein YtfF	5	5	2	127	71.42857142857143	96.21212121212122	63.5	1.2353792290010422e-05	0.27262348825595	0.00101347021656487	2	1	1	1.0	1.0
group_9320		hypothetical protein	5	5	2	127	71.42857142857143	96.21212121212122	63.5	1.2353792290010422e-05	0.27262348825595	0.00101347021656487	2	1	1	1.0	1.0
group_9321		hypothetical protein	5	5	2	127	71.42857142857143	96.21212121212122	63.5	1.2353792290010422e-05	0.27262348825595	0.00101347021656487	2	1	1	1.0	1.0
group_1395	yceM_1	hypothetical protein	7	24	0	108	100.0	81.81818181818183	inf	1.5412480090355577e-05	0.34012261063396687	0.001250450774389584	2	2	0	0.5	0.5
group_6537		hypothetical protein	7	24	0	108	100.0	81.81818181818183	inf	1.5412480090355577e-05	0.34012261063396687	0.001250450774389584	2	2	0	0.5	0.5
group_8118		hypothetical protein	7	24	0	108	100.0	81.81818181818183	inf	1.5412480090355577e-05	0.34012261063396687	0.001250450774389584	2	2	0	0.5	0.5
cydA_1		Cytochrome bd-I ubiquinol oxidase subunit 1	7	25	0	107	100.0	81.06060606060606	inf	1.972797451565521e-05	0.4353569416114792	0.0015275682161806287	2	2	0	0.5	0.5
group_11365	gcvA_4	Glycine cleavage system transcriptional activator	7	25	0	107	100.0	81.06060606060606	inf	1.972797451565521e-05	0.4353569416114792	0.0015275682161806287	2	2	0	0.5	0.5
group_11366		hypothetical protein	7	25	0	107	100.0	81.06060606060606	inf	1.972797451565521e-05	0.4353569416114792	0.0015275682161806287	2	2	0	0.5	0.5
ahpD_2		Alkyl hydroperoxide reductase AhpD	7	25	0	107	100.0	81.06060606060606	inf	1.972797451565521e-05	0.4353569416114792	0.0015275682161806287	2	2	0	0.5	0.5
adh		Alcohol dehydrogenase	7	25	0	107	100.0	81.06060606060606	inf	1.972797451565521e-05	0.4353569416114792	0.0015275682161806287	2	2	0	0.5	0.5
group_11369	trxA_2	Thioredoxin 1	7	25	0	107	100.0	81.06060606060606	inf	1.972797451565521e-05	0.4353569416114792	0.0015275682161806287	2	2	0	0.5	0.5
group_11370		hypothetical protein	7	25	0	107	100.0	81.06060606060606	inf	1.972797451565521e-05	0.4353569416114792	0.0015275682161806287	2	2	0	0.5	0.5
yhjV		Inner membrane transport protein YhjV	7	25	0	107	100.0	81.06060606060606	inf	1.972797451565521e-05	0.4353569416114792	0.0015275682161806287	2	2	0	0.5	0.5
group_11372	lysN_2	2-aminoadipate transaminase	7	25	0	107	100.0	81.06060606060606	inf	1.972797451565521e-05	0.4353569416114792	0.0015275682161806287	2	2	0	0.5	0.5
metC_3		Cystathionine beta-lyase MetC	7	25	0	107	100.0	81.06060606060606	inf	1.972797451565521e-05	0.4353569416114792	0.0015275682161806287	2	2	0	0.5	0.5
metR_2		HTH-type transcriptional regulator MetR	7	25	0	107	100.0	81.06060606060606	inf	1.972797451565521e-05	0.4353569416114792	0.0015275682161806287	2	2	0	0.5	0.5
group_8116		hypothetical protein	7	25	0	107	100.0	81.06060606060606	inf	1.972797451565521e-05	0.4353569416114792	0.0015275682161806287	2	2	0	0.5	0.5
puo		Putrescine oxidase	7	25	0	107	100.0	81.06060606060606	inf	1.972797451565521e-05	0.4353569416114792	0.0015275682161806287	2	2	0	0.5	0.5
group_12204		hypothetical protein	5	6	2	126	71.42857142857143	95.45454545454545	52.5	2.2358167147782453e-05	0.4934000326172632	0.0016392027661703095	2	1	1	1.0	1.0
group_12533		hypothetical protein	5	6	2	126	71.42857142857143	95.45454545454545	52.5	2.2358167147782453e-05	0.4934000326172632	0.0016392027661703095	2	1	1	1.0	1.0
group_13669		hypothetical protein	5	6	2	126	71.42857142857143	95.45454545454545	52.5	2.2358167147782453e-05	0.4934000326172632	0.0016392027661703095	2	1	1	1.0	1.0
group_13741		hypothetical protein	5	6	2	126	71.42857142857143	95.45454545454545	52.5	2.2358167147782453e-05	0.4934000326172632	0.0016392027661703095	2	1	1	1.0	1.0
group_16054		hypothetical protein	5	6	2	126	71.42857142857143	95.45454545454545	52.5	2.2358167147782453e-05	0.4934000326172632	0.0016392027661703095	2	1	1	1.0	1.0
group_16055		hypothetical protein	5	6	2	126	71.42857142857143	95.45454545454545	52.5	2.2358167147782453e-05	0.4934000326172632	0.0016392027661703095	2	1	1	1.0	1.0
cra_3		Catabolite repressor/activator	5	6	2	126	71.42857142857143	95.45454545454545	52.5	2.2358167147782453e-05	0.4934000326172632	0.0016392027661703095	2	1	1	1.0	1.0
group_16057		hypothetical protein	5	6	2	126	71.42857142857143	95.45454545454545	52.5	2.2358167147782453e-05	0.4934000326172632	0.0016392027661703095	2	1	1	1.0	1.0
group_16058	lacY_6	Lactose permease	5	6	2	126	71.42857142857143	95.45454545454545	52.5	2.2358167147782453e-05	0.4934000326172632	0.0016392027661703095	2	1	1	1.0	1.0
group_16059		hypothetical protein	5	6	2	126	71.42857142857143	95.45454545454545	52.5	2.2358167147782453e-05	0.4934000326172632	0.0016392027661703095	2	1	1	1.0	1.0
group_16073		hypothetical protein	5	6	2	126	71.42857142857143	95.45454545454545	52.5	2.2358167147782453e-05	0.4934000326172632	0.0016392027661703095	2	1	1	1.0	1.0
group_2720	fimD_5	Outer membrane usher protein FimD	5	6	2	126	71.42857142857143	95.45454545454545	52.5	2.2358167147782453e-05	0.4934000326172632	0.0016392027661703095	2	2	2	0.5	0.5
group_6638		hypothetical protein	5	6	2	126	71.42857142857143	95.45454545454545	52.5	2.2358167147782453e-05	0.4934000326172632	0.0016392027661703095	2	1	1	1.0	1.0
group_8525		hypothetical protein	5	6	2	126	71.42857142857143	95.45454545454545	52.5	2.2358167147782453e-05	0.4934000326172632	0.0016392027661703095	2	1	1	1.0	1.0
group_8526		hypothetical protein	5	6	2	126	71.42857142857143	95.45454545454545	52.5	2.2358167147782453e-05	0.4934000326172632	0.0016392027661703095	2	1	1	1.0	1.0
group_8908		hypothetical protein	5	6	2	126	71.42857142857143	95.45454545454545	52.5	2.2358167147782453e-05	0.4934000326172632	0.0016392027661703095	2	1	1	1.0	1.0
group_1444	lexA_2	putative HTH-type transcriptional regulator	7	26	0	106	100.0	80.3030303030303	inf	2.5039352269870028e-05	0.5525684258914918	0.0018116997570212846	2	2	0	0.5	0.5
csxA		Exo-beta-D-glucosaminidase	7	26	0	106	100.0	80.3030303030303	inf	2.5039352269870028e-05	0.5525684258914918	0.0018116997570212846	1	1	0	1.0	1.0
pgrR_8		HTH-type transcriptional regulator PgrR	7	26	0	106	100.0	80.3030303030303	inf	2.5039352269870028e-05	0.5525684258914918	0.0018116997570212846	2	2	0	0.5	0.5
group_5071	pat	Phosphinothricin N-acetyltransferase	7	26	0	106	100.0	80.3030303030303	inf	2.5039352269870028e-05	0.5525684258914918	0.0018116997570212846	2	2	0	0.5	0.5
group_1246		hypothetical protein	6	14	1	118	85.71428571428571	89.39393939393939	50.57142857142857	2.748882048413312e-05	0.6066232904438497	0.001982429053738071	2	2	1	0.5	1.0
group_5253	garP_1	putative galactarate transporter	7	27	0	105	100.0	79.54545454545455	inf	3.153103619168855e-05	0.6958269066781829	0.0022665371553035273	2	2	0	0.5	0.5
gsiC_3		Glutathione transport system permease protein GsiC	3	130	4	2	42.857142857142854	1.5151515151515151	0.011538461538461539	3.400900744947684e-05	0.7505107763950549	0.0023977980076519325	2	1	1	1.0	1.0
group_1120		hypothetical protein	4	2	3	130	57.14285714285714	98.48484848484848	86.66666666666667	3.400900744947684e-05	0.7505107763950549	0.0023977980076519325	2	1	1	1.0	1.0
group_13711		hypothetical protein	4	2	3	130	57.14285714285714	98.48484848484848	86.66666666666667	3.400900744947684e-05	0.7505107763950549	0.0023977980076519325	2	1	1	1.0	1.0
group_16085		hypothetical protein	4	2	3	130	57.14285714285714	98.48484848484848	86.66666666666667	3.400900744947684e-05	0.7505107763950549	0.0023977980076519325	2	1	1	1.0	1.0
group_16086		hypothetical protein	4	2	3	130	57.14285714285714	98.48484848484848	86.66666666666667	3.400900744947684e-05	0.7505107763950549	0.0023977980076519325	2	1	1	1.0	1.0
group_9004		hypothetical protein	4	2	3	130	57.14285714285714	98.48484848484848	86.66666666666667	3.400900744947684e-05	0.7505107763950549	0.0023977980076519325	2	1	2	0.5	1.0
group_10866		hypothetical protein	5	7	2	125	71.42857142857143	94.6969696969697	44.642857142857146	3.7833684505898694e-05	0.8349137496761724	0.002499741765497522	2	1	1	1.0	1.0
group_12		hypothetical protein	5	7	2	125	71.42857142857143	94.6969696969697	44.642857142857146	3.7833684505898694e-05	0.8349137496761724	0.002499741765497522	2	1	1	1.0	1.0
group_13309		hypothetical protein	5	7	2	125	71.42857142857143	94.6969696969697	44.642857142857146	3.7833684505898694e-05	0.8349137496761724	0.002499741765497522	2	1	1	1.0	1.0
prtR		HTH-type transcriptional regulator PrtR	5	7	2	125	71.42857142857143	94.6969696969697	44.642857142857146	3.7833684505898694e-05	0.8349137496761724	0.002499741765497522	2	1	1	1.0	1.0
group_16061		hypothetical protein	5	7	2	125	71.42857142857143	94.6969696969697	44.642857142857146	3.7833684505898694e-05	0.8349137496761724	0.002499741765497522	2	1	1	1.0	1.0
group_16094		hypothetical protein	5	7	2	125	71.42857142857143	94.6969696969697	44.642857142857146	3.7833684505898694e-05	0.8349137496761724	0.002499741765497522	2	1	1	1.0	1.0
group_16095		hypothetical protein	5	7	2	125	71.42857142857143	94.6969696969697	44.642857142857146	3.7833684505898694e-05	0.8349137496761724	0.002499741765497522	2	1	1	1.0	1.0
group_2575		hypothetical protein	5	7	2	125	71.42857142857143	94.6969696969697	44.642857142857146	3.7833684505898694e-05	0.8349137496761724	0.002499741765497522	2	1	1	1.0	1.0
ttuB_5		Putative tartrate transporter	5	7	2	125	71.42857142857143	94.6969696969697	44.642857142857146	3.7833684505898694e-05	0.8349137496761724	0.002499741765497522	2	1	1	1.0	1.0
group_4565		hypothetical protein	5	7	2	125	71.42857142857143	94.6969696969697	44.642857142857146	3.7833684505898694e-05	0.8349137496761724	0.002499741765497522	2	1	1	1.0	1.0
group_4594		hypothetical protein	5	7	2	125	71.42857142857143	94.6969696969697	44.642857142857146	3.7833684505898694e-05	0.8349137496761724	0.002499741765497522	2	1	1	1.0	1.0
group_4710		hypothetical protein	5	7	2	125	71.42857142857143	94.6969696969697	44.642857142857146	3.7833684505898694e-05	0.8349137496761724	0.002499741765497522	2	1	1	1.0	1.0
group_5891		hypothetical protein	5	7	2	125	71.42857142857143	94.6969696969697	44.642857142857146	3.7833684505898694e-05	0.8349137496761724	0.002499741765497522	2	1	1	1.0	1.0
intQ		Putative defective protein IntQ	5	7	2	125	71.42857142857143	94.6969696969697	44.642857142857146	3.7833684505898694e-05	0.8349137496761724	0.002499741765497522	2	1	1	1.0	1.0
group_6272		hypothetical protein	5	7	2	125	71.42857142857143	94.6969696969697	44.642857142857146	3.7833684505898694e-05	0.8349137496761724	0.002499741765497522	2	1	1	1.0	1.0
group_6331		hypothetical protein	5	7	2	125	71.42857142857143	94.6969696969697	44.642857142857146	3.7833684505898694e-05	0.8349137496761724	0.002499741765497522	2	1	1	1.0	1.0
group_8521		hypothetical protein	5	7	2	125	71.42857142857143	94.6969696969697	44.642857142857146	3.7833684505898694e-05	0.8349137496761724	0.002499741765497522	2	1	1	1.0	1.0
group_8523		hypothetical protein	5	7	2	125	71.42857142857143	94.6969696969697	44.642857142857146	3.7833684505898694e-05	0.8349137496761724	0.002499741765497522	2	1	1	1.0	1.0
group_8531		hypothetical protein	5	7	2	125	71.42857142857143	94.6969696969697	44.642857142857146	3.7833684505898694e-05	0.8349137496761724	0.002499741765497522	2	1	1	1.0	1.0
group_8918	arsR2_2	Arsenic resistance transcriptional regulator ArsR2	5	7	2	125	71.42857142857143	94.6969696969697	44.642857142857146	3.7833684505898694e-05	0.8349137496761724	0.002499741765497522	2	1	1	1.0	1.0
group_9316		hypothetical protein	5	7	2	125	71.42857142857143	94.6969696969697	44.642857142857146	3.7833684505898694e-05	0.8349137496761724	0.002499741765497522	2	1	1	1.0	1.0
group_2546		hypothetical protein	6	15	1	117	85.71428571428571	88.63636363636364	46.8	3.821173227629067e-05	0.8432565078731825	0.0025171836055915896	2	2	1	0.5	1.0
group_2700	thlA_2	Acetyl-CoA acetyltransferase	7	28	0	104	100.0	78.78787878787878	inf	3.9413795239610095e-05	0.8697836333477156	0.0025809603363433696	2	2	0	0.5	0.5
dosC_2		Diguanylate cyclase DosC	7	28	0	104	100.0	78.78787878787878	inf	3.9413795239610095e-05	0.8697836333477156	0.0025809603363433696	2	2	0	0.5	0.5
katG		Catalase-peroxidase	1	116	6	16	14.285714285714285	12.121212121212121	0.022988505747126436	5.2166284327843525e-05	1.0	0.0033759693916329938	2	1	2	0.5	1.0
group_15924		hypothetical protein	6	16	1	116	85.71428571428571	87.87878787878788	43.5	5.2166284327843525e-05	1.0	0.0033759693916329938	2	2	1	0.5	1.0
group_763	clpB_2	Chaperone protein ClpB	6	16	1	116	85.71428571428571	87.87878787878788	43.5	5.2166284327843525e-05	1.0	0.0033759693916329938	2	2	1	0.5	1.0
group_806	ylpA	Lipoprotein YlpA	6	16	1	116	85.71428571428571	87.87878787878788	43.5	5.2166284327843525e-05	1.0	0.0033759693916329938	2	2	1	0.5	1.0
group_4848		hypothetical protein	0	102	7	30	0.0	22.727272727272727	0.0	6.0343879608230466e-05	1.0	0.0037197696447379388	2	0	2	0.5	0.5
group_11385		hypothetical protein	7	30	0	102	100.0	77.27272727272727	inf	6.0343879608230466e-05	1.0	0.0037197696447379388	1	1	0	1.0	1.0
group_11409		hypothetical protein	7	30	0	102	100.0	77.27272727272727	inf	6.0343879608230466e-05	1.0	0.0037197696447379388	1	1	0	1.0	1.0
group_12203		hypothetical protein	5	8	2	124	71.42857142857143	93.93939393939394	38.75	6.068139714091255e-05	1.0	0.0037197696447379388	2	1	1	1.0	1.0
group_12219		hypothetical protein	5	8	2	124	71.42857142857143	93.93939393939394	38.75	6.068139714091255e-05	1.0	0.0037197696447379388	2	1	1	1.0	1.0
group_1271	holE_2	DNA polymerase III subunit theta	5	8	2	124	71.42857142857143	93.93939393939394	38.75	6.068139714091255e-05	1.0	0.0037197696447379388	2	1	1	1.0	1.0
group_13274		hypothetical protein	5	8	2	124	71.42857142857143	93.93939393939394	38.75	6.068139714091255e-05	1.0	0.0037197696447379388	2	1	1	1.0	1.0
parA_1		Chromosome partitioning protein ParA	5	8	2	124	71.42857142857143	93.93939393939394	38.75	6.068139714091255e-05	1.0	0.0037197696447379388	2	1	1	1.0	1.0
group_4558		hypothetical protein	5	8	2	124	71.42857142857143	93.93939393939394	38.75	6.068139714091255e-05	1.0	0.0037197696447379388	2	1	1	1.0	1.0
group_4559		hypothetical protein	5	8	2	124	71.42857142857143	93.93939393939394	38.75	6.068139714091255e-05	1.0	0.0037197696447379388	2	1	1	1.0	1.0
group_4560		hypothetical protein	5	8	2	124	71.42857142857143	93.93939393939394	38.75	6.068139714091255e-05	1.0	0.0037197696447379388	2	1	1	1.0	1.0
group_4595		hypothetical protein	5	8	2	124	71.42857142857143	93.93939393939394	38.75	6.068139714091255e-05	1.0	0.0037197696447379388	2	1	1	1.0	1.0
group_6267		hypothetical protein	5	8	2	124	71.42857142857143	93.93939393939394	38.75	6.068139714091255e-05	1.0	0.0037197696447379388	2	1	1	1.0	1.0
group_6268		hypothetical protein	5	8	2	124	71.42857142857143	93.93939393939394	38.75	6.068139714091255e-05	1.0	0.0037197696447379388	2	1	1	1.0	1.0
group_6625	arsB_2	Arsenical pump membrane protein	5	8	2	124	71.42857142857143	93.93939393939394	38.75	6.068139714091255e-05	1.0	0.0037197696447379388	2	1	1	1.0	1.0
group_8528		hypothetical protein	5	8	2	124	71.42857142857143	93.93939393939394	38.75	6.068139714091255e-05	1.0	0.0037197696447379388	2	1	1	1.0	1.0
group_8529		hypothetical protein	5	8	2	124	71.42857142857143	93.93939393939394	38.75	6.068139714091255e-05	1.0	0.0037197696447379388	2	1	1	1.0	1.0
group_8530		hypothetical protein	5	8	2	124	71.42857142857143	93.93939393939394	38.75	6.068139714091255e-05	1.0	0.0037197696447379388	2	1	1	1.0	1.0
group_8536		hypothetical protein	5	8	2	124	71.42857142857143	93.93939393939394	38.75	6.068139714091255e-05	1.0	0.0037197696447379388	2	1	1	1.0	1.0
group_15925		hypothetical protein	6	17	1	115	85.71428571428571	87.12121212121212	40.588235294117645	7.007076740253556e-05	1.0	0.004271606892373356	2	2	1	0.5	1.0
group_3235		hypothetical protein	6	17	1	115	85.71428571428571	87.12121212121212	40.588235294117645	7.007076740253556e-05	1.0	0.004271606892373356	2	2	1	0.5	1.0
yceM_2		hypothetical protein	0	101	7	31	0.0	23.484848484848484	0.0	7.39699169391218e-05	1.0	0.00441180574868254	2	0	2	0.5	0.5
ipuF		Gamma-glutamyl-L-1-hydroxyisopropylamide hydrolase	0	101	7	31	0.0	23.484848484848484	0.0	7.39699169391218e-05	1.0	0.00441180574868254	2	0	2	0.5	0.5
oprB		Porin B	0	101	7	31	0.0	23.484848484848484	0.0	7.39699169391218e-05	1.0	0.00441180574868254	2	0	2	0.5	0.5
group_1251		hypothetical protein	7	31	0	101	100.0	76.51515151515152	inf	7.39699169391218e-05	1.0	0.00441180574868254	2	2	0	0.5	0.5
group_1809		hypothetical protein	7	31	0	101	100.0	76.51515151515152	inf	7.39699169391218e-05	1.0	0.00441180574868254	1	1	0	1.0	1.0
group_4363		hypothetical protein	7	31	0	101	100.0	76.51515151515152	inf	7.39699169391218e-05	1.0	0.00441180574868254	2	2	0	0.5	0.5
group_4849		hypothetical protein	7	31	0	101	100.0	76.51515151515152	inf	7.39699169391218e-05	1.0	0.00441180574868254	2	2	0	0.5	0.5
group_7826		hypothetical protein	7	31	0	101	100.0	76.51515151515152	inf	7.39699169391218e-05	1.0	0.00441180574868254	2	2	0	0.5	0.5
group_1191		hypothetical protein	4	3	3	129	57.14285714285714	97.72727272727273	57.333333333333336	7.79281943192379e-05	1.0	0.004573721787864207	2	1	1	1.0	1.0
group_1291	rrrD	Lysozyme RrrD	4	3	3	129	57.14285714285714	97.72727272727273	57.333333333333336	7.79281943192379e-05	1.0	0.004573721787864207	2	2	0	0.5	0.5
group_15997		hypothetical protein	4	3	3	129	57.14285714285714	97.72727272727273	57.333333333333336	7.79281943192379e-05	1.0	0.004573721787864207	2	1	1	1.0	1.0
group_5219	gsiC_2	Glutathione transport system permease protein GsiC	4	3	3	129	57.14285714285714	97.72727272727273	57.333333333333336	7.79281943192379e-05	1.0	0.004573721787864207	2	1	1	1.0	1.0
group_768		hypothetical protein	4	3	3	129	57.14285714285714	97.72727272727273	57.333333333333336	7.79281943192379e-05	1.0	0.004573721787864207	2	1	1	1.0	1.0
group_9322		hypothetical protein	4	3	3	129	57.14285714285714	97.72727272727273	57.333333333333336	7.79281943192379e-05	1.0	0.004573721787864207	2	1	1	1.0	1.0
group_16118		hypothetical protein	3	0	4	132	42.857142857142854	100.0	inf	7.99106826883782e-05	1.0	0.004665261760759603	1	1	0	1.0	1.0
group_411		hypothetical protein	3	0	4	132	42.857142857142854	100.0	inf	7.99106826883782e-05	1.0	0.004665261760759603	1	1	0	1.0	1.0
fdhF_1		Formate dehydrogenase H	0	100	7	32	0.0	24.242424242424242	0.0	9.015083626955424e-05	1.0	0.005101150396914161	2	0	2	0.5	0.5
group_6911		hypothetical protein	0	100	7	32	0.0	24.242424242424242	0.0	9.015083626955424e-05	1.0	0.005101150396914161	2	0	2	0.5	0.5
group_10650		hypothetical protein	7	32	0	100	100.0	75.75757575757575	inf	9.015083626955424e-05	1.0	0.005101150396914161	2	2	0	0.5	0.5
group_10651		hypothetical protein	7	32	0	100	100.0	75.75757575757575	inf	9.015083626955424e-05	1.0	0.005101150396914161	2	2	0	0.5	0.5
group_10660		hypothetical protein	7	32	0	100	100.0	75.75757575757575	inf	9.015083626955424e-05	1.0	0.005101150396914161	2	2	0	0.5	0.5
group_2098	oprB	Porin B	7	32	0	100	100.0	75.75757575757575	inf	9.015083626955424e-05	1.0	0.005101150396914161	2	2	0	0.5	0.5
group_4446		hypothetical protein	7	32	0	100	100.0	75.75757575757575	inf	9.015083626955424e-05	1.0	0.005101150396914161	1	1	0	1.0	1.0
group_700		hypothetical protein	7	32	0	100	100.0	75.75757575757575	inf	9.015083626955424e-05	1.0	0.005101150396914161	2	2	0	0.5	0.5
group_7825		hypothetical protein	7	32	0	100	100.0	75.75757575757575	inf	9.015083626955424e-05	1.0	0.005101150396914161	2	2	0	0.5	0.5
yiaD_2		putative lipoprotein YiaD	7	32	0	100	100.0	75.75757575757575	inf	9.015083626955424e-05	1.0	0.005101150396914161	2	2	0	0.5	0.5
group_7828		hypothetical protein	7	32	0	100	100.0	75.75757575757575	inf	9.015083626955424e-05	1.0	0.005101150396914161	2	2	0	0.5	0.5
leuE_2		Leucine efflux protein	7	32	0	100	100.0	75.75757575757575	inf	9.015083626955424e-05	1.0	0.005101150396914161	2	2	0	0.5	0.5
group_11261		hypothetical protein	5	9	2	123	71.42857142857143	93.18181818181817	34.166666666666664	9.315980346158509e-05	1.0	0.005126809333641545	2	1	1	1.0	1.0
group_13746		hypothetical protein	5	9	2	123	71.42857142857143	93.18181818181817	34.166666666666664	9.315980346158509e-05	1.0	0.005126809333641545	2	1	1	1.0	1.0
group_14632		hypothetical protein	5	9	2	123	71.42857142857143	93.18181818181817	34.166666666666664	9.315980346158509e-05	1.0	0.005126809333641545	2	1	1	1.0	1.0
group_4654		hypothetical protein	5	9	2	123	71.42857142857143	93.18181818181817	34.166666666666664	9.315980346158509e-05	1.0	0.005126809333641545	2	1	1	1.0	1.0
group_4804		hypothetical protein	5	9	2	123	71.42857142857143	93.18181818181817	34.166666666666664	9.315980346158509e-05	1.0	0.005126809333641545	2	1	1	1.0	1.0
group_587	tktA_2	Transketolase 1	5	9	2	123	71.42857142857143	93.18181818181817	34.166666666666664	9.315980346158509e-05	1.0	0.005126809333641545	2	1	1	1.0	1.0
group_6405	glnQ_6	Glutamine transport ATP-binding protein GlnQ	5	9	2	123	71.42857142857143	93.18181818181817	34.166666666666664	9.315980346158509e-05	1.0	0.005126809333641545	2	1	1	1.0	1.0
group_6406	yecS_4	L-cystine transport system permease protein YecS	5	9	2	123	71.42857142857143	93.18181818181817	34.166666666666664	9.315980346158509e-05	1.0	0.005126809333641545	2	1	1	1.0	1.0
group_6488	arsC_3	Arsenate reductase	5	9	2	123	71.42857142857143	93.18181818181817	34.166666666666664	9.315980346158509e-05	1.0	0.005126809333641545	2	1	1	1.0	1.0
yecS_5		L-cystine transport system permease protein YecS	5	9	2	123	71.42857142857143	93.18181818181817	34.166666666666664	9.315980346158509e-05	1.0	0.005126809333641545	2	1	1	1.0	1.0
glnH_4		Glutamine-binding periplasmic protein	5	9	2	123	71.42857142857143	93.18181818181817	34.166666666666664	9.315980346158509e-05	1.0	0.005126809333641545	2	1	1	1.0	1.0
smf-1		Major fimbrial subunit SMF-1	0	99	7	33	0.0	25.0	0.0	0.00010927374093279477	1.0	0.005924945736867113	2	0	2	0.5	0.5
dmlR_11		HTH-type transcriptional regulator DmlR	0	99	7	33	0.0	25.0	0.0	0.00010927374093279477	1.0	0.005924945736867113	2	0	2	0.5	0.5
ycbV_1		putative fimbrial-like protein YcbV	0	99	7	33	0.0	25.0	0.0	0.00010927374093279477	1.0	0.005924945736867113	2	0	2	0.5	0.5
group_10530		Pentapeptide repeat protein	7	33	0	99	100.0	75.0	inf	0.00010927374093279477	1.0	0.005924945736867113	2	2	0	0.5	0.5
group_5893		hypothetical protein	7	33	0	99	100.0	75.0	inf	0.00010927374093279477	1.0	0.005924945736867113	2	2	0	0.5	0.5
group_8163		hypothetical protein	7	33	0	99	100.0	75.0	inf	0.00010927374093279477	1.0	0.005924945736867113	2	2	0	0.5	0.5
group_137		hypothetical protein	6	19	1	113	85.71428571428571	85.60606060606061	35.68421052631579	0.00012115170881821584	1.0	0.006520916854147286	2	2	1	0.5	1.0
ompC_1		hypothetical protein	6	19	1	113	85.71428571428571	85.60606060606061	35.68421052631579	0.00012115170881821584	1.0	0.006520916854147286	2	2	1	0.5	1.0
group_3467		hypothetical protein	6	19	1	113	85.71428571428571	85.60606060606061	35.68421052631579	0.00012115170881821584	1.0	0.006520916854147286	2	2	1	0.5	1.0
yahA		Cyclic di-GMP phosphodiesterase YahA	0	98	7	34	0.0	25.757575757575758	0.0	0.0001317712758307217	1.0	0.006947996739738276	2	0	2	0.5	0.5
group_1124	rluA_2	Ribosomal large subunit pseudouridine synthase A	5	10	2	122	71.42857142857143	92.42424242424242	30.5	0.0001379020560089435	1.0	0.006947996739738276	2	1	1	1.0	1.0
group_11500	benM_2	HTH-type transcriptional regulator BenM	5	10	2	122	71.42857142857143	92.42424242424242	30.5	0.0001379020560089435	1.0	0.006947996739738276	2	1	1	1.0	1.0
group_13747		hypothetical protein	5	10	2	122	71.42857142857143	92.42424242424242	30.5	0.0001379020560089435	1.0	0.006947996739738276	2	1	1	1.0	1.0
group_14400		ATP/GTP phosphatase	5	10	2	122	71.42857142857143	92.42424242424242	30.5	0.0001379020560089435	1.0	0.006947996739738276	2	1	1	1.0	1.0
group_14401		hypothetical protein	5	10	2	122	71.42857142857143	92.42424242424242	30.5	0.0001379020560089435	1.0	0.006947996739738276	2	1	1	1.0	1.0
group_14402		hypothetical protein	5	10	2	122	71.42857142857143	92.42424242424242	30.5	0.0001379020560089435	1.0	0.006947996739738276	2	1	1	1.0	1.0
group_14403		hypothetical protein	5	10	2	122	71.42857142857143	92.42424242424242	30.5	0.0001379020560089435	1.0	0.006947996739738276	2	1	1	1.0	1.0
group_14404		hypothetical protein	5	10	2	122	71.42857142857143	92.42424242424242	30.5	0.0001379020560089435	1.0	0.006947996739738276	2	1	1	1.0	1.0
group_14405		hypothetical protein	5	10	2	122	71.42857142857143	92.42424242424242	30.5	0.0001379020560089435	1.0	0.006947996739738276	2	1	1	1.0	1.0
group_14406	traC_1	DNA primase TraC	5	10	2	122	71.42857142857143	92.42424242424242	30.5	0.0001379020560089435	1.0	0.006947996739738276	2	1	1	1.0	1.0
group_14407		hypothetical protein	5	10	2	122	71.42857142857143	92.42424242424242	30.5	0.0001379020560089435	1.0	0.006947996739738276	2	1	1	1.0	1.0
group_14408		hypothetical protein	5	10	2	122	71.42857142857143	92.42424242424242	30.5	0.0001379020560089435	1.0	0.006947996739738276	2	1	1	1.0	1.0
group_14631		hypothetical protein	5	10	2	122	71.42857142857143	92.42424242424242	30.5	0.0001379020560089435	1.0	0.006947996739738276	2	1	1	1.0	1.0
baeS_2		Signal transduction histidine-protein kinase BaeS	5	10	2	122	71.42857142857143	92.42424242424242	30.5	0.0001379020560089435	1.0	0.006947996739738276	2	1	1	1.0	1.0
intS		Prophage integrase IntS	5	10	2	122	71.42857142857143	92.42424242424242	30.5	0.0001379020560089435	1.0	0.006947996739738276	2	1	1	1.0	1.0
group_2534		hypothetical protein	5	10	2	122	71.42857142857143	92.42424242424242	30.5	0.0001379020560089435	1.0	0.006947996739738276	2	1	1	1.0	1.0
group_2580		hypothetical protein	5	10	2	122	71.42857142857143	92.42424242424242	30.5	0.0001379020560089435	1.0	0.006947996739738276	2	1	1	1.0	1.0
group_3203		hypothetical protein	5	10	2	122	71.42857142857143	92.42424242424242	30.5	0.0001379020560089435	1.0	0.006947996739738276	2	1	1	1.0	1.0
group_3488		hypothetical protein	5	10	2	122	71.42857142857143	92.42424242424242	30.5	0.0001379020560089435	1.0	0.006947996739738276	2	1	1	1.0	1.0
group_399		hypothetical protein	5	10	2	122	71.42857142857143	92.42424242424242	30.5	0.0001379020560089435	1.0	0.006947996739738276	2	1	1	1.0	1.0
group_466		hypothetical protein	5	10	2	122	71.42857142857143	92.42424242424242	30.5	0.0001379020560089435	1.0	0.006947996739738276	2	1	1	1.0	1.0
group_4667	arsH	NADPH-dependent FMN reductase ArsH	5	10	2	122	71.42857142857143	92.42424242424242	30.5	0.0001379020560089435	1.0	0.006947996739738276	2	1	1	1.0	1.0
group_4691		hypothetical protein	5	10	2	122	71.42857142857143	92.42424242424242	30.5	0.0001379020560089435	1.0	0.006947996739738276	2	1	1	1.0	1.0
group_6639		hypothetical protein	5	10	2	122	71.42857142857143	92.42424242424242	30.5	0.0001379020560089435	1.0	0.006947996739738276	2	1	1	1.0	1.0
group_7769		hypothetical protein	5	10	2	122	71.42857142857143	92.42424242424242	30.5	0.0001379020560089435	1.0	0.006947996739738276	2	1	1	1.0	1.0
group_8234		hypothetical protein	5	10	2	122	71.42857142857143	92.42424242424242	30.5	0.0001379020560089435	1.0	0.006947996739738276	2	1	1	1.0	1.0
group_9057		hypothetical protein	5	10	2	122	71.42857142857143	92.42424242424242	30.5	0.0001379020560089435	1.0	0.006947996739738276	2	1	1	1.0	1.0
group_16003		hypothetical protein	4	4	3	128	57.14285714285714	96.96969696969697	42.666666666666664	0.00015303998549990818	1.0	0.007658245805015814	2	1	1	1.0	1.0
group_6643		hypothetical protein	4	4	3	128	57.14285714285714	96.96969696969697	42.666666666666664	0.00015303998549990818	1.0	0.007658245805015814	2	1	1	1.0	1.0
group_9305		hypothetical protein	4	4	3	128	57.14285714285714	96.96969696969697	42.666666666666664	0.00015303998549990818	1.0	0.007658245805015814	2	1	1	1.0	1.0
htrE_2		Outer membrane usher protein HtrE	0	97	7	35	0.0	26.515151515151516	0.0	0.00015812553099686552	1.0	0.007841604984356917	2	0	2	0.5	0.5
group_5256	yhaJ_3	HTH-type transcriptional regulator YhaJ	0	97	7	35	0.0	26.515151515151516	0.0	0.00015812553099686552	1.0	0.007841604984356917	2	0	2	0.5	0.5
group_5670		hypothetical protein	0	97	7	35	0.0	26.515151515151516	0.0	0.00015812553099686552	1.0	0.007841604984356917	2	0	2	0.5	0.5
group_2641	fdhF_1	Formate dehydrogenase H	7	35	0	97	100.0	73.48484848484848	inf	0.00015812553099686552	1.0	0.007841604984356917	2	2	0	0.5	0.5
group_10586		Type IV secretion system protein VirB11	7	36	0	96	100.0	72.72727272727273	inf	0.00018887216202403522	1.0	0.009241753595446583	2	2	0	0.5	0.5
group_2360		hypothetical protein	7	36	0	96	100.0	72.72727272727273	inf	0.00018887216202403522	1.0	0.009241753595446583	2	2	0	0.5	0.5
group_4299		hypothetical protein	7	36	0	96	100.0	72.72727272727273	inf	0.00018887216202403522	1.0	0.009241753595446583	2	2	0	0.5	0.5
group_4433		Putative anti-sigma factor antagonist	7	36	0	96	100.0	72.72727272727273	inf	0.00018887216202403522	1.0	0.009241753595446583	1	1	0	1.0	1.0
yhaJ_1		HTH-type transcriptional regulator YhaJ	7	36	0	96	100.0	72.72727272727273	inf	0.00018887216202403522	1.0	0.009241753595446583	2	2	0	0.5	0.5
group_8121	malP_1	Maltodextrin phosphorylase	7	36	0	96	100.0	72.72727272727273	inf	0.00018887216202403522	1.0	0.009241753595446583	1	1	0	1.0	1.0
group_4803		hypothetical protein	2	121	5	11	28.57142857142857	8.333333333333332	0.03636363636363636	0.0001979301514353841	1.0	0.009474886294741986	2	1	1	1.0	1.0
group_11285		hypothetical protein	5	11	2	121	71.42857142857143	91.66666666666666	27.5	0.0001979301514353841	1.0	0.009474886294741986	2	1	1	1.0	1.0
group_2441		hypothetical protein	5	11	2	121	71.42857142857143	91.66666666666666	27.5	0.0001979301514353841	1.0	0.009474886294741986	2	1	1	1.0	1.0
abgT_1		p-aminobenzoyl-glutamate transport protein	5	11	2	121	71.42857142857143	91.66666666666666	27.5	0.0001979301514353841	1.0	0.009474886294741986	2	1	1	1.0	1.0
group_4306		hypothetical protein	5	11	2	121	71.42857142857143	91.66666666666666	27.5	0.0001979301514353841	1.0	0.009474886294741986	2	1	1	1.0	1.0
group_5988		hypothetical protein	5	11	2	121	71.42857142857143	91.66666666666666	27.5	0.0001979301514353841	1.0	0.009474886294741986	2	1	1	1.0	1.0
group_6478		hypothetical protein	5	11	2	121	71.42857142857143	91.66666666666666	27.5	0.0001979301514353841	1.0	0.009474886294741986	2	1	1	1.0	1.0
group_6485	xerC_1	Tyrosine recombinase XerC	5	11	2	121	71.42857142857143	91.66666666666666	27.5	0.0001979301514353841	1.0	0.009474886294741986	2	1	1	1.0	1.0
group_7999		hypothetical protein	5	11	2	121	71.42857142857143	91.66666666666666	27.5	0.0001979301514353841	1.0	0.009474886294741986	2	1	1	1.0	1.0
group_9319		hypothetical protein	5	11	2	121	71.42857142857143	91.66666666666666	27.5	0.0001979301514353841	1.0	0.009474886294741986	2	1	1	1.0	1.0
garP_1		putative galactarate transporter	0	95	7	37	0.0	28.030303030303028	0.0	0.00022460473321777102	1.0	0.010590977035576434	2	0	2	0.5	0.5
elfC		putative outer membrane usher protein ElfC	0	95	7	37	0.0	28.030303030303028	0.0	0.00022460473321777102	1.0	0.010590977035576434	2	0	2	0.5	0.5
xylG_3		Xylose import ATP-binding protein XylG	7	37	0	95	100.0	71.96969696969697	inf	0.00022460473321777102	1.0	0.010590977035576434	2	2	0	0.5	0.5
xylH_1		Xylose transport system permease protein XylH	7	37	0	95	100.0	71.96969696969697	inf	0.00022460473321777102	1.0	0.010590977035576434	2	2	0	0.5	0.5
group_1682	entF	Enterobactin synthase component F	7	37	0	95	100.0	71.96969696969697	inf	0.00022460473321777102	1.0	0.010590977035576434	2	2	0	0.5	0.5
yghA_2		putative oxidoreductase YghA	7	37	0	95	100.0	71.96969696969697	inf	0.00022460473321777102	1.0	0.010590977035576434	2	2	0	0.5	0.5
xylF_1		D-xylose-binding periplasmic protein	7	37	0	95	100.0	71.96969696969697	inf	0.00022460473321777102	1.0	0.010590977035576434	2	2	0	0.5	0.5
group_1096	dmlR_10	HTH-type transcriptional regulator DmlR	6	22	1	110	85.71428571428571	83.33333333333334	30.0	0.00025204462435636407	1.0	0.011784154174356446	2	2	1	0.5	1.0
dam_3		DNA adenine methylase	6	22	1	110	85.71428571428571	83.33333333333334	30.0	0.00025204462435636407	1.0	0.011784154174356446	2	2	1	0.5	1.0
group_6517		hypothetical protein	6	22	1	110	85.71428571428571	83.33333333333334	30.0	0.00025204462435636407	1.0	0.011784154174356446	2	2	1	0.5	1.0
group_7883		hypothetical protein	6	22	1	110	85.71428571428571	83.33333333333334	30.0	0.00025204462435636407	1.0	0.011784154174356446	2	2	1	0.5	1.0
entF		Enterobactin synthase component F	0	94	7	38	0.0	28.78787878787879	0.0	0.00026597928933683456	1.0	0.012253926841514124	2	0	2	0.5	0.5
group_1812	pgrR_3	HTH-type transcriptional regulator PgrR	0	94	7	38	0.0	28.78787878787879	0.0	0.00026597928933683456	1.0	0.012253926841514124	2	0	2	0.5	0.5
mtlA		PTS system mannitol-specific EIICBA component	0	94	7	38	0.0	28.78787878787879	0.0	0.00026597928933683456	1.0	0.012253926841514124	2	0	2	0.5	0.5
group_1566		hypothetical protein	7	38	0	94	100.0	71.21212121212122	inf	0.00026597928933683456	1.0	0.012253926841514124	2	2	0	0.5	0.5
pspF_2		Psp operon transcriptional activator	7	38	0	94	100.0	71.21212121212122	inf	0.00026597928933683456	1.0	0.012253926841514124	2	2	0	0.5	0.5
group_3192		hypothetical protein	7	38	0	94	100.0	71.21212121212122	inf	0.00026597928933683456	1.0	0.012253926841514124	2	2	0	0.5	0.5
acsAB_2		Cellulose synthase 1	7	38	0	94	100.0	71.21212121212122	inf	0.00026597928933683456	1.0	0.012253926841514124	2	2	0	0.5	0.5
group_14986		hypothetical protein	4	5	3	127	57.14285714285714	96.21212121212122	33.86666666666667	0.00027046666362052834	1.0	0.012383108574227841	2	1	2	0.5	1.0
group_1944		hypothetical protein	4	5	3	127	57.14285714285714	96.21212121212122	33.86666666666667	0.00027046666362052834	1.0	0.012383108574227841	2	1	2	0.5	1.0
group_9142		hypothetical protein	4	5	3	127	57.14285714285714	96.21212121212122	33.86666666666667	0.00027046666362052834	1.0	0.012383108574227841	2	1	1	1.0	1.0
group_11382		hypothetical protein	5	12	2	120	71.42857142857143	90.9090909090909	25.0	0.00027666618988090544	1.0	0.01246014179243229	2	1	1	1.0	1.0
group_2367		hypothetical protein	5	12	2	120	71.42857142857143	90.9090909090909	25.0	0.00027666618988090544	1.0	0.01246014179243229	2	1	1	1.0	1.0
group_3493		hypothetical protein	5	12	2	120	71.42857142857143	90.9090909090909	25.0	0.00027666618988090544	1.0	0.01246014179243229	2	1	1	1.0	1.0
group_4236	tmrB	Tunicamycin resistance protein	5	12	2	120	71.42857142857143	90.9090909090909	25.0	0.00027666618988090544	1.0	0.01246014179243229	2	1	1	1.0	1.0
group_4659		hypothetical protein	5	12	2	120	71.42857142857143	90.9090909090909	25.0	0.00027666618988090544	1.0	0.01246014179243229	2	1	1	1.0	1.0
group_601		hypothetical protein	5	12	2	120	71.42857142857143	90.9090909090909	25.0	0.00027666618988090544	1.0	0.01246014179243229	2	2	2	0.5	0.5
group_6455		hypothetical protein	5	12	2	120	71.42857142857143	90.9090909090909	25.0	0.00027666618988090544	1.0	0.01246014179243229	2	1	1	1.0	1.0
group_784	pgrR_3	HTH-type transcriptional regulator PgrR	5	12	2	120	71.42857142857143	90.9090909090909	25.0	0.00027666618988090544	1.0	0.01246014179243229	2	1	1	1.0	1.0
group_106		hypothetical protein	3	1	4	131	42.857142857142854	99.24242424242425	98.25	0.00031259178816336024	1.0	0.013257989811747374	2	2	1	0.5	1.0
group_2327	dmsB_1	Anaerobic dimethyl sulfoxide reductase chain B	3	1	4	131	42.857142857142854	99.24242424242425	98.25	0.00031259178816336024	1.0	0.013257989811747374	2	1	1	1.0	1.0
ulaC_4		Ascorbate-specific PTS system EIIA component	0	93	7	39	0.0	29.545454545454547	0.0	0.00031371916178190445	1.0	0.013257989811747374	2	0	2	0.5	0.5
ulaA_4		Ascorbate-specific PTS system EIIC component	0	93	7	39	0.0	29.545454545454547	0.0	0.00031371916178190445	1.0	0.013257989811747374	2	0	2	0.5	0.5
group_10204		hypothetical protein	0	93	7	39	0.0	29.545454545454547	0.0	0.00031371916178190445	1.0	0.013257989811747374	2	0	2	0.5	0.5
higA1_1		Antitoxin HigA1	0	93	7	39	0.0	29.545454545454547	0.0	0.00031371916178190445	1.0	0.013257989811747374	2	0	2	0.5	0.5
group_7602	yadV_1	putative fimbrial chaperone YadV	0	93	7	39	0.0	29.545454545454547	0.0	0.00031371916178190445	1.0	0.013257989811747374	2	0	2	0.5	0.5
group_10647		hypothetical protein	7	39	0	93	100.0	70.45454545454545	inf	0.00031371916178190445	1.0	0.013257989811747374	2	2	0	0.5	0.5
group_1349		hypothetical protein	7	39	0	93	100.0	70.45454545454545	inf	0.00031371916178190445	1.0	0.013257989811747374	2	2	0	0.5	0.5
ptsI_2		Phosphoenolpyruvate-protein phosphotransferase	7	39	0	93	100.0	70.45454545454545	inf	0.00031371916178190445	1.0	0.013257989811747374	1	1	0	1.0	1.0
group_5299	mtlA	PTS system mannitol-specific EIICBA component	7	39	0	93	100.0	70.45454545454545	inf	0.00031371916178190445	1.0	0.013257989811747374	2	2	0	0.5	0.5
group_829		hypothetical protein	7	39	0	93	100.0	70.45454545454545	inf	0.00031371916178190445	1.0	0.013257989811747374	2	2	0	0.5	0.5
group_1303		hypothetical protein	6	23	1	109	85.71428571428571	82.57575757575758	28.434782608695652	0.00031540894739747014	1.0	0.013257989811747374	2	2	1	0.5	1.0
group_1304		hypothetical protein	6	23	1	109	85.71428571428571	82.57575757575758	28.434782608695652	0.00031540894739747014	1.0	0.013257989811747374	2	2	1	0.5	1.0
gpFI		Putative prophage major tail sheath protein	6	23	1	109	85.71428571428571	82.57575757575758	28.434782608695652	0.00031540894739747014	1.0	0.013257989811747374	2	2	1	0.5	1.0
group_14002		hypothetical protein	6	23	1	109	85.71428571428571	82.57575757575758	28.434782608695652	0.00031540894739747014	1.0	0.013257989811747374	2	2	1	0.5	1.0
group_2544		hypothetical protein	6	23	1	109	85.71428571428571	82.57575757575758	28.434782608695652	0.00031540894739747014	1.0	0.013257989811747374	2	2	1	0.5	1.0
group_2548		hypothetical protein	6	23	1	109	85.71428571428571	82.57575757575758	28.434782608695652	0.00031540894739747014	1.0	0.013257989811747374	2	2	1	0.5	1.0
group_3466		hypothetical protein	6	23	1	109	85.71428571428571	82.57575757575758	28.434782608695652	0.00031540894739747014	1.0	0.013257989811747374	2	2	1	0.5	1.0
group_4675		hypothetical protein	6	23	1	109	85.71428571428571	82.57575757575758	28.434782608695652	0.00031540894739747014	1.0	0.013257989811747374	2	2	1	0.5	1.0
group_4676		hypothetical protein	6	23	1	109	85.71428571428571	82.57575757575758	28.434782608695652	0.00031540894739747014	1.0	0.013257989811747374	2	2	1	0.5	1.0
group_6511		hypothetical protein	6	23	1	109	85.71428571428571	82.57575757575758	28.434782608695652	0.00031540894739747014	1.0	0.013257989811747374	2	2	1	0.5	1.0
group_6513		hypothetical protein	6	23	1	109	85.71428571428571	82.57575757575758	28.434782608695652	0.00031540894739747014	1.0	0.013257989811747374	2	2	1	0.5	1.0
group_6514		hypothetical protein	6	23	1	109	85.71428571428571	82.57575757575758	28.434782608695652	0.00031540894739747014	1.0	0.013257989811747374	2	2	1	0.5	1.0
group_6515		hypothetical protein	6	23	1	109	85.71428571428571	82.57575757575758	28.434782608695652	0.00031540894739747014	1.0	0.013257989811747374	2	2	1	0.5	1.0
group_6518		hypothetical protein	6	23	1	109	85.71428571428571	82.57575757575758	28.434782608695652	0.00031540894739747014	1.0	0.013257989811747374	2	2	1	0.5	1.0
group_8960		hypothetical protein	6	23	1	109	85.71428571428571	82.57575757575758	28.434782608695652	0.00031540894739747014	1.0	0.013257989811747374	2	2	1	0.5	1.0
group_8961		hypothetical protein	6	23	1	109	85.71428571428571	82.57575757575758	28.434782608695652	0.00031540894739747014	1.0	0.013257989811747374	2	2	1	0.5	1.0
group_8963		hypothetical protein	6	23	1	109	85.71428571428571	82.57575757575758	28.434782608695652	0.00031540894739747014	1.0	0.013257989811747374	2	2	1	0.5	1.0
group_8964		hypothetical protein	6	23	1	109	85.71428571428571	82.57575757575758	28.434782608695652	0.00031540894739747014	1.0	0.013257989811747374	2	2	1	0.5	1.0
group_8965		hypothetical protein	6	23	1	109	85.71428571428571	82.57575757575758	28.434782608695652	0.00031540894739747014	1.0	0.013257989811747374	2	2	1	0.5	1.0
group_8966		hypothetical protein	6	23	1	109	85.71428571428571	82.57575757575758	28.434782608695652	0.00031540894739747014	1.0	0.013257989811747374	2	2	1	0.5	1.0
group_8967		hypothetical protein	6	23	1	109	85.71428571428571	82.57575757575758	28.434782608695652	0.00031540894739747014	1.0	0.013257989811747374	2	2	1	0.5	1.0
xerD_1		Tyrosine recombinase XerD	6	23	1	109	85.71428571428571	82.57575757575758	28.434782608695652	0.00031540894739747014	1.0	0.013257989811747374	2	2	1	0.5	1.0
group_978		hypothetical protein	6	23	1	109	85.71428571428571	82.57575757575758	28.434782608695652	0.00031540894739747014	1.0	0.013257989811747374	2	2	1	0.5	1.0
group_1679	entD	Enterobactin synthase component D	7	40	0	92	100.0	69.6969696969697	inf	0.0003686200150937414	1.0	0.015406641085395238	2	2	0	0.5	0.5
intA_2		Prophage integrase IntA	7	40	0	92	100.0	69.6969696969697	inf	0.0003686200150937414	1.0	0.015406641085395238	2	2	0	0.5	0.5
cutD_1		Choline trimethylamine-lyase activating enzyme	7	40	0	92	100.0	69.6969696969697	inf	0.0003686200150937414	1.0	0.015406641085395238	1	1	0	1.0	1.0
rluA_1		Ribosomal large subunit pseudouridine synthase A	2	119	5	13	28.57142857142857	9.848484848484848	0.043697478991596636	0.00037794079166455195	1.0	0.015618721704968789	2	1	1	1.0	1.0
arlR		Response regulator ArlR	5	13	2	119	71.42857142857143	90.15151515151516	22.884615384615383	0.00037794079166455195	1.0	0.015618721704968789	2	1	1	1.0	1.0
group_11381		hypothetical protein	5	13	2	119	71.42857142857143	90.15151515151516	22.884615384615383	0.00037794079166455195	1.0	0.015618721704968789	2	1	1	1.0	1.0
acrF_2		Multidrug export protein AcrF	5	13	2	119	71.42857142857143	90.15151515151516	22.884615384615383	0.00037794079166455195	1.0	0.015618721704968789	2	1	1	1.0	1.0
mdtE		Multidrug resistance protein MdtE	5	13	2	119	71.42857142857143	90.15151515151516	22.884615384615383	0.00037794079166455195	1.0	0.015618721704968789	2	1	1	1.0	1.0
group_56		hypothetical protein	5	13	2	119	71.42857142857143	90.15151515151516	22.884615384615383	0.00037794079166455195	1.0	0.015618721704968789	2	2	2	0.5	0.5
group_873	ykuV	Thiol-disulfide oxidoreductase YkuV	6	24	1	108	85.71428571428571	81.81818181818183	27.0	0.0003912781235841887	1.0	0.016139674077113787	2	2	1	0.5	1.0
group_1250		hypothetical protein	0	91	7	41	0.0	31.060606060606062	0.0	0.0004315551396219399	1.0	0.017221625354750397	2	0	2	0.5	0.5
oprD		Porin D	0	91	7	41	0.0	31.060606060606062	0.0	0.0004315551396219399	1.0	0.017221625354750397	1	0	1	1.0	1.0
group_4029		hypothetical protein	0	91	7	41	0.0	31.060606060606062	0.0	0.0004315551396219399	1.0	0.017221625354750397	1	0	1	1.0	1.0
group_4061		hypothetical protein	0	91	7	41	0.0	31.060606060606062	0.0	0.0004315551396219399	1.0	0.017221625354750397	2	0	2	0.5	0.5
group_4795		hypothetical protein	0	91	7	41	0.0	31.060606060606062	0.0	0.0004315551396219399	1.0	0.017221625354750397	2	0	2	0.5	0.5
group_4921		hypothetical protein	0	91	7	41	0.0	31.060606060606062	0.0	0.0004315551396219399	1.0	0.017221625354750397	2	0	2	0.5	0.5
group_6912		hypothetical protein	0	91	7	41	0.0	31.060606060606062	0.0	0.0004315551396219399	1.0	0.017221625354750397	2	0	2	0.5	0.5
group_6925	glcR_2	HTH-type transcriptional repressor GlcR	0	91	7	41	0.0	31.060606060606062	0.0	0.0004315551396219399	1.0	0.017221625354750397	2	0	2	0.5	0.5
group_10581		hypothetical protein	7	41	0	91	100.0	68.93939393939394	inf	0.0004315551396219399	1.0	0.017221625354750397	2	2	0	0.5	0.5
group_10582		hypothetical protein	7	41	0	91	100.0	68.93939393939394	inf	0.0004315551396219399	1.0	0.017221625354750397	2	2	0	0.5	0.5
group_10583		hypothetical protein	7	41	0	91	100.0	68.93939393939394	inf	0.0004315551396219399	1.0	0.017221625354750397	2	2	0	0.5	0.5
virB1		Type IV secretion system protein virB1	7	41	0	91	100.0	68.93939393939394	inf	0.0004315551396219399	1.0	0.017221625354750397	2	2	0	0.5	0.5
group_11315	hokB	Toxin HokB	7	41	0	91	100.0	68.93939393939394	inf	0.0004315551396219399	1.0	0.017221625354750397	2	2	0	0.5	0.5
group_1247		Type IV secretion system protein virB10	7	41	0	91	100.0	68.93939393939394	inf	0.0004315551396219399	1.0	0.017221625354750397	2	2	0	0.5	0.5
ptlE		Type IV secretion system protein PtlE	7	41	0	91	100.0	68.93939393939394	inf	0.0004315551396219399	1.0	0.017221625354750397	2	2	0	0.5	0.5
group_7793		hypothetical protein	7	41	0	91	100.0	68.93939393939394	inf	0.0004315551396219399	1.0	0.017221625354750397	2	2	0	0.5	0.5
ptlA		Type IV secretion system protein PtlA	7	41	0	91	100.0	68.93939393939394	inf	0.0004315551396219399	1.0	0.017221625354750397	2	2	0	0.5	0.5
virB4		Type IV secretion system protein virB4	7	41	0	91	100.0	68.93939393939394	inf	0.0004315551396219399	1.0	0.017221625354750397	2	2	0	0.5	0.5
group_13891		hypothetical protein	4	6	3	126	57.14285714285714	95.45454545454545	28.0	0.0004425419111742111	1.0	0.017533240387419192	2	1	1	1.0	1.0
group_281		hypothetical protein	4	6	3	126	57.14285714285714	95.45454545454545	28.0	0.0004425419111742111	1.0	0.017533240387419192	2	1	1	1.0	1.0
group_3448		hypothetical protein	4	6	3	126	57.14285714285714	95.45454545454545	28.0	0.0004425419111742111	1.0	0.017533240387419192	2	1	1	1.0	1.0
group_8945		hypothetical protein	4	6	3	126	57.14285714285714	95.45454545454545	28.0	0.0004425419111742111	1.0	0.017533240387419192	2	1	1	1.0	1.0
pat		Phosphinothricin N-acetyltransferase	1	107	6	25	14.285714285714285	18.939393939393938	0.03894080996884735	0.0004814858780227082	1.0	0.019041989885672267	2	1	2	0.5	1.0
sorC_2		Sorbitol operon regulator	0	90	7	42	0.0	31.818181818181817	0.0	0.0005034809962255941	1.0	0.01915331152354709	2	0	2	0.5	0.5
group_11176	rbsC_5	Ribose import permease protein RbsC	0	90	7	42	0.0	31.818181818181817	0.0	0.0005034809962255941	1.0	0.01915331152354709	2	0	2	0.5	0.5
fabG_10		3-oxoacyl-[acyl-carrier-protein] reductase FabG	0	90	7	42	0.0	31.818181818181817	0.0	0.0005034809962255941	1.0	0.01915331152354709	2	0	2	0.5	0.5
group_1931		hypothetical protein	0	90	7	42	0.0	31.818181818181817	0.0	0.0005034809962255941	1.0	0.01915331152354709	2	0	2	0.5	0.5
fbaA_2		putative fructose-bisphosphate aldolase	0	90	7	42	0.0	31.818181818181817	0.0	0.0005034809962255941	1.0	0.01915331152354709	2	0	2	0.5	0.5
group_6057	fabG_11	3-oxoacyl-[acyl-carrier-protein] reductase	0	90	7	42	0.0	31.818181818181817	0.0	0.0005034809962255941	1.0	0.01915331152354709	2	0	2	0.5	0.5
group_8049	glpK_2	Glycerol kinase	0	90	7	42	0.0	31.818181818181817	0.0	0.0005034809962255941	1.0	0.01915331152354709	2	0	2	0.5	0.5
rbsA_2		Ribose import ATP-binding protein RbsA	0	90	7	42	0.0	31.818181818181817	0.0	0.0005034809962255941	1.0	0.01915331152354709	2	0	2	0.5	0.5
alsE_2		D-allulose-6-phosphate 3-epimerase	0	90	7	42	0.0	31.818181818181817	0.0	0.0005034809962255941	1.0	0.01915331152354709	2	0	2	0.5	0.5
fucP_2		L-fucose-proton symporter	0	90	7	42	0.0	31.818181818181817	0.0	0.0005034809962255941	1.0	0.01915331152354709	2	0	2	0.5	0.5
group_1930		hypothetical protein	7	42	0	90	100.0	68.18181818181817	inf	0.0005034809962255941	1.0	0.01915331152354709	2	2	0	0.5	0.5
group_2355		hypothetical protein	7	42	0	90	100.0	68.18181818181817	inf	0.0005034809962255941	1.0	0.01915331152354709	2	2	0	0.5	0.5
group_2387		hypothetical protein	7	42	0	90	100.0	68.18181818181817	inf	0.0005034809962255941	1.0	0.01915331152354709	2	2	0	0.5	0.5
group_2467		hypothetical protein	7	42	0	90	100.0	68.18181818181817	inf	0.0005034809962255941	1.0	0.01915331152354709	1	1	0	1.0	1.0
group_3232		hypothetical protein	7	42	0	90	100.0	68.18181818181817	inf	0.0005034809962255941	1.0	0.01915331152354709	1	1	0	1.0	1.0
group_3330		hypothetical protein	7	42	0	90	100.0	68.18181818181817	inf	0.0005034809962255941	1.0	0.01915331152354709	1	1	0	1.0	1.0
group_3334		hypothetical protein	7	42	0	90	100.0	68.18181818181817	inf	0.0005034809962255941	1.0	0.01915331152354709	1	1	0	1.0	1.0
group_4060		hypothetical protein	7	42	0	90	100.0	68.18181818181817	inf	0.0005034809962255941	1.0	0.01915331152354709	2	2	0	0.5	0.5
group_4796		hypothetical protein	7	42	0	90	100.0	68.18181818181817	inf	0.0005034809962255941	1.0	0.01915331152354709	2	2	0	0.5	0.5
araG_2		Arabinose import ATP-binding protein AraG	7	42	0	90	100.0	68.18181818181817	inf	0.0005034809962255941	1.0	0.01915331152354709	2	2	0	0.5	0.5
group_8129		hypothetical protein	7	42	0	90	100.0	68.18181818181817	inf	0.0005034809962255941	1.0	0.01915331152354709	1	1	0	1.0	1.0
ribX_2		Riboflavin transport system permease protein RibX	2	118	5	14	28.57142857142857	10.606060606060606	0.04745762711864407	0.0005059987592091696	1.0	0.01915331152354709	2	1	1	1.0	1.0
group_1549		hypothetical protein	5	14	2	118	71.42857142857143	89.39393939393939	21.071428571428573	0.0005059987592091696	1.0	0.01915331152354709	2	1	1	1.0	1.0
group_4278	virB9	Type IV secretion system protein virB9	5	14	2	118	71.42857142857143	89.39393939393939	21.071428571428573	0.0005059987592091696	1.0	0.01915331152354709	2	1	1	1.0	1.0
group_835		hypothetical protein	5	14	2	118	71.42857142857143	89.39393939393939	21.071428571428573	0.0005059987592091696	1.0	0.01915331152354709	2	1	1	1.0	1.0
thlA_3		Acetyl-CoA acetyltransferase	0	89	7	43	0.0	32.57575757575758	0.0	0.0005854430188669704	1.0	0.021249270625586025	2	0	2	0.5	0.5
pfp		Pyrophosphate--fructose 6-phosphate 1-phosphotransferase	0	89	7	43	0.0	32.57575757575758	0.0	0.0005854430188669704	1.0	0.021249270625586025	2	0	2	0.5	0.5
deoC_1		Deoxyribose-phosphate aldolase	0	89	7	43	0.0	32.57575757575758	0.0	0.0005854430188669704	1.0	0.021249270625586025	2	0	2	0.5	0.5
group_9922	srlR_2	Glucitol operon repressor	0	89	7	43	0.0	32.57575757575758	0.0	0.0005854430188669704	1.0	0.021249270625586025	2	0	2	0.5	0.5
group_10003		hypothetical protein	7	43	0	89	100.0	67.42424242424242	inf	0.0005854430188669704	1.0	0.021249270625586025	2	2	0	0.5	0.5
deoR_1		Deoxyribonucleoside regulator	7	43	0	89	100.0	67.42424242424242	inf	0.0005854430188669704	1.0	0.021249270625586025	2	2	0	0.5	0.5
rbsC_4		Ribose import permease protein RbsC	7	43	0	89	100.0	67.42424242424242	inf	0.0005854430188669704	1.0	0.021249270625586025	2	2	0	0.5	0.5
group_10006	rbsB_1	Ribose import binding protein RbsB	7	43	0	89	100.0	67.42424242424242	inf	0.0005854430188669704	1.0	0.021249270625586025	2	2	0	0.5	0.5
mbtI		Salicylate synthase	7	43	0	89	100.0	67.42424242424242	inf	0.0005854430188669704	1.0	0.021249270625586025	2	2	0	0.5	0.5
irtA		Iron import ATP-binding/permease protein IrtA	7	43	0	89	100.0	67.42424242424242	inf	0.0005854430188669704	1.0	0.021249270625586025	2	2	0	0.5	0.5
pchR_1		Regulatory protein PchR	7	43	0	89	100.0	67.42424242424242	inf	0.0005854430188669704	1.0	0.021249270625586025	2	2	0	0.5	0.5
ppsE		Phthiocerol synthesis polyketide synthase type I PpsE	7	43	0	89	100.0	67.42424242424242	inf	0.0005854430188669704	1.0	0.021249270625586025	2	2	0	0.5	0.5
group_10578		hypothetical protein	7	43	0	89	100.0	67.42424242424242	inf	0.0005854430188669704	1.0	0.021249270625586025	2	2	0	0.5	0.5
pikAV		Thioesterase PikA5	7	43	0	89	100.0	67.42424242424242	inf	0.0005854430188669704	1.0	0.021249270625586025	2	2	0	0.5	0.5
dhbE		2,3-dihydroxybenzoate-AMP ligase	7	43	0	89	100.0	67.42424242424242	inf	0.0005854430188669704	1.0	0.021249270625586025	2	2	0	0.5	0.5
angR		Anguibactin system regulator	7	43	0	89	100.0	67.42424242424242	inf	0.0005854430188669704	1.0	0.021249270625586025	2	2	0	0.5	0.5
licC_5		Lichenan permease IIC component	7	43	0	89	100.0	67.42424242424242	inf	0.0005854430188669704	1.0	0.021249270625586025	2	2	0	0.5	0.5
group_3783		hypothetical protein	7	43	0	89	100.0	67.42424242424242	inf	0.0005854430188669704	1.0	0.021249270625586025	2	2	0	0.5	0.5
epsE_3		Putative glycosyltransferase EpsE	7	43	0	89	100.0	67.42424242424242	inf	0.0005854430188669704	1.0	0.021249270625586025	1	1	0	1.0	1.0
glpK_1		Glycerol kinase	7	43	0	89	100.0	67.42424242424242	inf	0.0005854430188669704	1.0	0.021249270625586025	2	2	0	0.5	0.5
group_7073	dxs_2	1-deoxy-D-xylulose-5-phosphate synthase	7	43	0	89	100.0	67.42424242424242	inf	0.0005854430188669704	1.0	0.021249270625586025	2	2	0	0.5	0.5
group_7074	fas2	Ferredoxin fas2	7	43	0	89	100.0	67.42424242424242	inf	0.0005854430188669704	1.0	0.021249270625586025	2	2	0	0.5	0.5
group_7791		hypothetical protein	7	43	0	89	100.0	67.42424242424242	inf	0.0005854430188669704	1.0	0.021249270625586025	2	2	0	0.5	0.5
fyuA		Pesticin receptor	7	43	0	89	100.0	67.42424242424242	inf	0.0005854430188669704	1.0	0.021249270625586025	2	2	0	0.5	0.5
hsaD		4,5:9,10-diseco-3-hydroxy-5,9,17-trioxoandrosta-1(10),2-diene-4-oate hydrolase	7	43	0	89	100.0	67.42424242424242	inf	0.0005854430188669704	1.0	0.021249270625586025	2	2	0	0.5	0.5
group_11299		hypothetical protein	5	15	2	117	71.42857142857143	88.63636363636364	19.5	0.000665502072117516	1.0	0.023958074596230575	2	1	1	1.0	1.0
group_1355	ribX_2	Riboflavin transport system permease protein RibX	5	15	2	117	71.42857142857143	88.63636363636364	19.5	0.000665502072117516	1.0	0.023958074596230575	2	1	1	1.0	1.0
group_2402		hypothetical protein	5	15	2	117	71.42857142857143	88.63636363636364	19.5	0.000665502072117516	1.0	0.023958074596230575	2	1	1	1.0	1.0
group_4298		hypothetical protein	5	15	2	117	71.42857142857143	88.63636363636364	19.5	0.000665502072117516	1.0	0.023958074596230575	2	1	1	1.0	1.0
group_4644		hypothetical protein	5	15	2	117	71.42857142857143	88.63636363636364	19.5	0.000665502072117516	1.0	0.023958074596230575	2	1	1	1.0	1.0
higB2		Putative toxin HigB2	0	88	7	44	0.0	33.33333333333333	0.0	0.0006785816809594443	1.0	0.024153129895827446	2	0	2	0.5	0.5
group_2310		hypothetical protein	0	88	7	44	0.0	33.33333333333333	0.0	0.0006785816809594443	1.0	0.024153129895827446	1	0	1	1.0	1.0
group_3649	xylB_4	Xylulose kinase	0	88	7	44	0.0	33.33333333333333	0.0	0.0006785816809594443	1.0	0.024153129895827446	2	0	2	0.5	0.5
barA_2		Signal transduction histidine-protein kinase BarA	7	44	0	88	100.0	66.66666666666666	inf	0.0006785816809594443	1.0	0.024153129895827446	1	1	0	1.0	1.0
group_1915		hypothetical protein	7	44	0	88	100.0	66.66666666666666	inf	0.0006785816809594443	1.0	0.024153129895827446	2	2	0	0.5	0.5
dcm_2		DNA-cytosine methyltransferase	7	44	0	88	100.0	66.66666666666666	inf	0.0006785816809594443	1.0	0.024153129895827446	2	2	0	0.5	0.5
group_7877		hypothetical protein	7	44	0	88	100.0	66.66666666666666	inf	0.0006785816809594443	1.0	0.024153129895827446	1	1	0	1.0	1.0
group_6483		hypothetical protein	4	7	3	125	57.14285714285714	94.6969696969697	23.80952380952381	0.0006826469077607358	1.0	0.02425869880912064	2	1	2	0.5	1.0
stp_1		Multidrug resistance protein Stp	1	105	6	27	14.285714285714285	20.454545454545457	0.04285714285714286	0.0007131578479825937	1.0	0.02526158489451024	2	1	2	0.5	1.0
clpB_2		Chaperone protein ClpB	1	105	6	27	14.285714285714285	20.454545454545457	0.04285714285714286	0.0007131578479825937	1.0	0.02526158489451024	2	1	2	0.5	1.0
group_14266	mobA_2	Mobilization protein A	3	2	4	130	42.857142857142854	98.48484848484848	48.75	0.000764165489159253	1.0	0.026981766423626232	2	1	2	0.5	1.0
group_16115		hypothetical protein	3	2	4	130	42.857142857142854	98.48484848484848	48.75	0.000764165489159253	1.0	0.026981766423626232	2	1	2	0.5	1.0
ykfA		putative murein peptide carboxypeptidase	0	87	7	45	0.0	34.090909090909086	0.0	0.000784138831330923	1.0	0.027337086460996536	1	0	1	1.0	1.0
group_2211		hypothetical protein	0	87	7	45	0.0	34.090909090909086	0.0	0.000784138831330923	1.0	0.027337086460996536	1	0	1	1.0	1.0
group_11373	phnV_1	Putative 2-aminoethylphosphonate transport system permease protein PhnV	7	45	0	87	100.0	65.9090909090909	inf	0.000784138831330923	1.0	0.027337086460996536	1	1	0	1.0	1.0
fbpA_1		Fe(3+)-binding periplasmic protein	7	45	0	87	100.0	65.9090909090909	inf	0.000784138831330923	1.0	0.027337086460996536	1	1	0	1.0	1.0
group_1380		hypothetical protein	7	45	0	87	100.0	65.9090909090909	inf	0.000784138831330923	1.0	0.027337086460996536	2	2	0	0.5	0.5
group_3997		hypothetical protein	7	45	0	87	100.0	65.9090909090909	inf	0.000784138831330923	1.0	0.027337086460996536	2	2	0	0.5	0.5
group_5848		hypothetical protein	7	45	0	87	100.0	65.9090909090909	inf	0.000784138831330923	1.0	0.027337086460996536	2	2	0	0.5	0.5
group_5869		hypothetical protein	7	45	0	87	100.0	65.9090909090909	inf	0.000784138831330923	1.0	0.027337086460996536	2	2	0	0.5	0.5
group_10754		hypothetical protein	5	16	2	116	71.42857142857143	87.87878787878788	18.125	0.0008615303033178959	1.0	0.029799766040155683	2	2	2	0.5	0.5
group_11697		hypothetical protein	5	16	2	116	71.42857142857143	87.87878787878788	18.125	0.0008615303033178959	1.0	0.029799766040155683	2	1	1	1.0	1.0
group_1489		hypothetical protein	5	16	2	116	71.42857142857143	87.87878787878788	18.125	0.0008615303033178959	1.0	0.029799766040155683	2	1	1	1.0	1.0
group_219	traI	Multifunctional conjugation protein TraI	5	16	2	116	71.42857142857143	87.87878787878788	18.125	0.0008615303033178959	1.0	0.029799766040155683	2	1	1	1.0	1.0
group_927		hypothetical protein	5	16	2	116	71.42857142857143	87.87878787878788	18.125	0.0008615303033178959	1.0	0.029799766040155683	2	1	1	1.0	1.0
group_10202		hypothetical protein	0	86	7	46	0.0	34.84848484848485	0.0	0.0009034643056638772	1.0	0.030863235754474368	2	0	2	0.5	0.5
yccX		Acylphosphatase	0	86	7	46	0.0	34.84848484848485	0.0	0.0009034643056638772	1.0	0.030863235754474368	1	0	1	1.0	1.0
group_1634	rbsK_1	Ribokinase	0	86	7	46	0.0	34.84848484848485	0.0	0.0009034643056638772	1.0	0.030863235754474368	2	0	2	0.5	0.5
group_5385		hypothetical protein	0	86	7	46	0.0	34.84848484848485	0.0	0.0009034643056638772	1.0	0.030863235754474368	1	0	1	1.0	1.0
yiaW_2		Inner membrane protein YiaW	0	86	7	46	0.0	34.84848484848485	0.0	0.0009034643056638772	1.0	0.030863235754474368	1	0	1	1.0	1.0
group_1254		hypothetical protein	7	46	0	86	100.0	65.15151515151516	inf	0.0009034643056638772	1.0	0.030863235754474368	1	1	0	1.0	1.0
group_3890	citG_1	2-(5''-triphosphoribosyl)-3'-dephosphocoenzyme-A synthase	7	46	0	86	100.0	65.15151515151516	inf	0.0009034643056638772	1.0	0.030863235754474368	2	2	0	0.5	0.5
group_8136		hypothetical protein	7	46	0	86	100.0	65.15151515151516	inf	0.0009034643056638772	1.0	0.030863235754474368	2	2	0	0.5	0.5
group_15992		hypothetical protein	4	8	3	124	57.14285714285714	93.93939393939394	20.666666666666668	0.001005053519388153	1.0	0.03412234010131963	2	1	2	0.5	1.0
group_15994		hypothetical protein	4	8	3	124	57.14285714285714	93.93939393939394	20.666666666666668	0.001005053519388153	1.0	0.03412234010131963	2	1	2	0.5	1.0
group_8518		hypothetical protein	4	8	3	124	57.14285714285714	93.93939393939394	20.666666666666668	0.001005053519388153	1.0	0.03412234010131963	2	1	2	0.5	1.0
group_9299		hypothetical protein	4	8	3	124	57.14285714285714	93.93939393939394	20.666666666666668	0.001005053519388153	1.0	0.03412234010131963	2	1	2	0.5	1.0
citE		Citrate lyase subunit beta	0	85	7	47	0.0	35.60606060606061	0.0	0.0010380228192733959	1.0	0.03418968294884373	1	0	1	1.0	1.0
citS		Citrate-sodium symporter	0	85	7	47	0.0	35.60606060606061	0.0	0.0010380228192733959	1.0	0.03418968294884373	1	0	1	1.0	1.0
citG_3		2-(5''-triphosphoribosyl)-3'-dephosphocoenzyme-A synthase	0	85	7	47	0.0	35.60606060606061	0.0	0.0010380228192733959	1.0	0.03418968294884373	1	0	1	1.0	1.0
citA_2		Sensor histidine kinase CitA	0	85	7	47	0.0	35.60606060606061	0.0	0.0010380228192733959	1.0	0.03418968294884373	1	0	1	1.0	1.0
citB_2		Transcriptional regulatory protein CitB	0	85	7	47	0.0	35.60606060606061	0.0	0.0010380228192733959	1.0	0.03418968294884373	1	0	1	1.0	1.0
fas2		Ferredoxin fas2	0	85	7	47	0.0	35.60606060606061	0.0	0.0010380228192733959	1.0	0.03418968294884373	2	0	2	0.5	0.5
citF		Citrate lyase alpha chain	0	85	7	47	0.0	35.60606060606061	0.0	0.0010380228192733959	1.0	0.03418968294884373	1	0	1	1.0	1.0
group_11243	fruA_2	PTS system fructose-specific EIIB'BC component	7	47	0	85	100.0	64.39393939393939	inf	0.0010380228192733959	1.0	0.03418968294884373	1	1	0	1.0	1.0
group_1197	yccX	Acylphosphatase	7	47	0	85	100.0	64.39393939393939	inf	0.0010380228192733959	1.0	0.03418968294884373	1	1	0	1.0	1.0
dosC_1		Diguanylate cyclase DosC	7	47	0	85	100.0	64.39393939393939	inf	0.0010380228192733959	1.0	0.03418968294884373	1	1	0	1.0	1.0
group_4439	higA1_1	Antitoxin HigA1	7	47	0	85	100.0	64.39393939393939	inf	0.0010380228192733959	1.0	0.03418968294884373	2	2	0	0.5	0.5
group_5096	epsJ_1	putative glycosyltransferase EpsJ	7	47	0	85	100.0	64.39393939393939	inf	0.0010380228192733959	1.0	0.03418968294884373	2	2	0	0.5	0.5
group_6071		hypothetical protein	7	47	0	85	100.0	64.39393939393939	inf	0.0010380228192733959	1.0	0.03418968294884373	1	1	0	1.0	1.0
group_6072	cutC_2	Choline trimethylamine-lyase	7	47	0	85	100.0	64.39393939393939	inf	0.0010380228192733959	1.0	0.03418968294884373	1	1	0	1.0	1.0
group_6538	rhaS_1	HTH-type transcriptional activator RhaS	7	47	0	85	100.0	64.39393939393939	inf	0.0010380228192733959	1.0	0.03418968294884373	2	2	0	0.5	0.5
group_693	oadG	Oxaloacetate decarboxylase gamma chain	7	47	0	85	100.0	64.39393939393939	inf	0.0010380228192733959	1.0	0.03418968294884373	2	2	0	0.5	0.5
btr		HTH-type transcriptional activator Btr	7	47	0	85	100.0	64.39393939393939	inf	0.0010380228192733959	1.0	0.03418968294884373	1	1	0	1.0	1.0
frwD		PTS system fructose-like EIIB component 3	7	47	0	85	100.0	64.39393939393939	inf	0.0010380228192733959	1.0	0.03418968294884373	1	1	0	1.0	1.0
manP_1		PTS system mannose-specific EIIBCA component	7	47	0	85	100.0	64.39393939393939	inf	0.0010380228192733959	1.0	0.03418968294884373	1	1	0	1.0	1.0
hlyB		Alpha-hemolysin translocation ATP-binding protein HlyB	7	47	0	85	100.0	64.39393939393939	inf	0.0010380228192733959	1.0	0.03418968294884373	2	2	0	0.5	0.5
ltrA		Group II intron-encoded protein LtrA	5	17	2	115	71.42857142857143	87.12121212121212	16.91176470588235	0.0010995785441973202	1.0	0.03594888787162438	2	1	1	1.0	1.0
group_6162		hypothetical protein	5	17	2	115	71.42857142857143	87.12121212121212	16.91176470588235	0.0010995785441973202	1.0	0.03594888787162438	2	1	1	1.0	1.0
group_6641		hypothetical protein	5	17	2	115	71.42857142857143	87.12121212121212	16.91176470588235	0.0010995785441973202	1.0	0.03594888787162438	2	1	1	1.0	1.0
group_7890		hypothetical protein	5	17	2	115	71.42857142857143	87.12121212121212	16.91176470588235	0.0010995785441973202	1.0	0.03594888787162438	2	2	1	0.5	1.0
dnaB_2		Replicative DNA helicase	5	17	2	115	71.42857142857143	87.12121212121212	16.91176470588235	0.0010995785441973202	1.0	0.03594888787162438	2	1	1	1.0	1.0
group_1751		hypothetical protein	0	84	7	48	0.0	36.36363636363637	0.0	0.0011894011470841074	1.0	0.03854288474868147	1	0	1	1.0	1.0
cdhR_3		HTH-type transcriptional regulator	0	84	7	48	0.0	36.36363636363637	0.0	0.0011894011470841074	1.0	0.03854288474868147	1	0	1	1.0	1.0
benM		HTH-type transcriptional regulator BenM	0	84	7	48	0.0	36.36363636363637	0.0	0.0011894011470841074	1.0	0.03854288474868147	1	0	1	1.0	1.0
group_7598		putative ABC transporter ATP-binding protein	0	84	7	48	0.0	36.36363636363637	0.0	0.0011894011470841074	1.0	0.03854288474868147	2	0	2	0.5	0.5
gspA		General stress protein A	7	48	0	84	100.0	63.63636363636363	inf	0.0011894011470841074	1.0	0.03854288474868147	2	2	0	0.5	0.5
benM_1		HTH-type transcriptional regulator BenM	7	48	0	84	100.0	63.63636363636363	inf	0.0011894011470841074	1.0	0.03854288474868147	1	1	0	1.0	1.0
group_1715		hypothetical protein	0	83	7	49	0.0	37.121212121212125	0.0	0.0013593155966675466	1.0	0.04360083806287706	2	0	2	0.5	0.5
group_1808		hypothetical protein	0	83	7	49	0.0	37.121212121212125	0.0	0.0013593155966675466	1.0	0.04360083806287706	1	0	1	1.0	1.0
gap_1		Glyceraldehyde-3-phosphate dehydrogenase	0	83	7	49	0.0	37.121212121212125	0.0	0.0013593155966675466	1.0	0.04360083806287706	1	0	1	1.0	1.0
mscM_2		putative MscS family protein.1	0	83	7	49	0.0	37.121212121212125	0.0	0.0013593155966675466	1.0	0.04360083806287706	2	0	2	0.5	0.5
group_10649		hypothetical protein	7	49	0	83	100.0	62.878787878787875	inf	0.0013593155966675466	1.0	0.04360083806287706	2	2	0	0.5	0.5
group_4288		hypothetical protein	7	49	0	83	100.0	62.878787878787875	inf	0.0013593155966675466	1.0	0.04360083806287706	2	2	0	0.5	0.5
group_825		hypothetical protein	7	49	0	83	100.0	62.878787878787875	inf	0.0013593155966675466	1.0	0.04360083806287706	2	2	0	0.5	0.5
ykuV		Thiol-disulfide oxidoreductase YkuV	2	114	5	18	28.57142857142857	13.636363636363635	0.06315789473684211	0.0013855529266403302	1.0	0.0441217633262609	2	1	1	1.0	1.0
group_4426	cusS_2	Sensor kinase CusS	5	18	2	114	71.42857142857143	86.36363636363636	15.833333333333334	0.0013855529266403302	1.0	0.0441217633262609	2	1	1	1.0	1.0
group_6490	pcoE	putative copper-binding protein PcoE	5	18	2	114	71.42857142857143	86.36363636363636	15.833333333333334	0.0013855529266403302	1.0	0.0441217633262609	2	1	1	1.0	1.0
group_7844		hypothetical protein	5	18	2	114	71.42857142857143	86.36363636363636	15.833333333333334	0.0013855529266403302	1.0	0.0441217633262609	2	1	1	1.0	1.0
group_8093		hypothetical protein	5	18	2	114	71.42857142857143	86.36363636363636	15.833333333333334	0.0013855529266403302	1.0	0.0441217633262609	2	1	1	1.0	1.0
group_13716		hypothetical protein	4	9	3	123	57.14285714285714	93.18181818181817	18.22222222222222	0.0014247744626091656	1.0	0.04517517649548716	2	1	1	1.0	1.0
group_6634		hypothetical protein	4	9	3	123	57.14285714285714	93.18181818181817	18.22222222222222	0.0014247744626091656	1.0	0.04517517649548716	2	1	2	0.5	1.0
group_9323	spo0C_1	Chromosome-partitioning protein Spo0J	4	9	3	123	57.14285714285714	93.18181818181817	18.22222222222222	0.0014247744626091656	1.0	0.04517517649548716	2	1	2	0.5	1.0
pbpG		D-alanyl-D-alanine endopeptidase	1	101	6	31	14.285714285714285	23.484848484848484	0.05115511551155116	0.0014501996873590793	1.0	0.04584957980034408	2	1	2	0.5	1.0
group_139		hypothetical protein	6	31	1	101	85.71428571428571	76.51515151515152	19.548387096774192	0.0014501996873590793	1.0	0.04584957980034408	2	2	1	0.5	1.0
rluF		23S rRNA pseudouridine(2604) synthase	0	82	7	50	0.0	37.878787878787875	0.0	0.0015496197802010014	1.0	0.04850639618365347	1	0	1	1.0	1.0
group_6856		hypothetical protein	0	82	7	50	0.0	37.878787878787875	0.0	0.0015496197802010014	1.0	0.04850639618365347	1	0	1	1.0	1.0
group_11492	celA_2	PTS system cellobiose-specific EIIB component	7	50	0	82	100.0	62.121212121212125	inf	0.0015496197802010014	1.0	0.04850639618365347	1	1	0	1.0	1.0
group_1716		hypothetical protein	7	50	0	82	100.0	62.121212121212125	inf	0.0015496197802010014	1.0	0.04850639618365347	2	2	0	0.5	0.5
group_2471		hypothetical protein	7	50	0	82	100.0	62.121212121212125	inf	0.0015496197802010014	1.0	0.04850639618365347	1	1	0	1.0	1.0
group_257		Methylmalonyl-CoA carboxyltransferase 5S subunit	7	50	0	82	100.0	62.121212121212125	inf	0.0015496197802010014	1.0	0.04850639618365347	2	2	0	0.5	0.5
group_526	bm3R1	HTH-type transcriptional repressor Bm3R1	7	50	0	82	100.0	62.121212121212125	inf	0.0015496197802010014	1.0	0.04850639618365347	2	2	0	0.5	0.5
group_5070	pbpG	D-alanyl-D-alanine endopeptidase	6	32	1	100	85.71428571428571	75.75757575757575	18.75	0.0017082427693128424	1.0	0.05276895043364903	2	2	1	0.5	1.0
iaaH		Indole-3-acetyl-aspartic acid hydrolase	2	113	5	19	28.57142857142857	14.393939393939394	0.06725663716814159	0.0017257638298914819	1.0	0.05276895043364903	2	1	1	1.0	1.0
acuI		putative acrylyl-CoA reductase AcuI	2	113	5	19	28.57142857142857	14.393939393939394	0.06725663716814159	0.0017257638298914819	1.0	0.05276895043364903	2	1	1	1.0	1.0
group_572	traD	Coupling protein TraD	5	19	2	113	71.42857142857143	85.60606060606061	14.868421052631579	0.0017257638298914819	1.0	0.05276895043364903	2	1	1	1.0	1.0
group_5989		hypothetical protein	5	19	2	113	71.42857142857143	85.60606060606061	14.868421052631579	0.0017257638298914819	1.0	0.05276895043364903	2	1	1	1.0	1.0
group_6005		hypothetical protein	5	19	2	113	71.42857142857143	85.60606060606061	14.868421052631579	0.0017257638298914819	1.0	0.05276895043364903	2	1	1	1.0	1.0
baiA1		Bile acid 7-dehydroxylase 1/3	0	81	7	51	0.0	38.63636363636363	0.0	0.0017623126912089603	1.0	0.05276895043364903	1	0	1	1.0	1.0
ndoA		Naphthalene 1,2-dioxygenase system ferredoxin subunit	0	81	7	51	0.0	38.63636363636363	0.0	0.0017623126912089603	1.0	0.05276895043364903	1	0	1	1.0	1.0
group_3583		hypothetical protein	0	81	7	51	0.0	38.63636363636363	0.0	0.0017623126912089603	1.0	0.05276895043364903	1	0	1	1.0	1.0
lgoT_1		putative L-galactonate transporter	0	81	7	51	0.0	38.63636363636363	0.0	0.0017623126912089603	1.0	0.05276895043364903	1	0	1	1.0	1.0
yvaM		2-(acetamidomethylene)succinate hydrolase	0	81	7	51	0.0	38.63636363636363	0.0	0.0017623126912089603	1.0	0.05276895043364903	1	0	1	1.0	1.0
todE		3-methylcatechol 2,3-dioxygenase	0	81	7	51	0.0	38.63636363636363	0.0	0.0017623126912089603	1.0	0.05276895043364903	1	0	1	1.0	1.0
dgaR_1		Transcriptional regulatory protein DagR	0	81	7	51	0.0	38.63636363636363	0.0	0.0017623126912089603	1.0	0.05276895043364903	2	0	2	0.5	0.5
frlB_1		Fructosamine deglycase FrlB	0	81	7	51	0.0	38.63636363636363	0.0	0.0017623126912089603	1.0	0.05276895043364903	2	0	2	0.5	0.5
group_7062	sorC_2	PTS system sorbose-specific EIIC component	0	81	7	51	0.0	38.63636363636363	0.0	0.0017623126912089603	1.0	0.05276895043364903	2	0	2	0.5	0.5
sorB_1		PTS system sorbose-specific EIIB component	0	81	7	51	0.0	38.63636363636363	0.0	0.0017623126912089603	1.0	0.05276895043364903	2	0	2	0.5	0.5
ilvB_1		Acetolactate synthase isozyme 1 large subunit	0	81	7	51	0.0	38.63636363636363	0.0	0.0017623126912089603	1.0	0.05276895043364903	1	0	1	1.0	1.0
betB_1		NAD/NADP-dependent betaine aldehyde dehydrogenase	0	81	7	51	0.0	38.63636363636363	0.0	0.0017623126912089603	1.0	0.05276895043364903	1	0	1	1.0	1.0
nadX		L-aspartate dehydrogenase	0	81	7	51	0.0	38.63636363636363	0.0	0.0017623126912089603	1.0	0.05276895043364903	1	0	1	1.0	1.0
mtnD_2		Acireductone dioxygenase	0	81	7	51	0.0	38.63636363636363	0.0	0.0017623126912089603	1.0	0.05276895043364903	1	0	1	1.0	1.0
sauU		putative sulfoacetate transporter SauU	0	81	7	51	0.0	38.63636363636363	0.0	0.0017623126912089603	1.0	0.05276895043364903	1	0	1	1.0	1.0
andAa		Anthranilate 1,2-dioxygenase system ferredoxin--NAD(+) reductase component	0	81	7	51	0.0	38.63636363636363	0.0	0.0017623126912089603	1.0	0.05276895043364903	1	0	1	1.0	1.0
group_7410	pcaR_1	Pca regulon regulatory protein	0	81	7	51	0.0	38.63636363636363	0.0	0.0017623126912089603	1.0	0.05276895043364903	1	0	1	1.0	1.0
pldh-t		Pyridoxal 4-dehydrogenase	0	81	7	51	0.0	38.63636363636363	0.0	0.0017623126912089603	1.0	0.05276895043364903	1	0	1	1.0	1.0
group_7412		hypothetical protein	0	81	7	51	0.0	38.63636363636363	0.0	0.0017623126912089603	1.0	0.05276895043364903	1	0	1	1.0	1.0
group_824		hypothetical protein	0	81	7	51	0.0	38.63636363636363	0.0	0.0017623126912089603	1.0	0.05276895043364903	2	0	2	0.5	0.5
glmS_1		Glutamine--fructose-6-phosphate aminotransferase [isomerizing]	0	81	7	51	0.0	38.63636363636363	0.0	0.0017623126912089603	1.0	0.05276895043364903	2	0	2	0.5	0.5
levD		PTS system fructose-specific EIIA component	0	81	7	51	0.0	38.63636363636363	0.0	0.0017623126912089603	1.0	0.05276895043364903	2	0	2	0.5	0.5
group_1051		hypothetical protein	7	51	0	81	100.0	61.36363636363637	inf	0.0017623126912089603	1.0	0.05276895043364903	2	2	0	0.5	0.5
group_1347		hypothetical protein	7	51	0	81	100.0	61.36363636363637	inf	0.0017623126912089603	1.0	0.05276895043364903	2	2	0	0.5	0.5
group_4015	rluF	23S rRNA pseudouridine(2604) synthase	7	51	0	81	100.0	61.36363636363637	inf	0.0017623126912089603	1.0	0.05276895043364903	1	1	0	1.0	1.0
nlhH_2		Carboxylesterase NlhH	7	51	0	81	100.0	61.36363636363637	inf	0.0017623126912089603	1.0	0.05276895043364903	1	1	0	1.0	1.0
group_3443		hypothetical protein	4	10	3	122	57.14285714285714	92.42424242424242	16.266666666666666	0.001957420326268182	1.0	0.058373448324440864	2	1	2	0.5	1.0
group_6635		hypothetical protein	4	10	3	122	57.14285714285714	92.42424242424242	16.266666666666666	0.001957420326268182	1.0	0.058373448324440864	2	1	2	0.5	1.0
group_9302		hypothetical protein	4	10	3	122	57.14285714285714	92.42424242424242	16.266666666666666	0.001957420326268182	1.0	0.058373448324440864	2	1	2	0.5	1.0
group_10200		hypothetical protein	0	80	7	52	0.0	39.39393939393939	0.0	0.0019995470919486487	1.0	0.05875633185768679	2	0	2	0.5	0.5
group_1795		hypothetical protein	0	80	7	52	0.0	39.39393939393939	0.0	0.0019995470919486487	1.0	0.05875633185768679	2	0	2	0.5	0.5
group_4854		hypothetical protein	0	80	7	52	0.0	39.39393939393939	0.0	0.0019995470919486487	1.0	0.05875633185768679	1	0	1	1.0	1.0
oadB		Oxaloacetate decarboxylase beta chain	0	80	7	52	0.0	39.39393939393939	0.0	0.0019995470919486487	1.0	0.05875633185768679	1	0	1	1.0	1.0
tsaM1		Toluene-4-sulfonate monooxygenase system iron-sulfur subunit TsaM1	0	80	7	52	0.0	39.39393939393939	0.0	0.0019995470919486487	1.0	0.05875633185768679	1	0	1	1.0	1.0
group_5799		hypothetical protein	0	80	7	52	0.0	39.39393939393939	0.0	0.0019995470919486487	1.0	0.05875633185768679	2	0	2	0.5	0.5
phoP_2		Alkaline phosphatase synthesis transcriptional regulatory protein PhoP	0	80	7	52	0.0	39.39393939393939	0.0	0.0019995470919486487	1.0	0.05875633185768679	1	0	1	1.0	1.0
rstB_1		Sensor protein RstB	0	80	7	52	0.0	39.39393939393939	0.0	0.0019995470919486487	1.0	0.05875633185768679	1	0	1	1.0	1.0
yicJ_4		Inner membrane symporter YicJ	7	52	0	80	100.0	60.60606060606061	inf	0.0019995470919486487	1.0	0.05875633185768679	2	2	0	0.5	0.5
gnl		Gluconolactonase	7	52	0	80	100.0	60.60606060606061	inf	0.0019995470919486487	1.0	0.05875633185768679	2	2	0	0.5	0.5
group_5834		hypothetical protein	7	52	0	80	100.0	60.60606060606061	inf	0.0019995470919486487	1.0	0.05875633185768679	2	2	0	0.5	0.5
xseA		Exodeoxyribonuclease 7 large subunit	2	112	5	20	28.57142857142857	15.151515151515152	0.07142857142857142	0.0021269168601597836	1.0	0.05994919244235642	2	1	1	1.0	1.0
group_1707	iaaH	Indole-3-acetyl-aspartic acid hydrolase	5	20	2	112	71.42857142857143	84.84848484848484	14.0	0.0021269168601597836	1.0	0.05994919244235642	2	1	1	1.0	1.0
group_2281	acuI	putative acrylyl-CoA reductase AcuI	5	20	2	112	71.42857142857143	84.84848484848484	14.0	0.0021269168601597836	1.0	0.05994919244235642	2	1	1	1.0	1.0
group_3172		hypothetical protein	5	20	2	112	71.42857142857143	84.84848484848484	14.0	0.0021269168601597836	1.0	0.05994919244235642	2	1	1	1.0	1.0
group_9317		hypothetical protein	5	20	2	112	71.42857142857143	84.84848484848484	14.0	0.0021269168601597836	1.0	0.05994919244235642	2	1	1	1.0	1.0
group_158	cat_2	Chloramphenicol acetyltransferase	2	0	5	132	28.57142857142857	100.0	inf	0.0021895527056615587	1.0	0.05994919244235642	1	1	0	1.0	1.0
group_16111		hypothetical protein	2	0	5	132	28.57142857142857	100.0	inf	0.0021895527056615587	1.0	0.05994919244235642	1	1	0	1.0	1.0
group_16116		hypothetical protein	2	0	5	132	28.57142857142857	100.0	inf	0.0021895527056615587	1.0	0.05994919244235642	1	1	0	1.0	1.0
group_18570		hypothetical protein	2	0	5	132	28.57142857142857	100.0	inf	0.0021895527056615587	1.0	0.05994919244235642	1	1	0	1.0	1.0
group_18571		hypothetical protein	2	0	5	132	28.57142857142857	100.0	inf	0.0021895527056615587	1.0	0.05994919244235642	1	1	0	1.0	1.0
group_18572		hypothetical protein	2	0	5	132	28.57142857142857	100.0	inf	0.0021895527056615587	1.0	0.05994919244235642	1	1	0	1.0	1.0
group_18573		hypothetical protein	2	0	5	132	28.57142857142857	100.0	inf	0.0021895527056615587	1.0	0.05994919244235642	1	1	0	1.0	1.0
group_18574		hypothetical protein	2	0	5	132	28.57142857142857	100.0	inf	0.0021895527056615587	1.0	0.05994919244235642	1	1	0	1.0	1.0
group_18575		hypothetical protein	2	0	5	132	28.57142857142857	100.0	inf	0.0021895527056615587	1.0	0.05994919244235642	1	1	0	1.0	1.0
group_18576		hypothetical protein	2	0	5	132	28.57142857142857	100.0	inf	0.0021895527056615587	1.0	0.05994919244235642	1	1	0	1.0	1.0
group_18577		hypothetical protein	2	0	5	132	28.57142857142857	100.0	inf	0.0021895527056615587	1.0	0.05994919244235642	1	1	0	1.0	1.0
group_18578		hypothetical protein	2	0	5	132	28.57142857142857	100.0	inf	0.0021895527056615587	1.0	0.05994919244235642	1	1	0	1.0	1.0
group_18579		hypothetical protein	2	0	5	132	28.57142857142857	100.0	inf	0.0021895527056615587	1.0	0.05994919244235642	1	1	0	1.0	1.0
group_18581		hypothetical protein	2	0	5	132	28.57142857142857	100.0	inf	0.0021895527056615587	1.0	0.05994919244235642	1	1	0	1.0	1.0
group_18582		hypothetical protein	2	0	5	132	28.57142857142857	100.0	inf	0.0021895527056615587	1.0	0.05994919244235642	1	1	0	1.0	1.0
group_18583		hypothetical protein	2	0	5	132	28.57142857142857	100.0	inf	0.0021895527056615587	1.0	0.05994919244235642	1	1	0	1.0	1.0
group_18584		hypothetical protein	2	0	5	132	28.57142857142857	100.0	inf	0.0021895527056615587	1.0	0.05994919244235642	1	1	0	1.0	1.0
group_18585		hypothetical protein	2	0	5	132	28.57142857142857	100.0	inf	0.0021895527056615587	1.0	0.05994919244235642	1	1	0	1.0	1.0
group_18586		hypothetical protein	2	0	5	132	28.57142857142857	100.0	inf	0.0021895527056615587	1.0	0.05994919244235642	1	1	0	1.0	1.0
group_18587		hypothetical protein	2	0	5	132	28.57142857142857	100.0	inf	0.0021895527056615587	1.0	0.05994919244235642	1	1	0	1.0	1.0
group_18588		hypothetical protein	2	0	5	132	28.57142857142857	100.0	inf	0.0021895527056615587	1.0	0.05994919244235642	1	1	0	1.0	1.0
group_18589		hypothetical protein	2	0	5	132	28.57142857142857	100.0	inf	0.0021895527056615587	1.0	0.05994919244235642	1	1	0	1.0	1.0
group_18590		hypothetical protein	2	0	5	132	28.57142857142857	100.0	inf	0.0021895527056615587	1.0	0.05994919244235642	1	1	0	1.0	1.0
group_18591		hypothetical protein	2	0	5	132	28.57142857142857	100.0	inf	0.0021895527056615587	1.0	0.05994919244235642	1	1	0	1.0	1.0
group_18592		hypothetical protein	2	0	5	132	28.57142857142857	100.0	inf	0.0021895527056615587	1.0	0.05994919244235642	1	1	0	1.0	1.0
group_18593		hypothetical protein	2	0	5	132	28.57142857142857	100.0	inf	0.0021895527056615587	1.0	0.05994919244235642	1	1	0	1.0	1.0
group_18594		hypothetical protein	2	0	5	132	28.57142857142857	100.0	inf	0.0021895527056615587	1.0	0.05994919244235642	1	1	0	1.0	1.0
group_18595		hypothetical protein	2	0	5	132	28.57142857142857	100.0	inf	0.0021895527056615587	1.0	0.05994919244235642	1	1	0	1.0	1.0
group_18614		hypothetical protein	2	0	5	132	28.57142857142857	100.0	inf	0.0021895527056615587	1.0	0.05994919244235642	1	1	0	1.0	1.0
group_18615		hypothetical protein	2	0	5	132	28.57142857142857	100.0	inf	0.0021895527056615587	1.0	0.05994919244235642	1	1	0	1.0	1.0
group_18616		hypothetical protein	2	0	5	132	28.57142857142857	100.0	inf	0.0021895527056615587	1.0	0.05994919244235642	1	1	0	1.0	1.0
group_18618		hypothetical protein	2	0	5	132	28.57142857142857	100.0	inf	0.0021895527056615587	1.0	0.05994919244235642	1	1	0	1.0	1.0
group_18619		hypothetical protein	2	0	5	132	28.57142857142857	100.0	inf	0.0021895527056615587	1.0	0.05994919244235642	1	1	0	1.0	1.0
group_18621		hypothetical protein	2	0	5	132	28.57142857142857	100.0	inf	0.0021895527056615587	1.0	0.05994919244235642	1	1	0	1.0	1.0
group_18622		hypothetical protein	2	0	5	132	28.57142857142857	100.0	inf	0.0021895527056615587	1.0	0.05994919244235642	1	1	0	1.0	1.0
group_18623		hypothetical protein	2	0	5	132	28.57142857142857	100.0	inf	0.0021895527056615587	1.0	0.05994919244235642	1	1	0	1.0	1.0
group_18625		hypothetical protein	2	0	5	132	28.57142857142857	100.0	inf	0.0021895527056615587	1.0	0.05994919244235642	1	1	0	1.0	1.0
group_18626		hypothetical protein	2	0	5	132	28.57142857142857	100.0	inf	0.0021895527056615587	1.0	0.05994919244235642	1	1	0	1.0	1.0
group_18627		hypothetical protein	2	0	5	132	28.57142857142857	100.0	inf	0.0021895527056615587	1.0	0.05994919244235642	1	1	0	1.0	1.0
group_18632		hypothetical protein	2	0	5	132	28.57142857142857	100.0	inf	0.0021895527056615587	1.0	0.05994919244235642	1	1	0	1.0	1.0
group_18633	hin_1	DNA-invertase hin	2	0	5	132	28.57142857142857	100.0	inf	0.0021895527056615587	1.0	0.05994919244235642	1	1	0	1.0	1.0
group_18634		hypothetical protein	2	0	5	132	28.57142857142857	100.0	inf	0.0021895527056615587	1.0	0.05994919244235642	1	1	0	1.0	1.0
group_18635		hypothetical protein	2	0	5	132	28.57142857142857	100.0	inf	0.0021895527056615587	1.0	0.05994919244235642	1	1	0	1.0	1.0
group_18641		hypothetical protein	2	0	5	132	28.57142857142857	100.0	inf	0.0021895527056615587	1.0	0.05994919244235642	1	1	0	1.0	1.0
group_18652		hypothetical protein	2	0	5	132	28.57142857142857	100.0	inf	0.0021895527056615587	1.0	0.05994919244235642	1	1	0	1.0	1.0
group_23792		hypothetical protein	2	0	5	132	28.57142857142857	100.0	inf	0.0021895527056615587	1.0	0.05994919244235642	1	1	0	1.0	1.0
group_3157		hypothetical protein	2	0	5	132	28.57142857142857	100.0	inf	0.0021895527056615587	1.0	0.05994919244235642	1	1	0	1.0	1.0
group_5773		hypothetical protein	2	0	5	132	28.57142857142857	100.0	inf	0.0021895527056615587	1.0	0.05994919244235642	1	1	0	1.0	1.0
dcm_4		DNA-cytosine methyltransferase	2	0	5	132	28.57142857142857	100.0	inf	0.0021895527056615587	1.0	0.05994919244235642	1	1	0	1.0	1.0
group_85		hypothetical protein	2	0	5	132	28.57142857142857	100.0	inf	0.0021895527056615587	1.0	0.05994919244235642	1	1	0	1.0	1.0
citC		[Citrate [pro-3S]-lyase] ligase	0	79	7	53	0.0	40.15151515151515	0.0	0.002263638217300377	1.0	0.06151966524554768	1	0	1	1.0	1.0
rbsB_2		Ribose import binding protein RbsB	0	79	7	53	0.0	40.15151515151515	0.0	0.002263638217300377	1.0	0.06151966524554768	2	0	2	0.5	0.5
citD		Citrate lyase acyl carrier protein	0	79	7	53	0.0	40.15151515151515	0.0	0.002263638217300377	1.0	0.06151966524554768	1	0	1	1.0	1.0
group_1504		hypothetical protein	7	53	0	79	100.0	59.84848484848485	inf	0.002263638217300377	1.0	0.06151966524554768	2	2	0	0.5	0.5
manC1		Mannose-1-phosphate guanylyltransferase 1	7	53	0	79	100.0	59.84848484848485	inf	0.002263638217300377	1.0	0.06151966524554768	2	2	0	0.5	0.5
mscM_1		putative MscS family protein.1	7	53	0	79	100.0	59.84848484848485	inf	0.002263638217300377	1.0	0.06151966524554768	2	2	0	0.5	0.5
group_1292	rrrD	Lysozyme RrrD	3	4	4	128	42.857142857142854	96.96969696969697	24.0	0.00255661730328138	1.0	0.06881644216220527	2	1	2	0.5	1.0
group_6642		hypothetical protein	3	4	4	128	42.857142857142854	96.96969696969697	24.0	0.00255661730328138	1.0	0.06881644216220527	2	1	1	1.0	1.0
pchR		Regulatory protein PchR	0	78	7	54	0.0	40.909090909090914	0.0	0.0025570728010244842	1.0	0.06881644216220527	1	0	1	1.0	1.0
group_3300		hypothetical protein	0	78	7	54	0.0	40.909090909090914	0.0	0.0025570728010244842	1.0	0.06881644216220527	2	0	2	0.5	0.5
group_4920		hypothetical protein	0	78	7	54	0.0	40.909090909090914	0.0	0.0025570728010244842	1.0	0.06881644216220527	1	0	1	1.0	1.0
bm3R1		HTH-type transcriptional repressor Bm3R1	0	78	7	54	0.0	40.909090909090914	0.0	0.0025570728010244842	1.0	0.06881644216220527	2	0	2	0.5	0.5
group_6858		hypothetical protein	0	78	7	54	0.0	40.909090909090914	0.0	0.0025570728010244842	1.0	0.06881644216220527	1	0	1	1.0	1.0
yjcC_2		Putative cyclic-di-GMP phosphodiesterase YjcC	7	54	0	78	100.0	59.09090909090909	inf	0.0025570728010244842	1.0	0.06881644216220527	2	2	0	0.5	0.5
group_1612		hypothetical protein	2	111	5	21	28.57142857142857	15.909090909090908	0.07567567567567568	0.0025961016908829645	1.0	0.06952763606117145	2	1	1	1.0	1.0
group_3031		Magnesium transporter MgtE	2	111	5	21	28.57142857142857	15.909090909090908	0.07567567567567568	0.0025961016908829645	1.0	0.06952763606117145	2	1	1	1.0	1.0
group_3951	xseA	Exodeoxyribonuclease 7 large subunit	5	21	2	111	71.42857142857143	84.0909090909091	13.214285714285714	0.002596101690882965	1.0	0.06952763606117145	2	1	1	1.0	1.0
group_816		hypothetical protein	5	21	2	111	71.42857142857143	84.0909090909091	13.214285714285714	0.002596101690882965	1.0	0.06952763606117145	2	1	1	1.0	1.0
group_1153	recF_2	DNA replication and repair protein RecF	4	11	3	121	57.14285714285714	91.66666666666666	14.666666666666666	0.002619063333635183	1.0	0.0700575632080742	2	1	2	0.5	1.0
group_2594		hypothetical protein	6	35	1	97	85.71428571428571	73.48484848484848	16.62857142857143	0.0027144882821128376	1.0	0.0724344950540098	2	2	1	0.5	1.0
group_5808		Putative multidrug export ATP-binding/permease protein	6	35	1	97	85.71428571428571	73.48484848484848	16.62857142857143	0.0027144882821128376	1.0	0.0724344950540098	2	2	1	0.5	1.0
fumB		Fumarate hydratase class I, anaerobic	0	77	7	55	0.0	41.66666666666667	0.0	0.0028825184302457615	1.0	0.07636424576070043	2	0	2	0.5	0.5
manZ_2		PTS system mannose-specific EIID component	0	77	7	55	0.0	41.66666666666667	0.0	0.0028825184302457615	1.0	0.07636424576070043	1	0	1	1.0	1.0
group_7835		hypothetical protein	0	77	7	55	0.0	41.66666666666667	0.0	0.0028825184302457615	1.0	0.07636424576070043	2	0	2	0.5	0.5
rnpA		Ribonuclease P protein component	7	55	0	77	100.0	58.333333333333336	inf	0.0028825184302457615	1.0	0.07636424576070043	2	2	0	0.5	0.5
group_1705	fumB	Fumarate hydratase class I, anaerobic	7	55	0	77	100.0	58.333333333333336	inf	0.0028825184302457615	1.0	0.07636424576070043	2	2	0	0.5	0.5
rclR_3		RCS-specific HTH-type transcriptional activator RclR	7	55	0	77	100.0	58.333333333333336	inf	0.0028825184302457615	1.0	0.07636424576070043	2	2	0	0.5	0.5
aacA4		Aminoglycoside N(6')-acetyltransferase type 1	6	36	1	96	85.71428571428571	72.72727272727273	16.0	0.0031405487406321988	1.0	0.08270967505541624	2	2	1	0.5	1.0
group_8036		Zinc-type alcohol dehydrogenase-like protein	6	36	1	96	85.71428571428571	72.72727272727273	16.0	0.0031405487406321988	1.0	0.08270967505541624	2	2	1	0.5	1.0
group_1613		hypothetical protein	5	22	2	110	71.42857142857143	83.33333333333334	12.5	0.0031407788515696398	1.0	0.08270967505541624	2	1	1	1.0	1.0
group_2353		hypothetical protein	5	22	2	110	71.42857142857143	83.33333333333334	12.5	0.0031407788515696398	1.0	0.08270967505541624	2	1	1	1.0	1.0
group_3032		Magnesium transporter MgtE	5	22	2	110	71.42857142857143	83.33333333333334	12.5	0.0031407788515696398	1.0	0.08270967505541624	2	1	1	1.0	1.0
gutB		Sorbitol dehydrogenase	0	76	7	56	0.0	42.42424242424242	0.0	0.003242833234026494	1.0	0.08448978017532074	1	0	1	1.0	1.0
sorM		PTS system sorbose-specific EIID component	0	76	7	56	0.0	42.42424242424242	0.0	0.003242833234026494	1.0	0.08448978017532074	1	0	1	1.0	1.0
sorA		PTS system sorbose-specific EIIC component	0	76	7	56	0.0	42.42424242424242	0.0	0.003242833234026494	1.0	0.08448978017532074	1	0	1	1.0	1.0
group_10126	sorB_2	PTS system sorbose-specific EIIB component	0	76	7	56	0.0	42.42424242424242	0.0	0.003242833234026494	1.0	0.08448978017532074	1	0	1	1.0	1.0
sorC_3		Sorbitol operon regulator	0	76	7	56	0.0	42.42424242424242	0.0	0.003242833234026494	1.0	0.08448978017532074	1	0	1	1.0	1.0
group_2694		hypothetical protein	0	76	7	56	0.0	42.42424242424242	0.0	0.003242833234026494	1.0	0.08448978017532074	1	0	1	1.0	1.0
bacC		Dihydroanticapsin 7-dehydrogenase	0	76	7	56	0.0	42.42424242424242	0.0	0.003242833234026494	1.0	0.08448978017532074	1	0	1	1.0	1.0
group_5447		Shikimate 5-dehydrogenase-like protein	0	76	7	56	0.0	42.42424242424242	0.0	0.003242833234026494	1.0	0.08448978017532074	1	0	1	1.0	1.0
sorF		PTS system sorbose-specific EIIA component	0	76	7	56	0.0	42.42424242424242	0.0	0.003242833234026494	1.0	0.08448978017532074	1	0	1	1.0	1.0
group_9298		hypothetical protein	4	12	3	120	57.14285714285714	90.9090909090909	13.333333333333334	0.0034261077277017923	1.0	0.08915960534778673	2	1	2	0.5	1.0
cfiA		Methylmalonyl-CoA carboxyltransferase 5S subunit	0	75	7	57	0.0	43.18181818181818	0.0	0.0036410759118893628	1.0	0.09397808564160756	1	0	1	1.0	1.0
group_35		hypothetical protein	0	75	7	57	0.0	43.18181818181818	0.0	0.0036410759118893628	1.0	0.09397808564160756	2	0	2	0.5	0.5
group_3928	yibH_1	Inner membrane protein YibH	0	75	7	57	0.0	43.18181818181818	0.0	0.0036410759118893628	1.0	0.09397808564160756	1	0	1	1.0	1.0
gntR_2		HTH-type transcriptional regulator GntR	0	75	7	57	0.0	43.18181818181818	0.0	0.0036410759118893628	1.0	0.09397808564160756	1	0	1	1.0	1.0
group_10393		hypothetical protein	7	57	0	75	100.0	56.81818181818182	inf	0.0036410759118893628	1.0	0.09397808564160756	2	2	0	0.5	0.5
pepE		Peptidase E	7	57	0	75	100.0	56.81818181818182	inf	0.0036410759118893628	1.0	0.09397808564160756	1	1	0	1.0	1.0
group_2123		hypothetical protein	7	57	0	75	100.0	56.81818181818182	inf	0.0036410759118893628	1.0	0.09397808564160756	2	2	0	0.5	0.5
group_1476		hypothetical protein	5	23	2	109	71.42857142857143	82.57575757575758	11.847826086956522	0.003768764553137726	1.0	0.09704678664952548	2	1	1	1.0	1.0
klcA		Antirestriction protein KlcA	5	23	2	109	71.42857142857143	82.57575757575758	11.847826086956522	0.003768764553137726	1.0	0.09704678664952548	2	1	1	1.0	1.0
group_111		hypothetical protein	3	5	4	127	42.857142857142854	96.21212121212122	19.05	0.003998763693950242	1.0	0.10284932074369922	2	2	1	0.5	1.0
group_3828		hypothetical protein	0	74	7	58	0.0	43.93939393939394	0.0	0.004080516108151901	1.0	0.10434395072386576	2	0	2	0.5	0.5
ispH		4-hydroxy-3-methylbut-2-enyl diphosphate reductase	0	74	7	58	0.0	43.93939393939394	0.0	0.004080516108151901	1.0	0.10434395072386576	1	0	1	1.0	1.0
group_6924		hypothetical protein	0	74	7	58	0.0	43.93939393939394	0.0	0.004080516108151901	1.0	0.10434395072386576	1	0	1	1.0	1.0
group_4091	gntR_1	HTH-type transcriptional regulator GntR	7	58	0	74	100.0	56.060606060606055	inf	0.004080516108151901	1.0	0.10434395072386576	1	1	0	1.0	1.0
mshD		Mycothiol acetyltransferase	7	58	0	74	100.0	56.060606060606055	inf	0.004080516108151901	1.0	0.10434395072386576	1	1	0	1.0	1.0
group_3289		hypothetical protein	6	38	1	94	85.71428571428571	71.21212121212122	14.842105263157896	0.004155187564528747	1.0	0.10588531082450392	2	2	1	0.5	1.0
holE_2		DNA polymerase III subunit theta	6	38	1	94	85.71428571428571	71.21212121212122	14.842105263157896	0.004155187564528747	1.0	0.10588531082450392	2	2	1	0.5	1.0
group_8170		hypothetical protein	6	38	1	94	85.71428571428571	71.21212121212122	14.842105263157896	0.004155187564528747	1.0	0.10588531082450392	2	2	1	0.5	1.0
group_11710		hypothetical protein	4	13	3	119	57.14285714285714	90.15151515151516	12.205128205128204	0.004395166662415895	1.0	0.11174255519146771	2	1	2	0.5	1.0
group_13275		hypothetical protein	4	13	3	119	57.14285714285714	90.15151515151516	12.205128205128204	0.004395166662415895	1.0	0.11174255519146771	2	1	2	0.5	1.0
group_4265		hypothetical protein	5	24	2	108	71.42857142857143	81.81818181818183	11.25	0.004488213637666947	1.0	0.11371515333643419	2	1	1	1.0	1.0
group_4281		hypothetical protein	5	24	2	108	71.42857142857143	81.81818181818183	11.25	0.004488213637666947	1.0	0.11371515333643419	2	1	1	1.0	1.0
group_7873		hypothetical protein	5	24	2	108	71.42857142857143	81.81818181818183	11.25	0.004488213637666947	1.0	0.11371515333643419	2	1	1	1.0	1.0
oadG		Oxaloacetate decarboxylase gamma chain	0	73	7	59	0.0	44.696969696969695	0.0	0.0045646451379326445	1.0	0.11538669977536953	1	0	1	1.0	1.0
ssb_2		Plasmid-derived single-stranded DNA-binding protein	7	59	0	73	100.0	55.3030303030303	inf	0.0045646451379326445	1.0	0.11538669977536953	2	2	0	0.5	0.5
group_1910		hypothetical protein	6	39	1	93	85.71428571428571	70.45454545454545	14.307692307692308	0.004753527299173669	1.0	0.11988667478647375	1	1	1	1.0	1.0
ecoRIIR		Type-2 restriction enzyme EcoRII	6	39	1	93	85.71428571428571	70.45454545454545	14.307692307692308	0.004753527299173669	1.0	0.11988667478647375	2	2	1	0.5	1.0
group_9874		hypothetical protein	0	72	7	60	0.0	45.45454545454545	0.0	0.005097187070691444	1.0	0.12811472013213984	2	0	2	0.5	0.5
algC		Phosphomannomutase/phosphoglucomutase	7	60	0	72	100.0	54.54545454545454	inf	0.005097187070691444	1.0	0.12811472013213984	2	2	0	0.5	0.5
group_5685	ispH	4-hydroxy-3-methylbut-2-enyl diphosphate reductase	7	60	0	72	100.0	54.54545454545454	inf	0.005097187070691444	1.0	0.12811472013213984	1	1	0	1.0	1.0
bla_4		Beta-lactamase OXA-1	6	40	1	92	85.71428571428571	69.6969696969697	13.8	0.005419498519782404	1.0	0.13483370161731464	2	2	1	0.5	1.0
fecE_2		Fe(3+) dicitrate transport ATP-binding protein FecE	6	40	1	92	85.71428571428571	69.6969696969697	13.8	0.005419498519782404	1.0	0.13483370161731464	2	2	1	0.5	1.0
fecD		Fe(3+) dicitrate transport system permease protein FecD	6	40	1	92	85.71428571428571	69.6969696969697	13.8	0.005419498519782404	1.0	0.13483370161731464	2	2	1	0.5	1.0
fecC		Fe(3+) dicitrate transport system permease protein FecC	6	40	1	92	85.71428571428571	69.6969696969697	13.8	0.005419498519782404	1.0	0.13483370161731464	2	2	1	0.5	1.0
fecB		Fe(3+) dicitrate-binding periplasmic protein	6	40	1	92	85.71428571428571	69.6969696969697	13.8	0.005419498519782404	1.0	0.13483370161731464	2	2	1	0.5	1.0
fecI		putative RNA polymerase sigma factor FecI	6	40	1	92	85.71428571428571	69.6969696969697	13.8	0.005419498519782404	1.0	0.13483370161731464	2	2	1	0.5	1.0
group_1882		hypothetical protein	6	40	1	92	85.71428571428571	69.6969696969697	13.8	0.005419498519782404	1.0	0.13483370161731464	2	2	1	0.5	1.0
group_4401		hypothetical protein	6	40	1	92	85.71428571428571	69.6969696969697	13.8	0.005419498519782404	1.0	0.13483370161731464	2	2	1	0.5	1.0
group_4671		hypothetical protein	6	40	1	92	85.71428571428571	69.6969696969697	13.8	0.005419498519782404	1.0	0.13483370161731464	2	2	1	0.5	1.0
group_821		hypothetical protein	7	61	0	71	100.0	53.78787878787878	inf	0.005682110177164253	1.0	0.1412081164297981	2	2	0	0.5	0.5
group_13691		hypothetical protein	3	6	4	126	42.857142857142854	95.45454545454545	15.75	0.0058629122091150955	1.0	0.14553739778487282	2	2	1	0.5	1.0
group_5863		hypothetical protein	6	41	1	91	85.71428571428571	68.93939393939394	13.317073170731707	0.006158651471688022	1.0	0.15061790142117526	2	2	1	0.5	1.0
group_1802		hypothetical protein	7	62	0	70	100.0	53.03030303030303	inf	0.006323638745553767	1.0	0.15061790142117526	2	2	0	0.5	0.5
group_2197		hypothetical protein	7	62	0	70	100.0	53.03030303030303	inf	0.006323638745553767	1.0	0.15061790142117526	2	2	0	0.5	0.5
group_491	oadB	Oxaloacetate decarboxylase beta chain	7	62	0	70	100.0	53.03030303030303	inf	0.006323638745553767	1.0	0.15061790142117526	2	2	0	0.5	0.5
ydfG_1		NADP-dependent 3-hydroxy acid dehydrogenase YdfG	7	62	0	70	100.0	53.03030303030303	inf	0.006323638745553767	1.0	0.15061790142117526	2	2	0	0.5	0.5
group_1365		hypothetical protein	5	131	2	1	71.42857142857143	0.7575757575757576	0.019083969465648856	0.006408836751607919	1.0	0.15061790142117526	1	1	1	1.0	1.0
mdaB		Modulator of drug activity B	5	131	2	1	71.42857142857143	0.7575757575757576	0.019083969465648856	0.006408836751607919	1.0	0.15061790142117526	1	1	1	1.0	1.0
group_10836	intQ	Putative defective protein IntQ	2	1	5	131	28.57142857142857	99.24242424242425	52.4	0.006408836751607919	1.0	0.15061790142117526	1	1	1	1.0	1.0
group_11118		hypothetical protein	2	1	5	131	28.57142857142857	99.24242424242425	52.4	0.006408836751607919	1.0	0.15061790142117526	1	1	1	1.0	1.0
group_13777		hypothetical protein	2	1	5	131	28.57142857142857	99.24242424242425	52.4	0.006408836751607919	1.0	0.15061790142117526	1	1	1	1.0	1.0
group_142		hypothetical protein	2	1	5	131	28.57142857142857	99.24242424242425	52.4	0.006408836751607919	1.0	0.15061790142117526	2	1	1	1.0	1.0
group_15398		hypothetical protein	2	1	5	131	28.57142857142857	99.24242424242425	52.4	0.006408836751607919	1.0	0.15061790142117526	1	1	1	1.0	1.0
group_16008		hypothetical protein	2	1	5	131	28.57142857142857	99.24242424242425	52.4	0.006408836751607919	1.0	0.15061790142117526	2	1	1	1.0	1.0
group_17955		hypothetical protein	2	1	5	131	28.57142857142857	99.24242424242425	52.4	0.006408836751607919	1.0	0.15061790142117526	1	1	1	1.0	1.0
group_18569		hypothetical protein	2	1	5	131	28.57142857142857	99.24242424242425	52.4	0.006408836751607919	1.0	0.15061790142117526	1	1	1	1.0	1.0
tnsA_1		Transposon Tn7 transposition protein TnsA	2	1	5	131	28.57142857142857	99.24242424242425	52.4	0.006408836751607919	1.0	0.15061790142117526	1	1	1	1.0	1.0
tnsB_1		Transposon Tn7 transposition protein TnsB	2	1	5	131	28.57142857142857	99.24242424242425	52.4	0.006408836751607919	1.0	0.15061790142117526	1	1	1	1.0	1.0
group_18599		hypothetical protein	2	1	5	131	28.57142857142857	99.24242424242425	52.4	0.006408836751607919	1.0	0.15061790142117526	1	1	1	1.0	1.0
tnsE		Transposon Tn7 transposition protein TnsE	2	1	5	131	28.57142857142857	99.24242424242425	52.4	0.006408836751607919	1.0	0.15061790142117526	1	1	1	1.0	1.0
group_18601		hypothetical protein	2	1	5	131	28.57142857142857	99.24242424242425	52.4	0.006408836751607919	1.0	0.15061790142117526	1	1	1	1.0	1.0
group_18602		hypothetical protein	2	1	5	131	28.57142857142857	99.24242424242425	52.4	0.006408836751607919	1.0	0.15061790142117526	1	1	1	1.0	1.0
group_18603		hypothetical protein	2	1	5	131	28.57142857142857	99.24242424242425	52.4	0.006408836751607919	1.0	0.15061790142117526	1	1	1	1.0	1.0
group_18604		hypothetical protein	2	1	5	131	28.57142857142857	99.24242424242425	52.4	0.006408836751607919	1.0	0.15061790142117526	1	1	1	1.0	1.0
tnsA_2		Transposon Tn7 transposition protein TnsA	2	1	5	131	28.57142857142857	99.24242424242425	52.4	0.006408836751607919	1.0	0.15061790142117526	1	1	1	1.0	1.0
tnsB_2		Transposon Tn7 transposition protein TnsB	2	1	5	131	28.57142857142857	99.24242424242425	52.4	0.006408836751607919	1.0	0.15061790142117526	1	1	1	1.0	1.0
tnsC_2		Transposon Tn7 transposition protein TnsC	2	1	5	131	28.57142857142857	99.24242424242425	52.4	0.006408836751607919	1.0	0.15061790142117526	1	1	1	1.0	1.0
group_18609		hypothetical protein	2	1	5	131	28.57142857142857	99.24242424242425	52.4	0.006408836751607919	1.0	0.15061790142117526	1	1	1	1.0	1.0
group_18610		hypothetical protein	2	1	5	131	28.57142857142857	99.24242424242425	52.4	0.006408836751607919	1.0	0.15061790142117526	1	1	1	1.0	1.0
group_18611		hypothetical protein	2	1	5	131	28.57142857142857	99.24242424242425	52.4	0.006408836751607919	1.0	0.15061790142117526	1	1	1	1.0	1.0
group_18612		putative type I restriction enzymeP M protein	2	1	5	131	28.57142857142857	99.24242424242425	52.4	0.006408836751607919	1.0	0.15061790142117526	1	1	1	1.0	1.0
group_18613		hypothetical protein	2	1	5	131	28.57142857142857	99.24242424242425	52.4	0.006408836751607919	1.0	0.15061790142117526	1	1	1	1.0	1.0
group_18636		hypothetical protein	2	1	5	131	28.57142857142857	99.24242424242425	52.4	0.006408836751607919	1.0	0.15061790142117526	2	1	1	1.0	1.0
group_18637		hypothetical protein	2	1	5	131	28.57142857142857	99.24242424242425	52.4	0.006408836751607919	1.0	0.15061790142117526	2	1	1	1.0	1.0
group_18638		hypothetical protein	2	1	5	131	28.57142857142857	99.24242424242425	52.4	0.006408836751607919	1.0	0.15061790142117526	2	1	1	1.0	1.0
group_18639		hypothetical protein	2	1	5	131	28.57142857142857	99.24242424242425	52.4	0.006408836751607919	1.0	0.15061790142117526	2	1	1	1.0	1.0
group_18640		hypothetical protein	2	1	5	131	28.57142857142857	99.24242424242425	52.4	0.006408836751607919	1.0	0.15061790142117526	2	1	1	1.0	1.0
group_18643		hypothetical protein	2	1	5	131	28.57142857142857	99.24242424242425	52.4	0.006408836751607919	1.0	0.15061790142117526	2	1	1	1.0	1.0
group_18644		hypothetical protein	2	1	5	131	28.57142857142857	99.24242424242425	52.4	0.006408836751607919	1.0	0.15061790142117526	2	1	1	1.0	1.0
group_18645		hypothetical protein	2	1	5	131	28.57142857142857	99.24242424242425	52.4	0.006408836751607919	1.0	0.15061790142117526	2	1	1	1.0	1.0
group_23330		hypothetical protein	2	1	5	131	28.57142857142857	99.24242424242425	52.4	0.006408836751607919	1.0	0.15061790142117526	2	1	1	1.0	1.0
group_23672		hypothetical protein	2	1	5	131	28.57142857142857	99.24242424242425	52.4	0.006408836751607919	1.0	0.15061790142117526	1	1	1	1.0	1.0
group_2763	ddpA_2	putative D,D-dipeptide-binding periplasmic protein DdpA	2	1	5	131	28.57142857142857	99.24242424242425	52.4	0.006408836751607919	1.0	0.15061790142117526	1	1	1	1.0	1.0
group_4603	silP	Silver exporting P-type ATPase	2	1	5	131	28.57142857142857	99.24242424242425	52.4	0.006408836751607919	1.0	0.15061790142117526	2	2	1	0.5	1.0
group_6032		hypothetical protein	2	1	5	131	28.57142857142857	99.24242424242425	52.4	0.006408836751607919	1.0	0.15061790142117526	2	1	1	1.0	1.0
group_6122		hypothetical protein	2	1	5	131	28.57142857142857	99.24242424242425	52.4	0.006408836751607919	1.0	0.15061790142117526	2	1	1	1.0	1.0
group_6493		hypothetical protein	2	1	5	131	28.57142857142857	99.24242424242425	52.4	0.006408836751607919	1.0	0.15061790142117526	1	1	1	1.0	1.0
tnsC_1		Transposon Tn7 transposition protein TnsC	2	1	5	131	28.57142857142857	99.24242424242425	52.4	0.006408836751607919	1.0	0.15061790142117526	1	1	1	1.0	1.0
group_948		hypothetical protein	2	1	5	131	28.57142857142857	99.24242424242425	52.4	0.006408836751607919	1.0	0.15061790142117526	1	1	1	1.0	1.0
group_9592		hypothetical protein	2	1	5	131	28.57142857142857	99.24242424242425	52.4	0.006408836751607919	1.0	0.15061790142117526	1	1	1	1.0	1.0
group_9596		hypothetical protein	2	1	5	131	28.57142857142857	99.24242424242425	52.4	0.006408836751607919	1.0	0.15061790142117526	1	1	1	1.0	1.0
group_4457		hypothetical protein	4	15	3	117	57.14285714285714	88.63636363636364	10.4	0.006886131275543028	1.0	0.16166292020072714	2	1	2	0.5	1.0
group_1912		hypothetical protein	6	42	1	90	85.71428571428571	68.18181818181817	12.857142857142858	0.006976808090554708	1.0	0.16361764180909807	1	1	1	1.0	1.0
group_10767		hypothetical protein	5	27	2	105	71.42857142857143	79.54545454545455	9.722222222222221	0.00728156167069492	1.0	0.17040244215153286	2	1	1	1.0	1.0
group_7900		hypothetical protein	5	27	2	105	71.42857142857143	79.54545454545455	9.722222222222221	0.00728156167069492	1.0	0.17040244215153286	2	1	1	1.0	1.0
fecA_2		Fe(3+) dicitrate transport protein FecA	6	43	1	89	85.71428571428571	67.42424242424242	12.418604651162791	0.007880063033949329	1.0	0.18421316846736632	2	2	1	0.5	1.0
group_208	hin_1	DNA-invertase hin	3	7	4	125	42.857142857142854	94.6969696969697	13.392857142857142	0.008185928051089829	1.0	0.19116091029783105	2	1	2	0.5	1.0
group_60	pduA_3	hypothetical protein	4	16	3	116	57.14285714285714	87.87878787878788	9.666666666666666	0.008441288576399421	1.0	0.19680770646350032	2	1	1	1.0	1.0
dinB1_2		DNA polymerase IV 1	5	28	2	104	71.42857142857143	78.78787878787878	9.285714285714286	0.008454490924750693	1.0	0.19680770646350032	2	1	1	1.0	1.0
group_7885	lexA_3	LexA repressor	5	28	2	104	71.42857142857143	78.78787878787878	9.285714285714286	0.008454490924750693	1.0	0.19680770646350032	2	1	1	1.0	1.0
group_1163	nfsB	Oxygen-insensitive NAD(P)H nitroreductase	6	44	1	88	85.71428571428571	66.66666666666666	12.0	0.00887478394509707	1.0	0.2059397813884355	2	2	1	0.5	1.0
lacI_3		Lactose operon repressor	6	44	1	88	85.71428571428571	66.66666666666666	12.0	0.00887478394509707	1.0	0.2059397813884355	2	2	1	0.5	1.0
group_70		hypothetical protein	6	44	1	88	85.71428571428571	66.66666666666666	12.0	0.00887478394509707	1.0	0.2059397813884355	2	2	1	0.5	1.0
group_4297	pld	Phospholipase D	5	29	2	103	71.42857142857143	78.03030303030303	8.879310344827585	0.009764020267600256	1.0	0.22609905484302462	2	1	1	1.0	1.0
group_6094		hypothetical protein	5	29	2	103	71.42857142857143	78.03030303030303	8.879310344827585	0.009764020267600256	1.0	0.22609905484302462	2	1	1	1.0	1.0
group_6129		hypothetical protein	6	45	1	87	85.71428571428571	65.9090909090909	11.6	0.0099676109136487	1.0	0.2305715279270435	2	2	1	0.5	1.0
group_164	xerD_5	Tyrosine recombinase XerD	4	17	3	115	57.14285714285714	87.12121212121212	9.019607843137255	0.01022476111124203	1.0	0.2360251341034405	2	1	2	0.5	1.0
group_1960		hypothetical protein	4	17	3	115	57.14285714285714	87.12121212121212	9.019607843137255	0.01022476111124203	1.0	0.2360251341034405	2	1	2	0.5	1.0
group_13713		hypothetical protein	3	8	4	124	42.857142857142854	93.93939393939394	11.625	0.010999658479838088	1.0	0.2531183142159196	2	1	1	1.0	1.0
recF_5		ATP/GTP phosphatase	3	8	4	124	42.857142857142854	93.93939393939394	11.625	0.010999658479838088	1.0	0.2531183142159196	2	1	1	1.0	1.0
group_8909		hypothetical protein	3	8	4	124	42.857142857142854	93.93939393939394	11.625	0.010999658479838088	1.0	0.2531183142159196	2	1	2	0.5	1.0
lacZ_2		Beta-galactosidase	6	46	1	86	85.71428571428571	65.15151515151516	11.217391304347826	0.011165455098298848	1.0	0.25666589907214477	2	2	1	0.5	1.0
group_2381	virB	Virulence regulon transcriptional activator VirB	5	30	2	102	71.42857142857143	77.27272727272727	8.5	0.011219884317968082	1.0	0.2576487066898227	2	1	1	1.0	1.0
livJ_2		Leu/Ile/Val-binding protein	3	114	4	18	42.857142857142854	13.636363636363635	0.11842105263157894	0.012252579459474274	1.0	0.2754113206464842	2	1	2	0.5	1.0
group_4640		hypothetical protein	4	18	3	114	57.14285714285714	86.36363636363636	8.444444444444445	0.012252579459474274	1.0	0.2754113206464842	2	1	1	1.0	1.0
group_86		hypothetical protein	4	18	3	114	57.14285714285714	86.36363636363636	8.444444444444445	0.012252579459474274	1.0	0.2754113206464842	2	1	1	1.0	1.0
lacY_6		Lactose permease	6	47	1	85	85.71428571428571	64.39393939393939	10.851063829787234	0.01247549647608204	1.0	0.2754113206464842	2	2	1	0.5	1.0
ydhP_1		Inner membrane transport protein YdhP	2	2	5	130	28.57142857142857	98.48484848484848	26.0	0.012505081715052435	1.0	0.2754113206464842	1	1	1	1.0	1.0
group_10495		hypothetical protein	2	2	5	130	28.57142857142857	98.48484848484848	26.0	0.012505081715052435	1.0	0.2754113206464842	1	1	1	1.0	1.0
group_10769	bla_4	Beta-lactamase OXA-1	2	2	5	130	28.57142857142857	98.48484848484848	26.0	0.012505081715052435	1.0	0.2754113206464842	2	1	1	1.0	1.0
group_13243		hypothetical protein	2	2	5	130	28.57142857142857	98.48484848484848	26.0	0.012505081715052435	1.0	0.2754113206464842	2	1	1	1.0	1.0
aphA_2		Aminoglycoside 3'-phosphotransferase	2	2	5	130	28.57142857142857	98.48484848484848	26.0	0.012505081715052435	1.0	0.2754113206464842	1	1	1	1.0	1.0
group_14265		hypothetical protein	2	2	5	130	28.57142857142857	98.48484848484848	26.0	0.012505081715052435	1.0	0.2754113206464842	2	1	2	0.5	1.0
group_16121		hypothetical protein	2	2	5	130	28.57142857142857	98.48484848484848	26.0	0.012505081715052435	1.0	0.2754113206464842	2	2	1	0.5	1.0
group_16651		hypothetical protein	2	2	5	130	28.57142857142857	98.48484848484848	26.0	0.012505081715052435	1.0	0.2754113206464842	1	1	1	1.0	1.0
group_171	xerD_4	Tyrosine recombinase XerD	2	2	5	130	28.57142857142857	98.48484848484848	26.0	0.012505081715052435	1.0	0.2754113206464842	2	1	1	1.0	1.0
hsdR_1		Type-1 restriction enzyme R protein	2	2	5	130	28.57142857142857	98.48484848484848	26.0	0.012505081715052435	1.0	0.2754113206464842	1	1	1	1.0	1.0
group_17783	smc_1	Chromosome partition protein Smc	2	2	5	130	28.57142857142857	98.48484848484848	26.0	0.012505081715052435	1.0	0.2754113206464842	1	1	1	1.0	1.0
group_18037		hypothetical protein	2	2	5	130	28.57142857142857	98.48484848484848	26.0	0.012505081715052435	1.0	0.2754113206464842	1	1	1	1.0	1.0
wecD_2		dTDP-fucosamine acetyltransferase	2	2	5	130	28.57142857142857	98.48484848484848	26.0	0.012505081715052435	1.0	0.2754113206464842	1	1	1	1.0	1.0
group_18628		hypothetical protein	2	2	5	130	28.57142857142857	98.48484848484848	26.0	0.012505081715052435	1.0	0.2754113206464842	2	1	1	1.0	1.0
groS_2		10 kDa chaperonin	2	2	5	130	28.57142857142857	98.48484848484848	26.0	0.012505081715052435	1.0	0.2754113206464842	2	1	1	1.0	1.0
group_18646		hypothetical protein	2	2	5	130	28.57142857142857	98.48484848484848	26.0	0.012505081715052435	1.0	0.2754113206464842	2	1	1	1.0	1.0
rmtB		16S rRNA (guanine(1405)-N(7))-methyltransferase	2	2	5	130	28.57142857142857	98.48484848484848	26.0	0.012505081715052435	1.0	0.2754113206464842	2	1	1	1.0	1.0
group_18648		hypothetical protein	2	2	5	130	28.57142857142857	98.48484848484848	26.0	0.012505081715052435	1.0	0.2754113206464842	2	1	1	1.0	1.0
group_18649		hypothetical protein	2	2	5	130	28.57142857142857	98.48484848484848	26.0	0.012505081715052435	1.0	0.2754113206464842	2	1	1	1.0	1.0
ybiT_2		putative ABC transporter ATP-binding protein YbiT	2	2	5	130	28.57142857142857	98.48484848484848	26.0	0.012505081715052435	1.0	0.2754113206464842	2	1	1	1.0	1.0
group_18651		hypothetical protein	2	2	5	130	28.57142857142857	98.48484848484848	26.0	0.012505081715052435	1.0	0.2754113206464842	2	1	1	1.0	1.0
bcsA_2		Cellulose synthase catalytic subunit [UDP-forming]	2	2	5	130	28.57142857142857	98.48484848484848	26.0	0.012505081715052435	1.0	0.2754113206464842	1	1	1	1.0	1.0
group_23759	glpR_6	Glycerol-3-phosphate regulon repressor	2	2	5	130	28.57142857142857	98.48484848484848	26.0	0.012505081715052435	1.0	0.2754113206464842	1	1	1	1.0	1.0
aacA4_2		Aminoglycoside N(6')-acetyltransferase type 1	2	2	5	130	28.57142857142857	98.48484848484848	26.0	0.012505081715052435	1.0	0.2754113206464842	2	1	1	1.0	1.0
group_3548	slp	Outer membrane protein slp	2	2	5	130	28.57142857142857	98.48484848484848	26.0	0.012505081715052435	1.0	0.2754113206464842	1	1	1	1.0	1.0
group_3805	aroE_2	Shikimate dehydrogenase (NADP(+))	2	2	5	130	28.57142857142857	98.48484848484848	26.0	0.012505081715052435	1.0	0.2754113206464842	1	1	1	1.0	1.0
group_4714		hypothetical protein	2	2	5	130	28.57142857142857	98.48484848484848	26.0	0.012505081715052435	1.0	0.2754113206464842	2	1	1	1.0	1.0
ecoRIIR_3		Type-2 restriction enzyme EcoRII	2	2	5	130	28.57142857142857	98.48484848484848	26.0	0.012505081715052435	1.0	0.2754113206464842	1	1	1	1.0	1.0
group_602		hypothetical protein	2	2	5	130	28.57142857142857	98.48484848484848	26.0	0.012505081715052435	1.0	0.2754113206464842	2	2	1	0.5	1.0
group_7740		hypothetical protein	2	2	5	130	28.57142857142857	98.48484848484848	26.0	0.012505081715052435	1.0	0.2754113206464842	1	1	1	1.0	1.0
group_8532	holE_1	DNA polymerase III subunit theta	2	2	5	130	28.57142857142857	98.48484848484848	26.0	0.012505081715052435	1.0	0.2754113206464842	1	1	1	1.0	1.0
group_8809		hypothetical protein	2	2	5	130	28.57142857142857	98.48484848484848	26.0	0.012505081715052435	1.0	0.2754113206464842	2	1	1	1.0	1.0
group_8810		hypothetical protein	2	2	5	130	28.57142857142857	98.48484848484848	26.0	0.012505081715052435	1.0	0.2754113206464842	2	1	1	1.0	1.0
groL_2		60 kDa chaperonin	2	2	5	130	28.57142857142857	98.48484848484848	26.0	0.012505081715052435	1.0	0.2754113206464842	2	1	1	1.0	1.0
group_9496		hypothetical protein	2	2	5	130	28.57142857142857	98.48484848484848	26.0	0.012505081715052435	1.0	0.2754113206464842	1	1	1	1.0	1.0
group_9594	xerH	hypothetical protein	2	2	5	130	28.57142857142857	98.48484848484848	26.0	0.012505081715052435	1.0	0.2754113206464842	1	1	1	1.0	1.0
group_9599		hypothetical protein	2	2	5	130	28.57142857142857	98.48484848484848	26.0	0.012505081715052435	1.0	0.2754113206464842	2	1	1	1.0	1.0
xerD_3		Tyrosine recombinase XerD	5	31	2	101	71.42857142857143	76.51515151515152	8.14516129032258	0.012831991842724141	1.0	0.2823294077619505	2	1	1	1.0	1.0
vgrG1_1		Actin cross-linking toxin VgrG1	7	63	0	69	100.0	52.27272727272727	inf	0.01334990401839135	1.0	0.29284859033584526	2	2	0	0.5	0.5
group_1167	bepG	Efflux pump membrane transporter BepG	0	69	7	63	0.0	47.72727272727273	0.0	0.01334990401839135	1.0	0.29284859033584526	2	0	2	0.5	0.5
pkn1_2		Serine/threonine-protein kinase pkn1	0	69	7	63	0.0	47.72727272727273	0.0	0.01334990401839135	1.0	0.29284859033584526	2	0	2	0.5	0.5
xerD_4		Tyrosine recombinase XerD	7	64	0	68	100.0	51.515151515151516	inf	0.013476873214218409	1.0	0.29359095566769183	2	2	0	0.5	0.5
sdcS_2		Sodium-dependent dicarboxylate transporter SdcS	7	64	0	68	100.0	51.515151515151516	inf	0.013476873214218409	1.0	0.29359095566769183	2	2	0	0.5	0.5
ttdB		L(+)-tartrate dehydratase subunit beta	7	64	0	68	100.0	51.515151515151516	inf	0.013476873214218409	1.0	0.29359095566769183	2	2	0	0.5	0.5
ttdA		L(+)-tartrate dehydratase subunit alpha	7	64	0	68	100.0	51.515151515151516	inf	0.013476873214218409	1.0	0.29359095566769183	2	2	0	0.5	0.5
rspR_2		HTH-type transcriptional repressor RspR	7	64	0	68	100.0	51.515151515151516	inf	0.013476873214218409	1.0	0.29359095566769183	2	2	0	0.5	0.5
group_2645		hypothetical protein	0	68	7	64	0.0	48.484848484848484	0.0	0.013476873214218409	1.0	0.29359095566769183	1	0	1	1.0	1.0
fliY_7		L-cystine-binding protein FliY	0	68	7	64	0.0	48.484848484848484	0.0	0.013476873214218409	1.0	0.29359095566769183	2	0	2	0.5	0.5
bepG		Efflux pump membrane transporter BepG	7	65	0	67	100.0	50.75757575757576	inf	0.01373138612712059	1.0	0.2970825775032325	2	2	0	0.5	0.5
group_1279	yheS_1	putative ABC transporter ATP-binding protein YheS	7	65	0	67	100.0	50.75757575757576	inf	0.01373138612712059	1.0	0.2970825775032325	1	1	0	1.0	1.0
rimI_1		N-alpha-acetyltransferase RimI	0	67	7	65	0.0	49.24242424242424	0.0	0.01373138612712059	1.0	0.2970825775032325	1	0	1	1.0	1.0
acr1_2		Fatty acyl-CoA reductase	0	67	7	65	0.0	49.24242424242424	0.0	0.01373138612712059	1.0	0.2970825775032325	2	0	2	0.5	0.5
group_3068		hypothetical protein	0	67	7	65	0.0	49.24242424242424	0.0	0.01373138612712059	1.0	0.2970825775032325	2	0	2	0.5	0.5
group_4809		hypothetical protein	0	67	7	65	0.0	49.24242424242424	0.0	0.01373138612712059	1.0	0.2970825775032325	2	0	2	0.5	0.5
hcnB		Hydrogen cyanide synthase subunit HcnB	0	67	7	65	0.0	49.24242424242424	0.0	0.01373138612712059	1.0	0.2970825775032325	2	0	2	0.5	0.5
group_2787	fliY_1	L-cystine-binding protein FliY	7	66	0	66	100.0	50.0	inf	0.01411459257913458	1.0	0.3024085718799436	2	2	0	0.5	0.5
group_3067		hypothetical protein	7	66	0	66	100.0	50.0	inf	0.01411459257913458	1.0	0.3024085718799436	2	2	0	0.5	0.5
rfbD		UDP-galactopyranose mutase	7	66	0	66	100.0	50.0	inf	0.01411459257913458	1.0	0.3024085718799436	1	1	0	1.0	1.0
group_5112	amaB_1	N-carbamoyl-L-amino acid hydrolase	7	66	0	66	100.0	50.0	inf	0.01411459257913458	1.0	0.3024085718799436	2	2	0	0.5	0.5
group_7067	gsiD_1	Glutathione transport system permease protein GsiD	7	66	0	66	100.0	50.0	inf	0.01411459257913458	1.0	0.3024085718799436	2	2	0	0.5	0.5
oppF_5		Oligopeptide transport ATP-binding protein OppF	7	66	0	66	100.0	50.0	inf	0.01411459257913458	1.0	0.3024085718799436	2	2	0	0.5	0.5
group_9995	dppA_1	Periplasmic dipeptide transport protein	7	66	0	66	100.0	50.0	inf	0.01411459257913458	1.0	0.3024085718799436	2	2	0	0.5	0.5
group_9996	gsiC_1	Glutathione transport system permease protein GsiC	7	66	0	66	100.0	50.0	inf	0.01411459257913458	1.0	0.3024085718799436	2	2	0	0.5	0.5
group_9997	oppD_5	Oligopeptide transport ATP-binding protein OppD	7	66	0	66	100.0	50.0	inf	0.01411459257913458	1.0	0.3024085718799436	2	2	0	0.5	0.5
group_2124		hypothetical protein	0	66	7	66	0.0	50.0	0.0	0.01411459257913458	1.0	0.3024085718799436	2	0	2	0.5	0.5
group_787		hypothetical protein	3	9	4	123	42.857142857142854	93.18181818181817	10.25	0.01433119346665482	1.0	0.3067514814957697	2	2	1	0.5	1.0
group_10328		hypothetical protein	4	19	3	113	57.14285714285714	85.60606060606061	7.9298245614035086	0.014540374519018337	1.0	0.30861906544627055	2	1	1	1.0	1.0
group_2260	livJ_1	Leu/Ile/Val-binding protein	4	19	3	113	57.14285714285714	85.60606060606061	7.9298245614035086	0.014540374519018337	1.0	0.30861906544627055	2	2	1	0.5	1.0
group_3532		hypothetical protein	4	19	3	113	57.14285714285714	85.60606060606061	7.9298245614035086	0.014540374519018337	1.0	0.30861906544627055	2	1	1	1.0	1.0
group_7638		hypothetical protein	4	19	3	113	57.14285714285714	85.60606060606061	7.9298245614035086	0.014540374519018337	1.0	0.30861906544627055	2	1	1	1.0	1.0
group_7878		hypothetical protein	4	19	3	113	57.14285714285714	85.60606060606061	7.9298245614035086	0.014540374519018337	1.0	0.30861906544627055	2	1	2	0.5	1.0
repA		Replication initiation protein	5	32	2	100	71.42857142857143	75.75757575757575	7.8125	0.014610396866999954	1.0	0.30861906544627055	2	1	1	1.0	1.0
group_3778	ctpF_1	putative cation-transporting ATPase F	7	67	0	65	100.0	49.24242424242424	inf	0.014628219252165987	1.0	0.30861906544627055	2	2	0	0.5	0.5
group_4002		hypothetical protein	7	67	0	65	100.0	49.24242424242424	inf	0.014628219252165987	1.0	0.30861906544627055	2	2	0	0.5	0.5
group_608		hypothetical protein	7	67	0	65	100.0	49.24242424242424	inf	0.014628219252165987	1.0	0.30861906544627055	2	2	0	0.5	0.5
group_673		hypothetical protein	7	67	0	65	100.0	49.24242424242424	inf	0.014628219252165987	1.0	0.30861906544627055	2	2	0	0.5	0.5
higB		mRNA interferase HigB	7	67	0	65	100.0	49.24242424242424	inf	0.014628219252165987	1.0	0.30861906544627055	2	2	0	0.5	0.5
ctpF_2		putative cation-transporting ATPase F	0	65	7	67	0.0	50.75757575757576	0.0	0.014628219252165987	1.0	0.30861906544627055	2	0	2	0.5	0.5
group_4909		hypothetical protein	0	65	7	67	0.0	50.75757575757576	0.0	0.014628219252165987	1.0	0.30861906544627055	2	0	2	0.5	0.5
group_6822		hypothetical protein	0	65	7	67	0.0	50.75757575757576	0.0	0.014628219252165987	1.0	0.30861906544627055	2	0	2	0.5	0.5
group_9875		hypothetical protein	0	65	7	67	0.0	50.75757575757576	0.0	0.014628219252165987	1.0	0.30861906544627055	2	0	2	0.5	0.5
group_4345		hypothetical protein	7	68	0	64	100.0	48.484848484848484	inf	0.015274572026610745	1.0	0.3210278623649961	2	2	0	0.5	0.5
group_23409		hypothetical protein	0	64	7	68	0.0	51.515151515151516	0.0	0.015274572026610745	1.0	0.3210278623649961	2	0	2	0.5	0.5
group_23473		hypothetical protein	0	64	7	68	0.0	51.515151515151516	0.0	0.015274572026610745	1.0	0.3210278623649961	2	0	2	0.5	0.5
group_2816		hypothetical protein	0	64	7	68	0.0	51.515151515151516	0.0	0.015274572026610745	1.0	0.3210278623649961	2	0	2	0.5	0.5
group_1389		hypothetical protein	7	69	0	63	100.0	47.72727272727273	inf	0.01605653909951681	1.0	0.3349108741475775	1	1	0	1.0	1.0
group_5885		hypothetical protein	7	69	0	63	100.0	47.72727272727273	inf	0.01605653909951681	1.0	0.3349108741475775	2	2	0	0.5	0.5
group_5914	hcpA_2	Major exported protein	7	69	0	63	100.0	47.72727272727273	inf	0.01605653909951681	1.0	0.3349108741475775	2	2	0	0.5	0.5
group_658	proP_2	Proline/betaine transporter	7	69	0	63	100.0	47.72727272727273	inf	0.01605653909951681	1.0	0.3349108741475775	1	1	0	1.0	1.0
group_4805		hypothetical protein	0	63	7	69	0.0	52.27272727272727	0.0	0.01605653909951681	1.0	0.3349108741475775	2	0	2	0.5	0.5
group_5161		hypothetical protein	0	63	7	69	0.0	52.27272727272727	0.0	0.01605653909951681	1.0	0.3349108741475775	2	0	2	0.5	0.5
group_7028		hypothetical protein	0	63	7	69	0.0	52.27272727272727	0.0	0.01605653909951681	1.0	0.3349108741475775	2	0	2	0.5	0.5
pspA_1		Phosphoserine phosphatase 1	0	63	7	69	0.0	52.27272727272727	0.0	0.01605653909951681	1.0	0.3349108741475775	2	0	2	0.5	0.5
group_10734	soj	Sporulation initiation inhibitor protein Soj	5	33	2	99	71.42857142857143	75.0	7.5	0.016565268699983034	1.0	0.34519579761211105	2	1	1	1.0	1.0
group_1375	lysN_3	2-aminoadipate transaminase	0	62	7	70	0.0	53.03030303030303	0.0	0.01697759488228497	1.0	0.3524567863238614	2	0	2	0.5	0.5
group_217		hypothetical protein	0	62	7	70	0.0	53.03030303030303	0.0	0.01697759488228497	1.0	0.3524567863238614	2	0	2	0.5	0.5
group_6823		hypothetical protein	0	62	7	70	0.0	53.03030303030303	0.0	0.01697759488228497	1.0	0.3524567863238614	1	0	1	1.0	1.0
group_6855		hypothetical protein	0	62	7	70	0.0	53.03030303030303	0.0	0.01697759488228497	1.0	0.3524567863238614	1	0	1	1.0	1.0
group_4437		hypothetical protein	4	20	3	112	57.14285714285714	84.84848484848484	7.466666666666667	0.017103296656843646	1.0	0.3547326603601744	2	1	2	0.5	1.0
lysN_3		2-aminoadipate transaminase	7	71	0	61	100.0	46.21212121212121	inf	0.018041804677912627	1.0	0.37279639104136314	2	2	0	0.5	0.5
guaD_1		Guanine deaminase	7	71	0	61	100.0	46.21212121212121	inf	0.018041804677912627	1.0	0.37279639104136314	2	2	0	0.5	0.5
group_456		hypothetical protein	0	61	7	71	0.0	53.78787878787878	0.0	0.018041804677912627	1.0	0.37279639104136314	2	0	2	0.5	0.5
group_95		hypothetical protein	0	61	7	71	0.0	53.78787878787878	0.0	0.018041804677912627	1.0	0.37279639104136314	2	0	2	0.5	0.5
group_637		hypothetical protein	5	34	2	98	71.42857142857143	74.24242424242425	7.205882352941177	0.01870686096430486	1.0	0.38617680800774523	2	2	1	0.5	1.0
adh1_2		Long-chain-alcohol dehydrogenase 1	7	72	0	60	100.0	45.45454545454545	inf	0.019253830137775048	1.0	0.39451580638850486	2	2	0	0.5	0.5
group_4941		Hydroxypyruvate reductase	7	72	0	60	100.0	45.45454545454545	inf	0.019253830137775048	1.0	0.39451580638850486	2	2	0	0.5	0.5
garP_3		putative galactarate transporter	7	72	0	60	100.0	45.45454545454545	inf	0.019253830137775048	1.0	0.39451580638850486	2	2	0	0.5	0.5
higA_1		Antitoxin HigA	7	72	0	60	100.0	45.45454545454545	inf	0.019253830137775048	1.0	0.39451580638850486	2	2	0	0.5	0.5
rfnT		Riboflavin transporter RfnT	0	60	7	72	0.0	54.54545454545454	0.0	0.019253830137775048	1.0	0.39451580638850486	1	0	1	1.0	1.0
group_3561		hypothetical protein	0	60	7	72	0.0	54.54545454545454	0.0	0.019253830137775048	1.0	0.39451580638850486	1	0	1	1.0	1.0
group_5205		hypothetical protein	0	60	7	72	0.0	54.54545454545454	0.0	0.019253830137775048	1.0	0.39451580638850486	2	0	2	0.5	0.5
group_6860		hypothetical protein	0	60	7	72	0.0	54.54545454545454	0.0	0.019253830137775048	1.0	0.39451580638850486	1	0	1	1.0	1.0
group_5776		hypothetical protein	4	21	3	111	57.14285714285714	84.0909090909091	7.0476190476190474	0.019955940427640526	1.0	0.40753360835887076	2	1	2	0.5	1.0
group_10589	traC_1	DNA primase TraC	2	3	5	129	28.57142857142857	97.72727272727273	17.2	0.02033235919898118	1.0	0.40753360835887076	1	1	1	1.0	1.0
group_10592		hypothetical protein	2	3	5	129	28.57142857142857	97.72727272727273	17.2	0.02033235919898118	1.0	0.40753360835887076	1	1	1	1.0	1.0
group_10928		hypothetical protein	2	3	5	129	28.57142857142857	97.72727272727273	17.2	0.02033235919898118	1.0	0.40753360835887076	1	1	1	1.0	1.0
group_1132		hypothetical protein	2	3	5	129	28.57142857142857	97.72727272727273	17.2	0.02033235919898118	1.0	0.40753360835887076	1	1	1	1.0	1.0
group_149		hypothetical protein	2	3	5	129	28.57142857142857	97.72727272727273	17.2	0.02033235919898118	1.0	0.40753360835887076	1	1	1	1.0	1.0
group_1541	bla_4	Beta-lactamase SHV-2	2	3	5	129	28.57142857142857	97.72727272727273	17.2	0.02033235919898118	1.0	0.40753360835887076	1	1	1	1.0	1.0
group_17101		hypothetical protein	2	3	5	129	28.57142857142857	97.72727272727273	17.2	0.02033235919898118	1.0	0.40753360835887076	1	1	1	1.0	1.0
group_18580		hypothetical protein	2	3	5	129	28.57142857142857	97.72727272727273	17.2	0.02033235919898118	1.0	0.40753360835887076	1	1	1	1.0	1.0
group_18617		hypothetical protein	2	3	5	129	28.57142857142857	97.72727272727273	17.2	0.02033235919898118	1.0	0.40753360835887076	1	1	1	1.0	1.0
group_18620		hypothetical protein	2	3	5	129	28.57142857142857	97.72727272727273	17.2	0.02033235919898118	1.0	0.40753360835887076	1	1	1	1.0	1.0
group_18624		hypothetical protein	2	3	5	129	28.57142857142857	97.72727272727273	17.2	0.02033235919898118	1.0	0.40753360835887076	1	1	1	1.0	1.0
group_1879		hypothetical protein	2	3	5	129	28.57142857142857	97.72727272727273	17.2	0.02033235919898118	1.0	0.40753360835887076	1	1	1	1.0	1.0
group_3259		hypothetical protein	2	3	5	129	28.57142857142857	97.72727272727273	17.2	0.02033235919898118	1.0	0.40753360835887076	2	1	1	1.0	1.0
group_3318		hypothetical protein	2	3	5	129	28.57142857142857	97.72727272727273	17.2	0.02033235919898118	1.0	0.40753360835887076	2	1	1	1.0	1.0
group_430		hypothetical protein	2	3	5	129	28.57142857142857	97.72727272727273	17.2	0.02033235919898118	1.0	0.40753360835887076	2	1	1	1.0	1.0
group_4658		hypothetical protein	2	3	5	129	28.57142857142857	97.72727272727273	17.2	0.02033235919898118	1.0	0.40753360835887076	1	1	1	1.0	1.0
group_6417		hypothetical protein	2	3	5	129	28.57142857142857	97.72727272727273	17.2	0.02033235919898118	1.0	0.40753360835887076	1	1	1	1.0	1.0
group_6674		hypothetical protein	2	3	5	129	28.57142857142857	97.72727272727273	17.2	0.02033235919898118	1.0	0.40753360835887076	1	1	1	1.0	1.0
group_6715		hypothetical protein	2	3	5	129	28.57142857142857	97.72727272727273	17.2	0.02033235919898118	1.0	0.40753360835887076	1	1	1	1.0	1.0
group_9297		hypothetical protein	2	3	5	129	28.57142857142857	97.72727272727273	17.2	0.02033235919898118	1.0	0.40753360835887076	2	1	1	1.0	1.0
group_9593		hypothetical protein	2	3	5	129	28.57142857142857	97.72727272727273	17.2	0.02033235919898118	1.0	0.40753360835887076	1	1	1	1.0	1.0
group_9597		hypothetical protein	2	3	5	129	28.57142857142857	97.72727272727273	17.2	0.02033235919898118	1.0	0.40753360835887076	1	1	1	1.0	1.0
group_9598		hypothetical protein	2	3	5	129	28.57142857142857	97.72727272727273	17.2	0.02033235919898118	1.0	0.40753360835887076	1	1	1	1.0	1.0
pkn1_3		Serine/threonine-protein kinase pkn1	7	73	0	59	100.0	44.696969696969695	inf	0.020618935497948316	1.0	0.40955775748759987	2	2	0	0.5	0.5
garD		Galactarate dehydratase (L-threo-forming)	7	73	0	59	100.0	44.696969696969695	inf	0.020618935497948316	1.0	0.40955775748759987	2	2	0	0.5	0.5
group_5204		hypothetical protein	7	73	0	59	100.0	44.696969696969695	inf	0.020618935497948316	1.0	0.40955775748759987	2	2	0	0.5	0.5
group_5844	lacY_4	Lactose permease	7	73	0	59	100.0	44.696969696969695	inf	0.020618935497948316	1.0	0.40955775748759987	1	1	0	1.0	1.0
bgaA		Beta-galactosidase BgaA	7	73	0	59	100.0	44.696969696969695	inf	0.020618935497948316	1.0	0.40955775748759987	1	1	0	1.0	1.0
araC_4		Arabinose operon regulatory protein	7	73	0	59	100.0	44.696969696969695	inf	0.020618935497948316	1.0	0.40955775748759987	1	1	0	1.0	1.0
group_1404		hypothetical protein	0	59	7	73	0.0	55.3030303030303	0.0	0.020618935497948316	1.0	0.40955775748759987	1	0	1	1.0	1.0
group_2210		hypothetical protein	0	59	7	73	0.0	55.3030303030303	0.0	0.020618935497948316	1.0	0.40955775748759987	1	0	1	1.0	1.0
group_3827		hypothetical protein	0	59	7	73	0.0	55.3030303030303	0.0	0.020618935497948316	1.0	0.40955775748759987	2	0	2	0.5	0.5
intS_1		Prophage integrase IntS	0	59	7	73	0.0	55.3030303030303	0.0	0.020618935497948316	1.0	0.40955775748759987	2	0	2	0.5	0.5
group_929		hypothetical protein	5	35	2	97	71.42857142857143	73.48484848484848	6.928571428571429	0.021045479716944628	1.0	0.41727910727181855	2	1	1	1.0	1.0
group_974	tufA_2	Elongation factor Tu 1	5	35	2	97	71.42857142857143	73.48484848484848	6.928571428571429	0.021045479716944628	1.0	0.41727910727181855	2	1	1	1.0	1.0
group_859		hypothetical protein	4	22	3	110	57.14285714285714	83.33333333333334	6.666666666666667	0.023112274743414533	1.0	0.4578471086514111	2	1	2	0.5	1.0
group_478	finO	Fertility inhibition protein	5	36	2	96	71.42857142857143	72.72727272727273	6.666666666666667	0.02359145074956006	1.0	0.4669203005751492	2	1	1	1.0	1.0
phnV_1		Putative 2-aminoethylphosphonate transport system permease protein PhnV	2	95	5	37	28.57142857142857	28.030303030303028	0.15578947368421053	0.026355086156171836	1.0	0.5211505746365592	2	1	1	1.0	1.0
group_2791	tpa	Taurine--pyruvate aminotransferase	4	23	3	109	57.14285714285714	82.57575757575758	6.318840579710145	0.02658557837677893	1.0	0.5247679281026453	2	1	2	0.5	1.0
group_657	ftsK	DNA translocase FtsK	4	23	3	109	57.14285714285714	82.57575757575758	6.318840579710145	0.02658557837677893	1.0	0.5247679281026453	2	2	2	0.5	0.5
pgrR_3		HTH-type transcriptional regulator PgrR	2	94	5	38	28.57142857142857	28.78787878787879	0.16170212765957448	0.0293466502561125	1.0	0.5729087308709495	2	1	1	1.0	1.0
gltC_5		HTH-type transcriptional regulator GltC	5	128	2	4	71.42857142857143	3.0303030303030303	0.078125	0.029751377813037345	1.0	0.5729087308709495	2	1	1	1.0	1.0
iolT		Major myo-inositol transporter IolT	5	128	2	4	71.42857142857143	3.0303030303030303	0.078125	0.029751377813037345	1.0	0.5729087308709495	2	1	1	1.0	1.0
group_10588	helY	putative helicase HelY	2	4	5	128	28.57142857142857	96.96969696969697	12.8	0.029751377813037345	1.0	0.5729087308709495	1	1	1	1.0	1.0
group_10590		hypothetical protein	2	4	5	128	28.57142857142857	96.96969696969697	12.8	0.029751377813037345	1.0	0.5729087308709495	1	1	1	1.0	1.0
dncV		Cyclic GMP-AMP synthase	2	4	5	128	28.57142857142857	96.96969696969697	12.8	0.029751377813037345	1.0	0.5729087308709495	1	1	1	1.0	1.0
group_10593		hypothetical protein	2	4	5	128	28.57142857142857	96.96969696969697	12.8	0.029751377813037345	1.0	0.5729087308709495	1	1	1	1.0	1.0
group_10930		hypothetical protein	2	4	5	128	28.57142857142857	96.96969696969697	12.8	0.029751377813037345	1.0	0.5729087308709495	1	1	1	1.0	1.0
group_11450		hypothetical protein	2	4	5	128	28.57142857142857	96.96969696969697	12.8	0.029751377813037345	1.0	0.5729087308709495	2	1	1	1.0	1.0
yghA_3		putative oxidoreductase YghA	2	4	5	128	28.57142857142857	96.96969696969697	12.8	0.029751377813037345	1.0	0.5729087308709495	2	1	1	1.0	1.0
group_11733		hypothetical protein	2	4	5	128	28.57142857142857	96.96969696969697	12.8	0.029751377813037345	1.0	0.5729087308709495	1	1	1	1.0	1.0
cutA_2		Divalent-cation tolerance protein CutA	2	4	5	128	28.57142857142857	96.96969696969697	12.8	0.029751377813037345	1.0	0.5729087308709495	2	1	1	1.0	1.0
group_15990		hypothetical protein	2	4	5	128	28.57142857142857	96.96969696969697	12.8	0.029751377813037345	1.0	0.5729087308709495	2	1	1	1.0	1.0
group_1890		hypothetical protein	2	4	5	128	28.57142857142857	96.96969696969697	12.8	0.029751377813037345	1.0	0.5729087308709495	1	1	1	1.0	1.0
group_2436		hypothetical protein	2	4	5	128	28.57142857142857	96.96969696969697	12.8	0.029751377813037345	1.0	0.5729087308709495	1	1	1	1.0	1.0
group_3166		hypothetical protein	2	4	5	128	28.57142857142857	96.96969696969697	12.8	0.029751377813037345	1.0	0.5729087308709495	1	1	1	1.0	1.0
group_3253	smc_1	Chromosome partition protein Smc	2	4	5	128	28.57142857142857	96.96969696969697	12.8	0.029751377813037345	1.0	0.5729087308709495	1	1	1	1.0	1.0
group_4237	tmrB	Tunicamycin resistance protein	2	4	5	128	28.57142857142857	96.96969696969697	12.8	0.029751377813037345	1.0	0.5729087308709495	1	1	1	1.0	1.0
group_4563		hypothetical protein	2	4	5	128	28.57142857142857	96.96969696969697	12.8	0.029751377813037345	1.0	0.5729087308709495	2	1	2	0.5	1.0
group_541		hypothetical protein	2	4	5	128	28.57142857142857	96.96969696969697	12.8	0.029751377813037345	1.0	0.5729087308709495	2	1	1	1.0	1.0
group_5890		hypothetical protein	2	4	5	128	28.57142857142857	96.96969696969697	12.8	0.029751377813037345	1.0	0.5729087308709495	1	1	1	1.0	1.0
group_6412		hypothetical protein	2	4	5	128	28.57142857142857	96.96969696969697	12.8	0.029751377813037345	1.0	0.5729087308709495	1	1	1	1.0	1.0
group_6492		hypothetical protein	2	4	5	128	28.57142857142857	96.96969696969697	12.8	0.029751377813037345	1.0	0.5729087308709495	2	1	1	1.0	1.0
group_7800		hypothetical protein	2	4	5	128	28.57142857142857	96.96969696969697	12.8	0.029751377813037345	1.0	0.5729087308709495	1	1	1	1.0	1.0
group_7801		hypothetical protein	2	4	5	128	28.57142857142857	96.96969696969697	12.8	0.029751377813037345	1.0	0.5729087308709495	1	1	1	1.0	1.0
group_7802		hypothetical protein	2	4	5	128	28.57142857142857	96.96969696969697	12.8	0.029751377813037345	1.0	0.5729087308709495	1	1	1	1.0	1.0
cotR		Putative sporulation hydrolase CotR	2	4	5	128	28.57142857142857	96.96969696969697	12.8	0.029751377813037345	1.0	0.5729087308709495	1	1	1	1.0	1.0
group_7804		hypothetical protein	2	4	5	128	28.57142857142857	96.96969696969697	12.8	0.029751377813037345	1.0	0.5729087308709495	1	1	1	1.0	1.0
ddpF		putative D,D-dipeptide transport ATP-binding protein DdpF	3	108	4	24	42.857142857142854	18.181818181818183	0.16666666666666666	0.030388380680718963	1.0	0.5841557359426012	2	2	1	0.5	1.0
tpa		Taurine--pyruvate aminotransferase	3	108	4	24	42.857142857142854	18.181818181818183	0.16666666666666666	0.030388380680718963	1.0	0.5841557359426012	2	2	1	0.5	1.0
group_2114	ddpF	putative D,D-dipeptide transport ATP-binding protein DdpF	4	25	3	107	57.14285714285714	81.06060606060606	5.706666666666667	0.03453240740760749	1.0	0.6632386132907591	2	1	2	0.5	1.0
group_231		hypothetical protein	2	92	5	40	28.57142857142857	30.303030303030305	0.17391304347826086	0.03605417466778571	1.0	0.6906627834797701	2	1	1	1.0	1.0
higA_2		Antitoxin HigA	5	40	2	92	71.42857142857143	69.6969696969697	5.75	0.03605417466778571	1.0	0.6906627834797701	2	1	1	1.0	1.0
higA1_2		Antitoxin HigA1	5	40	2	92	71.42857142857143	69.6969696969697	5.75	0.03605417466778571	1.0	0.6906627834797701	2	1	1	1.0	1.0
group_799		hypothetical protein	5	41	2	91	71.42857142857143	68.93939393939394	5.548780487804878	0.03979011078339505	1.0	0.7615682261647544	2	2	1	0.5	1.0
group_3946	nudK_2	GDP-mannose pyrophosphatase NudK	5	127	2	5	71.42857142857143	3.787878787878788	0.0984251968503937	0.04062928201693966	1.0	0.7649099199589438	2	1	1	1.0	1.0
group_10937		hypothetical protein	2	5	5	127	28.57142857142857	96.21212121212122	10.16	0.04062928201693967	1.0	0.7649099199589438	1	1	1	1.0	1.0
group_10938	intA_3	Prophage integrase IntA	2	5	5	127	28.57142857142857	96.21212121212122	10.16	0.04062928201693967	1.0	0.7649099199589438	1	1	1	1.0	1.0
group_150		hypothetical protein	2	5	5	127	28.57142857142857	96.21212121212122	10.16	0.04062928201693967	1.0	0.7649099199589438	2	1	1	1.0	1.0
group_1975		hypothetical protein	2	5	5	127	28.57142857142857	96.21212121212122	10.16	0.04062928201693967	1.0	0.7649099199589438	2	1	1	1.0	1.0
group_2122	gltC_4	HTH-type transcriptional regulator GltC	2	5	5	127	28.57142857142857	96.21212121212122	10.16	0.04062928201693967	1.0	0.7649099199589438	2	1	1	1.0	1.0
group_2536		hypothetical protein	2	5	5	127	28.57142857142857	96.21212121212122	10.16	0.04062928201693967	1.0	0.7649099199589438	2	1	1	1.0	1.0
group_2582	pgtB	Phosphoglycerate transport system sensor protein PgtB	2	5	5	127	28.57142857142857	96.21212121212122	10.16	0.04062928201693967	1.0	0.7649099199589438	2	2	2	0.5	0.5
group_3263		hypothetical protein	2	5	5	127	28.57142857142857	96.21212121212122	10.16	0.04062928201693967	1.0	0.7649099199589438	1	1	1	1.0	1.0
group_3655	iolT	Major myo-inositol transporter IolT	2	5	5	127	28.57142857142857	96.21212121212122	10.16	0.04062928201693967	1.0	0.7649099199589438	2	1	1	1.0	1.0
group_5278	oprM_3	Outer membrane protein OprM	2	5	5	127	28.57142857142857	96.21212121212122	10.16	0.04062928201693967	1.0	0.7649099199589438	2	2	2	0.5	0.5
group_540		hypothetical protein	2	5	5	127	28.57142857142857	96.21212121212122	10.16	0.04062928201693967	1.0	0.7649099199589438	2	1	1	1.0	1.0
group_6018	folP_2	Dihydropteroate synthase	2	5	5	127	28.57142857142857	96.21212121212122	10.16	0.04062928201693967	1.0	0.7649099199589438	2	1	1	1.0	1.0
group_605		hypothetical protein	2	5	5	127	28.57142857142857	96.21212121212122	10.16	0.04062928201693967	1.0	0.7649099199589438	2	1	1	1.0	1.0
group_795		hypothetical protein	2	5	5	127	28.57142857142857	96.21212121212122	10.16	0.04062928201693967	1.0	0.7649099199589438	2	1	1	1.0	1.0
group_796		hypothetical protein	2	5	5	127	28.57142857142857	96.21212121212122	10.16	0.04062928201693967	1.0	0.7649099199589438	1	1	1	1.0	1.0
group_8157		hypothetical protein	2	5	5	127	28.57142857142857	96.21212121212122	10.16	0.04062928201693967	1.0	0.7649099199589438	2	1	1	1.0	1.0
group_9600		hypothetical protein	2	5	5	127	28.57142857142857	96.21212121212122	10.16	0.04062928201693967	1.0	0.7649099199589438	2	1	1	1.0	1.0
group_3189	ttuB_3	Putative tartrate transporter	7	75	0	57	100.0	43.18181818181818	inf	0.041273317364413635	1.0	0.7649099199589438	2	2	0	0.5	0.5
ompW		Outer membrane protein W	7	75	0	57	100.0	43.18181818181818	inf	0.041273317364413635	1.0	0.7649099199589438	2	2	0	0.5	0.5
benM_2		HTH-type transcriptional regulator BenM	7	75	0	57	100.0	43.18181818181818	inf	0.041273317364413635	1.0	0.7649099199589438	2	2	0	0.5	0.5
ttuC'		putative tartrate dehydrogenase/decarboxylase TtuC'	7	75	0	57	100.0	43.18181818181818	inf	0.041273317364413635	1.0	0.7649099199589438	2	2	0	0.5	0.5
group_1403		hypothetical protein	0	57	7	75	0.0	56.81818181818182	0.0	0.041273317364413635	1.0	0.7649099199589438	1	0	1	1.0	1.0
group_189	vgrG1_2	Actin cross-linking toxin VgrG1	0	57	7	75	0.0	56.81818181818182	0.0	0.041273317364413635	1.0	0.7649099199589438	2	0	2	0.5	0.5
group_285		hypothetical protein	0	57	7	75	0.0	56.81818181818182	0.0	0.041273317364413635	1.0	0.7649099199589438	2	0	2	0.5	0.5
group_2923		hypothetical protein	0	57	7	75	0.0	56.81818181818182	0.0	0.041273317364413635	1.0	0.7649099199589438	2	0	2	0.5	0.5
group_6120		hypothetical protein	0	57	7	75	0.0	56.81818181818182	0.0	0.041273317364413635	1.0	0.7649099199589438	2	0	2	0.5	0.5
group_2622		hypothetical protein	7	74	0	58	100.0	43.93939393939394	inf	0.04135898105498636	1.0	0.7649099199589438	2	2	0	0.5	0.5
group_4292	fimA_2	Type-1 fimbrial protein, A chain	7	74	0	58	100.0	43.93939393939394	inf	0.04135898105498636	1.0	0.7649099199589438	2	2	0	0.5	0.5
ttuD		Putative hydroxypyruvate reductase	7	74	0	58	100.0	43.93939393939394	inf	0.04135898105498636	1.0	0.7649099199589438	2	2	0	0.5	0.5
rayT		REP-associated tyrosine transposase	7	74	0	58	100.0	43.93939393939394	inf	0.04135898105498636	1.0	0.7649099199589438	1	1	0	1.0	1.0
group_215		hypothetical protein	0	58	7	74	0.0	56.060606060606055	0.0	0.04135898105498636	1.0	0.7649099199589438	1	0	1	1.0	1.0
group_3973	ompW	Outer membrane protein W	0	58	7	74	0.0	56.060606060606055	0.0	0.04135898105498636	1.0	0.7649099199589438	2	0	2	0.5	0.5
yfiR		hypothetical protein	0	58	7	74	0.0	56.060606060606055	0.0	0.04135898105498636	1.0	0.7649099199589438	1	0	1	1.0	1.0
rocF		Arginase	0	58	7	74	0.0	56.060606060606055	0.0	0.04135898105498636	1.0	0.7649099199589438	1	0	1	1.0	1.0
group_98		hypothetical protein	0	58	7	74	0.0	56.060606060606055	0.0	0.04135898105498636	1.0	0.7649099199589438	2	0	2	0.5	0.5
group_1170		hypothetical protein	7	76	0	56	100.0	42.42424242424242	inf	0.041489812134804044	1.0	0.7649099199589438	2	2	0	0.5	0.5
group_6897		hypothetical protein	7	76	0	56	100.0	42.42424242424242	inf	0.041489812134804044	1.0	0.7649099199589438	1	1	0	1.0	1.0
hcpA_4		Major exported protein	0	56	7	76	0.0	57.57575757575758	0.0	0.041489812134804044	1.0	0.7649099199589438	1	0	1	1.0	1.0
group_10839		hypothetical protein	0	56	7	76	0.0	57.57575757575758	0.0	0.041489812134804044	1.0	0.7649099199589438	2	0	2	0.5	0.5
group_1631	pgtP	Phosphoglycerate transporter protein	0	56	7	76	0.0	57.57575757575758	0.0	0.041489812134804044	1.0	0.7649099199589438	2	0	2	0.5	0.5
group_2054	yicJ_1	Inner membrane symporter YicJ	0	56	7	76	0.0	57.57575757575758	0.0	0.041489812134804044	1.0	0.7649099199589438	2	0	2	0.5	0.5
group_901		hypothetical protein	0	56	7	76	0.0	57.57575757575758	0.0	0.041489812134804044	1.0	0.7649099199589438	2	0	2	0.5	0.5
group_99		hypothetical protein	0	56	7	76	0.0	57.57575757575758	0.0	0.041489812134804044	1.0	0.7649099199589438	2	0	2	0.5	0.5
pgtP		Phosphoglycerate transporter protein	7	77	0	55	100.0	41.66666666666667	inf	0.04200975960830432	1.0	0.7687158996982253	2	2	0	0.5	0.5
fimD_3		Outer membrane usher protein FimD	7	77	0	55	100.0	41.66666666666667	inf	0.04200975960830432	1.0	0.7687158996982253	2	2	0	0.5	0.5
rbsR_1		Ribose operon repressor	7	77	0	55	100.0	41.66666666666667	inf	0.04200975960830432	1.0	0.7687158996982253	2	2	0	0.5	0.5
group_2880		hypothetical protein	0	55	7	77	0.0	58.333333333333336	0.0	0.04200975960830432	1.0	0.7687158996982253	2	0	2	0.5	0.5
group_415	lexA_1	LexA repressor	0	55	7	77	0.0	58.333333333333336	0.0	0.04200975960830432	1.0	0.7687158996982253	2	0	2	0.5	0.5
group_426	dinB1_1	DNA polymerase IV 1	0	55	7	77	0.0	58.333333333333336	0.0	0.04200975960830432	1.0	0.7687158996982253	2	0	2	0.5	0.5
pgrR_4		HTH-type transcriptional regulator PgrR	0	55	7	77	0.0	58.333333333333336	0.0	0.04200975960830432	1.0	0.7687158996982253	1	0	1	1.0	1.0
group_9881		hypothetical protein	0	55	7	77	0.0	58.333333333333336	0.0	0.04200975960830432	1.0	0.7687158996982253	1	0	1	1.0	1.0
group_9890	qorA_1	Quinone oxidoreductase 1	0	55	7	77	0.0	58.333333333333336	0.0	0.04200975960830432	1.0	0.7687158996982253	1	0	1	1.0	1.0
group_1381		hypothetical protein	1	78	6	54	14.285714285714285	40.909090909090914	0.11538461538461539	0.0424351622519807	1.0	0.7758568024662055	2	1	2	0.5	1.0
asr		Acid shock protein	7	78	0	54	100.0	40.909090909090914	inf	0.042835197339310384	1.0	0.7799398802672455	2	2	0	0.5	0.5
group_2765	ddpC_1	putative D,D-dipeptide transport system permease protein DdpC	7	78	0	54	100.0	40.909090909090914	inf	0.042835197339310384	1.0	0.7799398802672455	2	2	0	0.5	0.5
group_10646		hypothetical protein	0	54	7	78	0.0	59.09090909090909	0.0	0.042835197339310384	1.0	0.7799398802672455	2	0	2	0.5	0.5
group_2166	garD	Galactarate dehydratase (L-threo-forming)	0	54	7	78	0.0	59.09090909090909	0.0	0.042835197339310384	1.0	0.7799398802672455	2	0	2	0.5	0.5
group_7926		hypothetical protein	0	54	7	78	0.0	59.09090909090909	0.0	0.042835197339310384	1.0	0.7799398802672455	2	0	2	0.5	0.5
group_1999		hypothetical protein	6	55	1	77	85.71428571428571	58.333333333333336	8.4	0.043426563757173596	1.0	0.7894047850027239	2	2	1	0.5	1.0
silE_2		Silver-binding protein SilE	6	55	1	77	85.71428571428571	58.333333333333336	8.4	0.043426563757173596	1.0	0.7894047850027239	2	2	1	0.5	1.0
yhaI		Inner membrane protein YhaI	7	79	0	53	100.0	40.15151515151515	inf	0.043968932329587554	1.0	0.7907957609204059	2	2	0	0.5	0.5
group_3070		hypothetical protein	7	79	0	53	100.0	40.15151515151515	inf	0.043968932329587554	1.0	0.7907957609204059	2	2	0	0.5	0.5
evgS		Sensor protein EvgS	7	79	0	53	100.0	40.15151515151515	inf	0.043968932329587554	1.0	0.7907957609204059	2	2	0	0.5	0.5
group_756		hypothetical protein	7	79	0	53	100.0	40.15151515151515	inf	0.043968932329587554	1.0	0.7907957609204059	2	2	0	0.5	0.5
group_8055		hypothetical protein	7	79	0	53	100.0	40.15151515151515	inf	0.043968932329587554	1.0	0.7907957609204059	1	1	0	1.0	1.0
group_1873		hypothetical protein	0	53	7	79	0.0	59.84848484848485	0.0	0.043968932329587554	1.0	0.7907957609204059	2	0	2	0.5	0.5
group_2632	sufC	putative ATP-dependent transporter SufC	0	53	7	79	0.0	59.84848484848485	0.0	0.043968932329587554	1.0	0.7907957609204059	2	0	2	0.5	0.5
group_3587		putative MFS-type transporter	0	53	7	79	0.0	59.84848484848485	0.0	0.043968932329587554	1.0	0.7907957609204059	1	0	1	1.0	1.0
group_4291		hypothetical protein	0	53	7	79	0.0	59.84848484848485	0.0	0.043968932329587554	1.0	0.7907957609204059	1	0	1	1.0	1.0
dxs_2		1-deoxy-D-xylulose-5-phosphate synthase	0	53	7	79	0.0	59.84848484848485	0.0	0.043968932329587554	1.0	0.7907957609204059	2	0	2	0.5	0.5
entD		Enterobactin synthase component D	0	53	7	79	0.0	59.84848484848485	0.0	0.043968932329587554	1.0	0.7907957609204059	2	0	2	0.5	0.5
ybgD		hypothetical protein	0	53	7	79	0.0	59.84848484848485	0.0	0.043968932329587554	1.0	0.7907957609204059	1	0	1	1.0	1.0
group_4859		putative HTH-type transcriptional regulator	0	53	7	79	0.0	59.84848484848485	0.0	0.043968932329587554	1.0	0.7907957609204059	1	0	1	1.0	1.0
nfsB		Oxygen-insensitive NAD(P)H nitroreductase	1	76	6	56	14.285714285714285	42.42424242424242	0.12280701754385964	0.044721834773400373	1.0	0.8024088514697733	2	1	2	0.5	1.0
cnrA		Nickel and cobalt resistance protein CnrA	7	80	0	52	100.0	39.39393939393939	inf	0.04541456658898617	1.0	0.8024088514697733	2	2	0	0.5	0.5
sufC		putative ATP-dependent transporter SufC	7	80	0	52	100.0	39.39393939393939	inf	0.04541456658898617	1.0	0.8024088514697733	2	2	0	0.5	0.5
group_4504		hypothetical protein	7	80	0	52	100.0	39.39393939393939	inf	0.04541456658898617	1.0	0.8024088514697733	2	2	0	0.5	0.5
group_8054	betI_1	HTH-type transcriptional regulator BetI	7	80	0	52	100.0	39.39393939393939	inf	0.04541456658898617	1.0	0.8024088514697733	1	1	0	1.0	1.0
group_10621	srlR_2	Glucitol operon repressor	0	52	7	80	0.0	60.60606060606061	0.0	0.04541456658898617	1.0	0.8024088514697733	1	0	1	1.0	1.0
gatY		D-tagatose-1,6-bisphosphate aldolase subunit GatY	0	52	7	80	0.0	60.60606060606061	0.0	0.04541456658898617	1.0	0.8024088514697733	1	0	1	1.0	1.0
fruA_1		PTS system fructose-specific EIIABC component	0	52	7	80	0.0	60.60606060606061	0.0	0.04541456658898617	1.0	0.8024088514697733	1	0	1	1.0	1.0
gatZ		D-tagatose-1,6-bisphosphate aldolase subunit GatZ	0	52	7	80	0.0	60.60606060606061	0.0	0.04541456658898617	1.0	0.8024088514697733	1	0	1	1.0	1.0
gatB		PTS system galactitol-specific EIIB component	0	52	7	80	0.0	60.60606060606061	0.0	0.04541456658898617	1.0	0.8024088514697733	1	0	1	1.0	1.0
gatC_1		PTS system galactitol-specific EIIC component	0	52	7	80	0.0	60.60606060606061	0.0	0.04541456658898617	1.0	0.8024088514697733	1	0	1	1.0	1.0
gatD		Galactitol-1-phosphate 5-dehydrogenase	0	52	7	80	0.0	60.60606060606061	0.0	0.04541456658898617	1.0	0.8024088514697733	1	0	1	1.0	1.0
group_10628	srlR_1	Glucitol operon repressor	0	52	7	80	0.0	60.60606060606061	0.0	0.04541456658898617	1.0	0.8024088514697733	1	0	1	1.0	1.0
group_2023	ccmF	Cytochrome c-type biogenesis protein CcmF	0	52	7	80	0.0	60.60606060606061	0.0	0.04541456658898617	1.0	0.8024088514697733	2	0	2	0.5	0.5
group_3630		hypothetical protein	0	52	7	80	0.0	60.60606060606061	0.0	0.04541456658898617	1.0	0.8024088514697733	1	0	1	1.0	1.0
group_4003		hypothetical protein	0	52	7	80	0.0	60.60606060606061	0.0	0.04541456658898617	1.0	0.8024088514697733	1	0	1	1.0	1.0
group_405		hypothetical protein	0	52	7	80	0.0	60.60606060606061	0.0	0.04541456658898617	1.0	0.8024088514697733	2	0	2	0.5	0.5
group_4505		hypothetical protein	0	52	7	80	0.0	60.60606060606061	0.0	0.04541456658898617	1.0	0.8024088514697733	2	0	2	0.5	0.5
group_500	evgS	Sensor protein EvgS	0	52	7	80	0.0	60.60606060606061	0.0	0.04541456658898617	1.0	0.8024088514697733	2	0	2	0.5	0.5
group_7811	kdgK_1	2-dehydro-3-deoxygluconokinase	0	52	7	80	0.0	60.60606060606061	0.0	0.04541456658898617	1.0	0.8024088514697733	1	0	1	1.0	1.0
fruB_1		Multiphosphoryl transfer protein	0	52	7	80	0.0	60.60606060606061	0.0	0.04541456658898617	1.0	0.8024088514697733	1	0	1	1.0	1.0
gatA		PTS system galactitol-specific EIIA component	0	52	7	80	0.0	60.60606060606061	0.0	0.04541456658898617	1.0	0.8024088514697733	1	0	1	1.0	1.0
group_1771	gabD_1	Succinate-semialdehyde dehydrogenase [NADP(+)] GabD	6	57	1	75	85.71428571428571	56.81818181818182	7.894736842105263	0.04632298261709702	1.0	0.8035705925498201	1	1	1	1.0	1.0
pheC		Cyclohexadienyl dehydratase	7	81	0	51	100.0	38.63636363636363	inf	0.04717652216278979	1.0	0.8035705925498201	1	1	0	1.0	1.0
vgrG1_2		Actin cross-linking toxin VgrG1	7	81	0	51	100.0	38.63636363636363	inf	0.04717652216278979	1.0	0.8035705925498201	2	2	0	0.5	0.5
ccmF		Cytochrome c-type biogenesis protein CcmF	7	81	0	51	100.0	38.63636363636363	inf	0.04717652216278979	1.0	0.8035705925498201	2	2	0	0.5	0.5
group_5850		hypothetical protein	7	81	0	51	100.0	38.63636363636363	inf	0.04717652216278979	1.0	0.8035705925498201	2	2	0	0.5	0.5
repB		RepFIB replication protein A	7	81	0	51	100.0	38.63636363636363	inf	0.04717652216278979	1.0	0.8035705925498201	2	2	0	0.5	0.5
novR_2		Decarboxylase NovR	0	51	7	81	0.0	61.36363636363637	0.0	0.04717652216278979	1.0	0.8035705925498201	2	0	2	0.5	0.5
group_1330	cnrA	Nickel and cobalt resistance protein CnrA	0	51	7	81	0.0	61.36363636363637	0.0	0.04717652216278979	1.0	0.8035705925498201	1	0	1	1.0	1.0
group_2082	fadI	3-ketoacyl-CoA thiolase	0	51	7	81	0.0	61.36363636363637	0.0	0.04717652216278979	1.0	0.8035705925498201	2	0	2	0.5	0.5
group_2136	fliY_7	L-cystine-binding protein FliY	0	51	7	81	0.0	61.36363636363637	0.0	0.04717652216278979	1.0	0.8035705925498201	2	0	2	0.5	0.5
ectD		Ectoine dioxygenase	0	51	7	81	0.0	61.36363636363637	0.0	0.04717652216278979	1.0	0.8035705925498201	2	0	2	0.5	0.5
group_2621		hypothetical protein	0	51	7	81	0.0	61.36363636363637	0.0	0.04717652216278979	1.0	0.8035705925498201	2	0	2	0.5	0.5
group_3990	mgtA	Magnesium-transporting ATPase, P-type 1	0	51	7	81	0.0	61.36363636363637	0.0	0.04717652216278979	1.0	0.8035705925498201	1	0	1	1.0	1.0
czcO		putative oxidoreductase CzcO	0	51	7	81	0.0	61.36363636363637	0.0	0.04717652216278979	1.0	0.8035705925498201	2	0	2	0.5	0.5
group_5178		hypothetical protein	0	51	7	81	0.0	61.36363636363637	0.0	0.04717652216278979	1.0	0.8035705925498201	2	0	2	0.5	0.5
group_6377	argE_1	Acetylornithine deacetylase	0	51	7	81	0.0	61.36363636363637	0.0	0.04717652216278979	1.0	0.8035705925498201	2	0	2	0.5	0.5
group_7144	gltC_4	HTH-type transcriptional regulator GltC	0	51	7	81	0.0	61.36363636363637	0.0	0.04717652216278979	1.0	0.8035705925498201	2	0	2	0.5	0.5
yabJ_2		2-iminobutanoate/2-iminopropanoate deaminase	0	51	7	81	0.0	61.36363636363637	0.0	0.04717652216278979	1.0	0.8035705925498201	2	0	2	0.5	0.5
yhdN_4		General stress protein 69	0	51	7	81	0.0	61.36363636363637	0.0	0.04717652216278979	1.0	0.8035705925498201	1	0	1	1.0	1.0
gabD_1		Succinate-semialdehyde dehydrogenase [NADP(+)] GabD	1	74	6	58	14.285714285714285	43.93939393939394	0.13063063063063063	0.048232586746298795	1.0	0.8035705925498201	1	1	1	1.0	1.0
group_4001		hypothetical protein	6	58	1	74	85.71428571428571	56.060606060606055	7.655172413793103	0.048232586746298795	1.0	0.8035705925498201	2	2	1	0.5	1.0
group_542		hypothetical protein	4	28	3	104	57.14285714285714	78.78787878787878	4.9523809523809526	0.04911603839868425	1.0	0.8035705925498201	2	1	2	0.5	1.0
yadV_2		putative fimbrial chaperone YadV	7	82	0	50	100.0	37.878787878787875	inf	0.04926006566672633	1.0	0.8035705925498201	1	1	0	1.0	1.0
pglA		N,N'-diacetylbacillosaminyl-diphospho-undecaprenol alpha-1,3-N-acetylgalactosaminyltransferase	7	82	0	50	100.0	37.878787878787875	inf	0.04926006566672633	1.0	0.8035705925498201	1	1	0	1.0	1.0
fadI		3-ketoacyl-CoA thiolase	7	82	0	50	100.0	37.878787878787875	inf	0.04926006566672633	1.0	0.8035705925498201	2	2	0	0.5	0.5
group_2108		hypothetical protein	7	82	0	50	100.0	37.878787878787875	inf	0.04926006566672633	1.0	0.8035705925498201	1	1	0	1.0	1.0
tagG		Teichoic acid translocation permease protein TagG	7	82	0	50	100.0	37.878787878787875	inf	0.04926006566672633	1.0	0.8035705925498201	1	1	0	1.0	1.0
mgtA		Magnesium-transporting ATPase, P-type 1	7	82	0	50	100.0	37.878787878787875	inf	0.04926006566672633	1.0	0.8035705925498201	1	1	0	1.0	1.0
group_4886		hypothetical protein	7	82	0	50	100.0	37.878787878787875	inf	0.04926006566672633	1.0	0.8035705925498201	1	1	0	1.0	1.0
ompN_2		Outer membrane protein N	7	82	0	50	100.0	37.878787878787875	inf	0.04926006566672633	1.0	0.8035705925498201	1	1	0	1.0	1.0
group_5841		hypothetical protein	7	82	0	50	100.0	37.878787878787875	inf	0.04926006566672633	1.0	0.8035705925498201	1	1	0	1.0	1.0
tagH		Teichoic acids export ATP-binding protein TagH	7	82	0	50	100.0	37.878787878787875	inf	0.04926006566672633	1.0	0.8035705925498201	1	1	0	1.0	1.0
group_7807		hypothetical protein	7	82	0	50	100.0	37.878787878787875	inf	0.04926006566672633	1.0	0.8035705925498201	1	1	0	1.0	1.0
group_7834		hypothetical protein	7	82	0	50	100.0	37.878787878787875	inf	0.04926006566672633	1.0	0.8035705925498201	1	1	0	1.0	1.0
rhtB_1		Homoserine/homoserine lactone efflux protein	7	82	0	50	100.0	37.878787878787875	inf	0.04926006566672633	1.0	0.8035705925498201	2	2	0	0.5	0.5
group_1388		hypothetical protein	0	50	7	82	0.0	62.121212121212125	0.0	0.04926006566672633	1.0	0.8035705925498201	1	0	1	1.0	1.0
group_2300	hlyB	Alpha-hemolysin translocation ATP-binding protein HlyB	0	50	7	82	0.0	62.121212121212125	0.0	0.04926006566672633	1.0	0.8035705925498201	2	0	2	0.5	0.5
group_2677		hypothetical protein	0	50	7	82	0.0	62.121212121212125	0.0	0.04926006566672633	1.0	0.8035705925498201	1	0	1	1.0	1.0
group_2805	gcd	Quinoprotein glucose dehydrogenase	0	50	7	82	0.0	62.121212121212125	0.0	0.04926006566672633	1.0	0.8035705925498201	2	0	2	0.5	0.5
group_3978		hypothetical protein	0	50	7	82	0.0	62.121212121212125	0.0	0.04926006566672633	1.0	0.8035705925498201	2	0	2	0.5	0.5
group_5172	ompN_2	Outer membrane protein N	0	50	7	82	0.0	62.121212121212125	0.0	0.04926006566672633	1.0	0.8035705925498201	1	0	1	1.0	1.0

## Sheet: Scoary_out_ST15
Gene	Non-unique Gene name	Annotation	Number_pos_present_in	Number_neg_present_in	Number_pos_not_present_in	Number_neg_not_present_in	Sensitivity	Specificity	Odds_ratio	Naive_p	Bonferroni_p	Benjamini_H_p	Max_Pairwise_comparisons	Max_supporting_pairs	Max_opposing_pairs	Best_pairwise_comp_p	Worst_pairwise_comp_p
group_1152	recF_2	DNA replication and repair protein RecF	0	128	6	5	0.0	3.7593984962406015	0.0	5.144966400773535e-08	0.0011353911853227037	0.0002928588374840311	2	0	2	0.5	0.5
lacZ_1		Beta-galactosidase	6	6	0	127	100.0	95.48872180451127	inf	1.028993280154709e-07	0.0022707823706454118	0.0002928588374840311	2	2	0	0.5	0.5
group_11364	cynR_7	HTH-type transcriptional regulator CynR	6	8	0	125	100.0	93.98496240601504	inf	3.344228160502808e-07	0.007380042704597597	0.0002928588374840311	1	1	0	1.0	1.0
group_2470	cdiA_2	16S rRNA endonuclease CdiA	6	8	0	125	100.0	93.98496240601504	inf	3.344228160502808e-07	0.007380042704597597	0.0002928588374840311	1	1	0	1.0	1.0
group_6111	fimD_3	Outer membrane usher protein FimD	6	8	0	125	100.0	93.98496240601504	inf	3.344228160502808e-07	0.007380042704597597	0.0002928588374840311	2	2	0	0.5	0.5
sugC		Trehalose import ATP-binding protein SugC	0	124	6	9	0.0	6.7669172932330826	0.0	5.573713600838003e-07	0.012300071174329305	0.0002928588374840311	1	0	1	1.0	1.0
lacF		Lactose transport system permease protein LacF	0	124	6	9	0.0	6.7669172932330826	0.0	5.573713600838003e-07	0.012300071174329305	0.0002928588374840311	1	0	1	1.0	1.0
group_11375	lpfA_2	putative major fimbrial subunit LpfA	6	9	0	124	100.0	93.23308270676691	inf	5.573713600838003e-07	0.012300071174329305	0.0002928588374840311	2	2	0	0.5	0.5
group_11376		hypothetical protein	6	9	0	124	100.0	93.23308270676691	inf	5.573713600838003e-07	0.012300071174329305	0.0002928588374840311	2	2	0	0.5	0.5
group_11377		hypothetical protein	6	9	0	124	100.0	93.23308270676691	inf	5.573713600838003e-07	0.012300071174329305	0.0002928588374840311	2	2	0	0.5	0.5
group_11408		hypothetical protein	6	9	0	124	100.0	93.23308270676691	inf	5.573713600838003e-07	0.012300071174329305	0.0002928588374840311	1	1	0	1.0	1.0
vbhT		Adenosine monophosphate-protein transferase VbhT	6	9	0	124	100.0	93.23308270676691	inf	5.573713600838003e-07	0.012300071174329305	0.0002928588374840311	1	1	0	1.0	1.0
group_11414		hypothetical protein	6	9	0	124	100.0	93.23308270676691	inf	5.573713600838003e-07	0.012300071174329305	0.0002928588374840311	1	1	0	1.0	1.0
group_11415		hypothetical protein	6	9	0	124	100.0	93.23308270676691	inf	5.573713600838003e-07	0.012300071174329305	0.0002928588374840311	1	1	0	1.0	1.0
group_11416		hypothetical protein	6	9	0	124	100.0	93.23308270676691	inf	5.573713600838003e-07	0.012300071174329305	0.0002928588374840311	1	1	0	1.0	1.0
group_11417		hypothetical protein	6	9	0	124	100.0	93.23308270676691	inf	5.573713600838003e-07	0.012300071174329305	0.0002928588374840311	1	1	0	1.0	1.0
group_11418		hypothetical protein	6	9	0	124	100.0	93.23308270676691	inf	5.573713600838003e-07	0.012300071174329305	0.0002928588374840311	1	1	0	1.0	1.0
group_11419		hypothetical protein	6	9	0	124	100.0	93.23308270676691	inf	5.573713600838003e-07	0.012300071174329305	0.0002928588374840311	1	1	0	1.0	1.0
group_11420		hypothetical protein	6	9	0	124	100.0	93.23308270676691	inf	5.573713600838003e-07	0.012300071174329305	0.0002928588374840311	1	1	0	1.0	1.0
group_11421		hypothetical protein	6	9	0	124	100.0	93.23308270676691	inf	5.573713600838003e-07	0.012300071174329305	0.0002928588374840311	1	1	0	1.0	1.0
hsdR		Type-1 restriction enzyme R protein	6	9	0	124	100.0	93.23308270676691	inf	5.573713600838003e-07	0.012300071174329305	0.0002928588374840311	1	1	0	1.0	1.0
group_11423		hypothetical protein	6	9	0	124	100.0	93.23308270676691	inf	5.573713600838003e-07	0.012300071174329305	0.0002928588374840311	1	1	0	1.0	1.0
group_11424		putative type I restriction enzymeP M protein	6	9	0	124	100.0	93.23308270676691	inf	5.573713600838003e-07	0.012300071174329305	0.0002928588374840311	1	1	0	1.0	1.0
group_11425		hypothetical protein	6	9	0	124	100.0	93.23308270676691	inf	5.573713600838003e-07	0.012300071174329305	0.0002928588374840311	1	1	0	1.0	1.0
group_11426	recF_4	DNA replication and repair protein RecF	6	9	0	124	100.0	93.23308270676691	inf	5.573713600838003e-07	0.012300071174329305	0.0002928588374840311	1	1	0	1.0	1.0
uvrD1		ATP-dependent DNA helicase UvrD1	6	9	0	124	100.0	93.23308270676691	inf	5.573713600838003e-07	0.012300071174329305	0.0002928588374840311	1	1	0	1.0	1.0
group_11429		hypothetical protein	6	9	0	124	100.0	93.23308270676691	inf	5.573713600838003e-07	0.012300071174329305	0.0002928588374840311	1	1	0	1.0	1.0
group_11431		hypothetical protein	6	9	0	124	100.0	93.23308270676691	inf	5.573713600838003e-07	0.012300071174329305	0.0002928588374840311	1	1	0	1.0	1.0
flu		Antigen 43	6	9	0	124	100.0	93.23308270676691	inf	5.573713600838003e-07	0.012300071174329305	0.0002928588374840311	1	1	0	1.0	1.0
group_11433		hypothetical protein	6	9	0	124	100.0	93.23308270676691	inf	5.573713600838003e-07	0.012300071174329305	0.0002928588374840311	1	1	0	1.0	1.0
group_11434	klcA_1	Antirestriction protein KlcA	6	9	0	124	100.0	93.23308270676691	inf	5.573713600838003e-07	0.012300071174329305	0.0002928588374840311	1	1	0	1.0	1.0
group_11435		hypothetical protein	6	9	0	124	100.0	93.23308270676691	inf	5.573713600838003e-07	0.012300071174329305	0.0002928588374840311	1	1	0	1.0	1.0
group_11436		hypothetical protein	6	9	0	124	100.0	93.23308270676691	inf	5.573713600838003e-07	0.012300071174329305	0.0002928588374840311	1	1	0	1.0	1.0
yfjZ		Putative antitoxin YfjZ	6	9	0	124	100.0	93.23308270676691	inf	5.573713600838003e-07	0.012300071174329305	0.0002928588374840311	1	1	0	1.0	1.0
ykfI		Toxin YkfI	6	9	0	124	100.0	93.23308270676691	inf	5.573713600838003e-07	0.012300071174329305	0.0002928588374840311	1	1	0	1.0	1.0
group_11439		hypothetical protein	6	9	0	124	100.0	93.23308270676691	inf	5.573713600838003e-07	0.012300071174329305	0.0002928588374840311	1	1	0	1.0	1.0
group_11449		hypothetical protein	6	9	0	124	100.0	93.23308270676691	inf	5.573713600838003e-07	0.012300071174329305	0.0002928588374840311	1	1	0	1.0	1.0
group_11500	benM_2	HTH-type transcriptional regulator BenM	6	9	0	124	100.0	93.23308270676691	inf	5.573713600838003e-07	0.012300071174329305	0.0002928588374840311	2	2	0	0.5	0.5
group_1153	recF_2	DNA replication and repair protein RecF	6	9	0	124	100.0	93.23308270676691	inf	5.573713600838003e-07	0.012300071174329305	0.0002928588374840311	2	2	0	0.5	0.5
group_2722	fim_2	Fimbrial subunit type 1	6	9	0	124	100.0	93.23308270676691	inf	5.573713600838003e-07	0.012300071174329305	0.0002928588374840311	2	2	0	0.5	0.5
malG_3		Maltose transport system permease protein MalG	6	9	0	124	100.0	93.23308270676691	inf	5.573713600838003e-07	0.012300071174329305	0.0002928588374840311	1	1	0	1.0	1.0
group_8123		hypothetical protein	6	9	0	124	100.0	93.23308270676691	inf	5.573713600838003e-07	0.012300071174329305	0.0002928588374840311	2	2	0	0.5	0.5
group_11428		hypothetical protein	6	10	0	123	100.0	92.4812030075188	inf	8.917941761340829e-07	0.01968011387892694	0.00038588458586131255	1	1	0	1.0	1.0
group_11430		hypothetical protein	6	10	0	123	100.0	92.4812030075188	inf	8.917941761340829e-07	0.01968011387892694	0.00038588458586131255	1	1	0	1.0	1.0
ylaB_2		Putative cyclic-di-GMP phosphodiesterase YlaB	6	10	0	123	100.0	92.4812030075188	inf	8.917941761340829e-07	0.01968011387892694	0.00038588458586131255	1	1	0	1.0	1.0
group_2735	sugC	Trehalose import ATP-binding protein SugC	6	10	0	123	100.0	92.4812030075188	inf	8.917941761340829e-07	0.01968011387892694	0.00038588458586131255	1	1	0	1.0	1.0
group_3675	lacI_2	Lactose operon repressor	6	10	0	123	100.0	92.4812030075188	inf	8.917941761340829e-07	0.01968011387892694	0.00038588458586131255	1	1	0	1.0	1.0
group_3697	lacF	Lactose transport system permease protein LacF	6	10	0	123	100.0	92.4812030075188	inf	8.917941761340829e-07	0.01968011387892694	0.00038588458586131255	1	1	0	1.0	1.0
era_2		GTPase Era	6	10	0	123	100.0	92.4812030075188	inf	8.917941761340829e-07	0.01968011387892694	0.00038588458586131255	1	1	0	1.0	1.0
group_8133		hypothetical protein	6	10	0	123	100.0	92.4812030075188	inf	8.917941761340829e-07	0.01968011387892694	0.00038588458586131255	1	1	0	1.0	1.0
group_8138		hypothetical protein	6	10	0	123	100.0	92.4812030075188	inf	8.917941761340829e-07	0.01968011387892694	0.00038588458586131255	1	1	0	1.0	1.0
group_11399		hypothetical protein	4	0	2	133	66.66666666666666	100.0	inf	1.007277512878715e-06	0.02222860015420748	0.000404156366440136	1	1	0	1.0	1.0
group_11400		hypothetical protein	4	0	2	133	66.66666666666666	100.0	inf	1.007277512878715e-06	0.02222860015420748	0.000404156366440136	1	1	0	1.0	1.0
group_11401		hypothetical protein	4	0	2	133	66.66666666666666	100.0	inf	1.007277512878715e-06	0.02222860015420748	0.000404156366440136	1	1	0	1.0	1.0
group_11402		hypothetical protein	4	0	2	133	66.66666666666666	100.0	inf	1.007277512878715e-06	0.02222860015420748	0.000404156366440136	1	1	0	1.0	1.0
lacZ		Beta-galactosidase	0	122	6	11	0.0	8.270676691729323	0.0	1.3782273631163013e-06	0.030414721449250535	0.00046082911286743236	2	0	2	0.5	0.5
rcnA		Nickel/cobalt efflux system RcnA	0	122	6	11	0.0	8.270676691729323	0.0	1.3782273631163013e-06	0.030414721449250535	0.00046082911286743236	1	0	1	1.0	1.0
norG_1		HTH-type transcriptional regulator NorG	0	122	6	11	0.0	8.270676691729323	0.0	1.3782273631163013e-06	0.030414721449250535	0.00046082911286743236	1	0	1	1.0	1.0
malG_1		Maltose transport system permease protein MalG	0	122	6	11	0.0	8.270676691729323	0.0	1.3782273631163013e-06	0.030414721449250535	0.00046082911286743236	1	0	1	1.0	1.0
group_11382		hypothetical protein	6	11	0	122	100.0	91.72932330827066	inf	1.3782273631163013e-06	0.030414721449250535	0.00046082911286743236	2	2	0	0.5	0.5
group_11383		putative HTH-type transcriptional regulator	6	11	0	122	100.0	91.72932330827066	inf	1.3782273631163013e-06	0.030414721449250535	0.00046082911286743236	2	2	0	0.5	0.5
group_11498		hypothetical protein	6	11	0	122	100.0	91.72932330827066	inf	1.3782273631163013e-06	0.030414721449250535	0.00046082911286743236	2	2	0	0.5	0.5
group_11499		hypothetical protein	6	11	0	122	100.0	91.72932330827066	inf	1.3782273631163013e-06	0.030414721449250535	0.00046082911286743236	2	2	0	0.5	0.5
shlB_2		Hemolysin transporter protein ShlB	6	11	0	122	100.0	91.72932330827066	inf	1.3782273631163013e-06	0.030414721449250535	0.00046082911286743236	1	1	0	1.0	1.0
adrB_3		Putative cyclic-di-GMP phosphodiesterase AdrB	6	11	0	122	100.0	91.72932330827066	inf	1.3782273631163013e-06	0.030414721449250535	0.00046082911286743236	2	2	0	0.5	0.5
group_8172		hypothetical protein	6	11	0	122	100.0	91.72932330827066	inf	1.3782273631163013e-06	0.030414721449250535	0.00046082911286743236	2	2	0	0.5	0.5
hpaB		4-hydroxyphenylacetate 3-monooxygenase oxygenase component	0	121	6	12	0.0	9.022556390977442	0.0	2.067341044674458e-06	0.045622082173875936	0.0005924945736867005	1	0	1	1.0	1.0
group_11344		hypothetical protein	6	12	0	121	100.0	90.97744360902256	inf	2.067341044674458e-06	0.045622082173875936	0.0005924945736867005	1	1	0	1.0	1.0
group_11349		hypothetical protein	6	12	0	121	100.0	90.97744360902256	inf	2.067341044674458e-06	0.045622082173875936	0.0005924945736867005	1	1	0	1.0	1.0
arlR		Response regulator ArlR	6	12	0	121	100.0	90.97744360902256	inf	2.067341044674458e-06	0.045622082173875936	0.0005924945736867005	2	2	0	0.5	0.5
group_11381		hypothetical protein	6	12	0	121	100.0	90.97744360902256	inf	2.067341044674458e-06	0.045622082173875936	0.0005924945736867005	2	2	0	0.5	0.5
acrF_2		Multidrug export protein AcrF	6	12	0	121	100.0	90.97744360902256	inf	2.067341044674458e-06	0.045622082173875936	0.0005924945736867005	2	2	0	0.5	0.5
mdtE		Multidrug resistance protein MdtE	6	12	0	121	100.0	90.97744360902256	inf	2.067341044674458e-06	0.045622082173875936	0.0005924945736867005	2	2	0	0.5	0.5
cdiA_2		16S rRNA endonuclease CdiA	6	12	0	121	100.0	90.97744360902256	inf	2.067341044674458e-06	0.045622082173875936	0.0005924945736867005	1	1	0	1.0	1.0
group_4438	intA_2	Prophage integrase IntA	6	12	0	121	100.0	90.97744360902256	inf	2.067341044674458e-06	0.045622082173875936	0.0005924945736867005	1	1	0	1.0	1.0
group_5409	malG_1	Maltose transport system permease protein MalG	6	12	0	121	100.0	90.97744360902256	inf	2.067341044674458e-06	0.045622082173875936	0.0005924945736867005	1	1	0	1.0	1.0
group_8119	yxeP_4	putative hydrolase YxeP	6	12	0	121	100.0	90.97744360902256	inf	2.067341044674458e-06	0.045622082173875936	0.0005924945736867005	2	2	0	0.5	0.5
group_11343	xerC_1	Tyrosine recombinase XerC	6	13	0	120	100.0	90.22556390977444	inf	3.021498449908829e-06	0.06667842779258804	0.0006411387287748849	1	1	0	1.0	1.0
group_11345		hypothetical protein	6	13	0	120	100.0	90.22556390977444	inf	3.021498449908829e-06	0.06667842779258804	0.0006411387287748849	1	1	0	1.0	1.0
group_11346		hypothetical protein	6	13	0	120	100.0	90.22556390977444	inf	3.021498449908829e-06	0.06667842779258804	0.0006411387287748849	1	1	0	1.0	1.0
group_11347		hypothetical protein	6	13	0	120	100.0	90.22556390977444	inf	3.021498449908829e-06	0.06667842779258804	0.0006411387287748849	1	1	0	1.0	1.0
group_11348		hypothetical protein	6	13	0	120	100.0	90.22556390977444	inf	3.021498449908829e-06	0.06667842779258804	0.0006411387287748849	1	1	0	1.0	1.0
group_11350		hypothetical protein	6	13	0	120	100.0	90.22556390977444	inf	3.021498449908829e-06	0.06667842779258804	0.0006411387287748849	1	1	0	1.0	1.0
group_11351		hypothetical protein	6	13	0	120	100.0	90.22556390977444	inf	3.021498449908829e-06	0.06667842779258804	0.0006411387287748849	1	1	0	1.0	1.0
group_11352		hypothetical protein	6	13	0	120	100.0	90.22556390977444	inf	3.021498449908829e-06	0.06667842779258804	0.0006411387287748849	1	1	0	1.0	1.0
group_11353		hypothetical protein	6	13	0	120	100.0	90.22556390977444	inf	3.021498449908829e-06	0.06667842779258804	0.0006411387287748849	1	1	0	1.0	1.0
group_11354		hypothetical protein	6	13	0	120	100.0	90.22556390977444	inf	3.021498449908829e-06	0.06667842779258804	0.0006411387287748849	1	1	0	1.0	1.0
group_11355		hypothetical protein	6	13	0	120	100.0	90.22556390977444	inf	3.021498449908829e-06	0.06667842779258804	0.0006411387287748849	1	1	0	1.0	1.0
group_11356		hypothetical protein	6	13	0	120	100.0	90.22556390977444	inf	3.021498449908829e-06	0.06667842779258804	0.0006411387287748849	1	1	0	1.0	1.0
group_11357		hypothetical protein	6	13	0	120	100.0	90.22556390977444	inf	3.021498449908829e-06	0.06667842779258804	0.0006411387287748849	1	1	0	1.0	1.0
group_11410	sfaG_2	S-fimbrial protein subunit SfaG	6	13	0	120	100.0	90.22556390977444	inf	3.021498449908829e-06	0.06667842779258804	0.0006411387287748849	1	1	0	1.0	1.0
sfaH_2		S-fimbrial protein subunit SfaH	6	13	0	120	100.0	90.22556390977444	inf	3.021498449908829e-06	0.06667842779258804	0.0006411387287748849	1	1	0	1.0	1.0
cph2_2		putative signaling protein	6	13	0	120	100.0	90.22556390977444	inf	3.021498449908829e-06	0.06667842779258804	0.0006411387287748849	1	1	0	1.0	1.0
group_1685		hypothetical protein	6	13	0	120	100.0	90.22556390977444	inf	3.021498449908829e-06	0.06667842779258804	0.0006411387287748849	1	1	0	1.0	1.0
group_5613	hpaB	4-hydroxyphenylacetate 3-monooxygenase oxygenase component	6	13	0	120	100.0	90.22556390977444	inf	3.021498449908829e-06	0.06667842779258804	0.0006411387287748849	1	1	0	1.0	1.0
group_6098		hypothetical protein	6	13	0	120	100.0	90.22556390977444	inf	3.021498449908829e-06	0.06667842779258804	0.0006411387287748849	1	1	0	1.0	1.0
fimD_6		Outer membrane usher protein FimD	6	13	0	120	100.0	90.22556390977444	inf	3.021498449908829e-06	0.06667842779258804	0.0006411387287748849	1	1	0	1.0	1.0
group_7727		hypothetical protein	6	13	0	120	100.0	90.22556390977444	inf	3.021498449908829e-06	0.06667842779258804	0.0006411387287748849	1	1	0	1.0	1.0
group_8110		hypothetical protein	6	13	0	120	100.0	90.22556390977444	inf	3.021498449908829e-06	0.06667842779258804	0.0006411387287748849	1	1	0	1.0	1.0
group_8111		hypothetical protein	6	13	0	120	100.0	90.22556390977444	inf	3.021498449908829e-06	0.06667842779258804	0.0006411387287748849	1	1	0	1.0	1.0
group_8112		hypothetical protein	6	13	0	120	100.0	90.22556390977444	inf	3.021498449908829e-06	0.06667842779258804	0.0006411387287748849	1	1	0	1.0	1.0
helY		putative helicase HelY	6	13	0	120	100.0	90.22556390977444	inf	3.021498449908829e-06	0.06667842779258804	0.0006411387287748849	1	1	0	1.0	1.0
fimC_3		Chaperone protein FimC	6	13	0	120	100.0	90.22556390977444	inf	3.021498449908829e-06	0.06667842779258804	0.0006411387287748849	1	1	0	1.0	1.0
sfaS_2		S-fimbrial adhesin protein SfaS	6	13	0	120	100.0	90.22556390977444	inf	3.021498449908829e-06	0.06667842779258804	0.0006411387287748849	1	1	0	1.0	1.0
cycB		Cyclodextrin-binding protein	0	119	6	14	0.0	10.526315789473683	0.0	4.316426357012594e-06	0.09525489684655393	0.0008581522238428282	1	0	1	1.0	1.0
surE_1		5'-nucleotidase SurE	6	14	0	119	100.0	89.47368421052632	inf	4.316426357012594e-06	0.09525489684655393	0.0008581522238428282	2	2	0	0.5	0.5
xylA_4		Xylose isomerase	6	14	0	119	100.0	89.47368421052632	inf	4.316426357012594e-06	0.09525489684655393	0.0008581522238428282	2	2	0	0.5	0.5
csbX_3		Alpha-ketoglutarate permease	6	14	0	119	100.0	89.47368421052632	inf	4.316426357012594e-06	0.09525489684655393	0.0008581522238428282	2	2	0	0.5	0.5
group_271	rcnA	Nickel/cobalt efflux system RcnA	6	14	0	119	100.0	89.47368421052632	inf	4.316426357012594e-06	0.09525489684655393	0.0008581522238428282	1	1	0	1.0	1.0
group_6113	rbsK_1	Ribokinase	6	14	0	119	100.0	89.47368421052632	inf	4.316426357012594e-06	0.09525489684655393	0.0008581522238428282	2	2	0	0.5	0.5
rpiR		HTH-type transcriptional regulator RpiR	6	14	0	119	100.0	89.47368421052632	inf	4.316426357012594e-06	0.09525489684655393	0.0008581522238428282	2	2	0	0.5	0.5
group_11363		hypothetical protein	6	15	0	118	100.0	88.7218045112782	inf	6.042996899817584e-06	0.13335685558517443	0.0011697969788173196	1	1	0	1.0	1.0
group_2938	norG_1	HTH-type transcriptional regulator NorG	6	15	0	118	100.0	88.7218045112782	inf	6.042996899817584e-06	0.13335685558517443	0.0011697969788173196	1	1	0	1.0	1.0
group_4627	cycB	Cyclodextrin-binding protein	6	15	0	118	100.0	88.7218045112782	inf	6.042996899817584e-06	0.13335685558517443	0.0011697969788173196	1	1	0	1.0	1.0
katG		Catalase-peroxidase	0	117	6	16	0.0	12.030075187969924	0.0	8.309120737249206e-06	0.1833656764296155	0.0015539464104204702	2	0	2	0.5	0.5
group_11339		hypothetical protein	6	16	0	117	100.0	87.96992481203007	inf	8.309120737249206e-06	0.1833656764296155	0.0015539464104204702	1	1	0	1.0	1.0
group_11342		hypothetical protein	6	16	0	117	100.0	87.96992481203007	inf	8.309120737249206e-06	0.1833656764296155	0.0015539464104204702	1	1	0	1.0	1.0
group_11445		hypothetical protein	6	16	0	117	100.0	87.96992481203007	inf	8.309120737249206e-06	0.1833656764296155	0.0015539464104204702	1	1	0	1.0	1.0
group_11340		hypothetical protein	6	17	0	116	100.0	87.21804511278195	inf	1.1241751585690151e-05	0.24808297399301024	0.002033466999942707	1	1	0	1.0	1.0
group_11341		hypothetical protein	6	17	0	116	100.0	87.21804511278195	inf	1.1241751585690151e-05	0.24808297399301024	0.002033466999942707	1	1	0	1.0	1.0
group_2685	katG	Catalase-peroxidase	6	17	0	116	100.0	87.21804511278195	inf	1.1241751585690151e-05	0.24808297399301024	0.002033466999942707	2	2	0	0.5	0.5
rapA_1		RNA polymerase-associated protein RapA	6	17	0	116	100.0	87.21804511278195	inf	1.1241751585690151e-05	0.24808297399301024	0.002033466999942707	1	1	0	1.0	1.0
group_1878		hypothetical protein	4	2	2	131	66.66666666666666	98.49624060150376	131.0	1.4752133206581489e-05	0.3255500756028403	0.0025250175470026464	2	2	1	0.5	1.0
recD_2		RecBCD enzyme subunit RecD	4	2	2	131	66.66666666666666	98.49624060150376	131.0	1.4752133206581489e-05	0.3255500756028403	0.0025250175470026464	2	2	1	0.5	1.0
group_8128		hypothetical protein	4	2	2	131	66.66666666666666	98.49624060150376	131.0	1.4752133206581489e-05	0.3255500756028403	0.0025250175470026464	2	1	1	1.0	1.0
group_945		hypothetical protein	4	2	2	131	66.66666666666666	98.49624060150376	131.0	1.4752133206581489e-05	0.3255500756028403	0.0025250175470026464	2	2	1	0.5	1.0
group_11362		hypothetical protein	6	18	0	115	100.0	86.46616541353383	inf	1.498900211425352e-05	0.3307772986573467	0.0025250175470026464	1	1	0	1.0	1.0
group_11441		hypothetical protein	6	18	0	115	100.0	86.46616541353383	inf	1.498900211425352e-05	0.3307772986573467	0.0025250175470026464	1	1	0	1.0	1.0
group_1617	ipuF	Gamma-glutamyl-L-1-hydroxyisopropylamide hydrolase	6	18	0	115	100.0	86.46616541353383	inf	1.498900211425352e-05	0.3307772986573467	0.0025250175470026464	2	2	0	0.5	0.5
group_6070		hypothetical protein	6	18	0	115	100.0	86.46616541353383	inf	1.498900211425352e-05	0.3307772986573467	0.0025250175470026464	1	1	0	1.0	1.0
ylaB_1		Putative cyclic-di-GMP phosphodiesterase YlaB	6	18	0	115	100.0	86.46616541353383	inf	1.498900211425352e-05	0.3307772986573467	0.0025250175470026464	2	2	0	0.5	0.5
group_11330		hypothetical protein	5	8	1	125	83.33333333333334	93.98496240601504	78.125	1.824993081874393e-05	0.402739473308041	0.003005518457522694	2	1	1	1.0	1.0
group_11337		hypothetical protein	5	8	1	125	83.33333333333334	93.98496240601504	78.125	1.824993081874393e-05	0.402739473308041	0.003005518457522694	2	1	1	1.0	1.0
group_2379	higA_2	Antitoxin HigA	5	8	1	125	83.33333333333334	93.98496240601504	78.125	1.824993081874393e-05	0.402739473308041	0.003005518457522694	2	2	0	0.5	0.5
group_11446	intA_3	Prophage integrase IntA	6	19	0	114	100.0	85.71428571428571	inf	1.9722371202965096e-05	0.43523328770703373	0.0031768853117301733	1	1	0	1.0	1.0
group_137		hypothetical protein	6	19	0	114	100.0	85.71428571428571	inf	1.9722371202965096e-05	0.43523328770703373	0.0031768853117301733	1	1	0	1.0	1.0
group_323		hypothetical protein	6	19	0	114	100.0	85.71428571428571	inf	1.9722371202965096e-05	0.43523328770703373	0.0031768853117301733	2	2	0	0.5	0.5
fabG_13		3-oxoacyl-[acyl-carrier-protein] reductase FabG	6	20	0	113	100.0	84.9624060150376	inf	2.5639082563854675e-05	0.565803274019145	0.003797337409524463	1	1	0	1.0	1.0
group_11389	casC	CRISPR system Cascade subunit CasC	6	20	0	113	100.0	84.9624060150376	inf	2.5639082563854675e-05	0.565803274019145	0.003797337409524463	2	2	0	0.5	0.5
cse3		CRISPR-associated endoribonuclease Cse3	6	20	0	113	100.0	84.9624060150376	inf	2.5639082563854675e-05	0.565803274019145	0.003797337409524463	2	2	0	0.5	0.5
group_11391		hypothetical protein	6	20	0	113	100.0	84.9624060150376	inf	2.5639082563854675e-05	0.565803274019145	0.003797337409524463	2	2	0	0.5	0.5
cse1		CRISPR-associated protein CasA/Cse1	6	20	0	113	100.0	84.9624060150376	inf	2.5639082563854675e-05	0.565803274019145	0.003797337409524463	2	2	0	0.5	0.5
group_11440		hypothetical protein	6	20	0	113	100.0	84.9624060150376	inf	2.5639082563854675e-05	0.565803274019145	0.003797337409524463	1	1	0	1.0	1.0
elfD_2		putative fimbrial chaperone protein ElfD	6	20	0	113	100.0	84.9624060150376	inf	2.5639082563854675e-05	0.565803274019145	0.003797337409524463	1	1	0	1.0	1.0
yraI_2		putative fimbrial chaperone YraI	6	20	0	113	100.0	84.9624060150376	inf	2.5639082563854675e-05	0.565803274019145	0.003797337409524463	1	1	0	1.0	1.0
yraJ		Outer membrane usher protein YraJ	6	20	0	113	100.0	84.9624060150376	inf	2.5639082563854675e-05	0.565803274019145	0.003797337409524463	1	1	0	1.0	1.0
group_17123	casD	CRISPR system Cascade subunit CasD	6	20	0	113	100.0	84.9624060150376	inf	2.5639082563854675e-05	0.565803274019145	0.003797337409524463	2	2	0	0.5	0.5
elfD_1		putative fimbrial chaperone protein ElfD	6	20	0	113	100.0	84.9624060150376	inf	2.5639082563854675e-05	0.565803274019145	0.003797337409524463	1	1	0	1.0	1.0
group_8135		hypothetical protein	6	20	0	113	100.0	84.9624060150376	inf	2.5639082563854675e-05	0.565803274019145	0.003797337409524463	1	1	0	1.0	1.0
adrB_1		Putative cyclic-di-GMP phosphodiesterase AdrB	1	124	5	9	16.666666666666664	6.7669172932330826	0.014516129032258065	2.8202990820240303e-05	0.622383601421063	0.003914362273088446	2	1	1	1.0	1.0
group_11328		hypothetical protein	5	9	1	124	83.33333333333334	93.23308270676691	68.88888888888889	2.8202990820240303e-05	0.622383601421063	0.003914362273088446	2	1	1	1.0	1.0
group_11329	intA_1	Prophage integrase IntA	5	9	1	124	83.33333333333334	93.23308270676691	68.88888888888889	2.8202990820240303e-05	0.622383601421063	0.003914362273088446	2	1	1	1.0	1.0
group_11331		hypothetical protein	5	9	1	124	83.33333333333334	93.23308270676691	68.88888888888889	2.8202990820240303e-05	0.622383601421063	0.003914362273088446	2	1	1	1.0	1.0
recF_1		DNA replication and repair protein RecF	5	9	1	124	83.33333333333334	93.23308270676691	68.88888888888889	2.8202990820240303e-05	0.622383601421063	0.003914362273088446	2	1	1	1.0	1.0
group_11333		hypothetical protein	5	9	1	124	83.33333333333334	93.23308270676691	68.88888888888889	2.8202990820240303e-05	0.622383601421063	0.003914362273088446	2	1	1	1.0	1.0
group_11334		hypothetical protein	5	9	1	124	83.33333333333334	93.23308270676691	68.88888888888889	2.8202990820240303e-05	0.622383601421063	0.003914362273088446	2	1	1	1.0	1.0
group_11335		hypothetical protein	5	9	1	124	83.33333333333334	93.23308270676691	68.88888888888889	2.8202990820240303e-05	0.622383601421063	0.003914362273088446	2	1	1	1.0	1.0
group_11336		hypothetical protein	5	9	1	124	83.33333333333334	93.23308270676691	68.88888888888889	2.8202990820240303e-05	0.622383601421063	0.003914362273088446	2	1	1	1.0	1.0
group_11338		hypothetical protein	5	9	1	124	83.33333333333334	93.23308270676691	68.88888888888889	2.8202990820240303e-05	0.622383601421063	0.003914362273088446	2	1	1	1.0	1.0
group_668		hypothetical protein	0	112	6	21	0.0	15.789473684210526	0.0	3.296453472495603e-05	0.7274613523103297	0.004204978915088611	1	0	1	1.0	1.0
cynR_6		HTH-type transcriptional regulator CynR	0	112	6	21	0.0	15.789473684210526	0.0	3.296453472495603e-05	0.7274613523103297	0.004204978915088611	1	0	1	1.0	1.0
group_11358	ydfK_1	putative membrane protein YdfK	6	21	0	112	100.0	84.21052631578947	inf	3.296453472495603e-05	0.7274613523103297	0.004204978915088611	1	1	0	1.0	1.0
ubiX_2		Flavin prenyltransferase UbiX	6	21	0	112	100.0	84.21052631578947	inf	3.296453472495603e-05	0.7274613523103297	0.004204978915088611	1	1	0	1.0	1.0
shdC_2		Phenolic acid decarboxylase subunit C	6	21	0	112	100.0	84.21052631578947	inf	3.296453472495603e-05	0.7274613523103297	0.004204978915088611	1	1	0	1.0	1.0
catM_2		HTH-type transcriptional regulator CatM	6	21	0	112	100.0	84.21052631578947	inf	3.296453472495603e-05	0.7274613523103297	0.004204978915088611	1	1	0	1.0	1.0
group_11387		hypothetical protein	6	21	0	112	100.0	84.21052631578947	inf	3.296453472495603e-05	0.7274613523103297	0.004204978915088611	2	2	0	0.5	0.5
group_11388	ygbT	CRISPR-associated endonuclease Cas1	6	21	0	112	100.0	84.21052631578947	inf	3.296453472495603e-05	0.7274613523103297	0.004204978915088611	2	2	0	0.5	0.5
cas3		CRISPR-associated endonuclease/helicase Cas3	6	21	0	112	100.0	84.21052631578947	inf	3.296453472495603e-05	0.7274613523103297	0.004204978915088611	2	2	0	0.5	0.5
group_11457	cvaA	Colicin V secretion protein CvaA	6	21	0	112	100.0	84.21052631578947	inf	3.296453472495603e-05	0.7274613523103297	0.004204978915088611	1	1	0	1.0	1.0
group_11458		hypothetical protein	6	21	0	112	100.0	84.21052631578947	inf	3.296453472495603e-05	0.7274613523103297	0.004204978915088611	1	1	0	1.0	1.0
group_11459		hypothetical protein	6	21	0	112	100.0	84.21052631578947	inf	3.296453472495603e-05	0.7274613523103297	0.004204978915088611	1	1	0	1.0	1.0
group_8124	ygbF	CRISPR-associated endoribonuclease Cas2	6	21	0	112	100.0	84.21052631578947	inf	3.296453472495603e-05	0.7274613523103297	0.004204978915088611	2	2	0	0.5	0.5
group_8165		hypothetical protein	6	21	0	112	100.0	84.21052631578947	inf	3.296453472495603e-05	0.7274613523103297	0.004204978915088611	1	1	0	1.0	1.0
group_8157		hypothetical protein	4	3	2	130	66.66666666666666	97.74436090225564	86.66666666666667	3.40090074494769e-05	0.7505107763950563	0.004313280324109519	2	2	1	0.5	1.0
fabG_6		3-oxoacyl-[acyl-carrier-protein] reductase FabG	0	111	6	22	0.0	16.541353383458645	0.0	4.1954862377216545e-05	0.9258599029404148	0.004580438819654875	1	0	1	1.0	1.0
group_1096	dmlR_10	HTH-type transcriptional regulator DmlR	6	22	0	111	100.0	83.45864661654136	inf	4.1954862377216545e-05	0.9258599029404148	0.004580438819654875	1	1	0	1.0	1.0
group_11386		hypothetical protein	6	22	0	111	100.0	83.45864661654136	inf	4.1954862377216545e-05	0.9258599029404148	0.004580438819654875	2	2	0	0.5	0.5
group_689	elfC	Outer membrane usher protein FimD	6	22	0	111	100.0	83.45864661654136	inf	4.1954862377216545e-05	0.9258599029404148	0.004580438819654875	1	1	0	1.0	1.0
tdcE		PFL-like enzyme TdcE	3	133	3	0	50.0	0.0	0.0	4.566324725050174e-05	1.0	0.004580438819654875	1	0	1	1.0	1.0
oxyR_3		Hydrogen peroxide-inducible genes activator	3	133	3	0	50.0	0.0	0.0	4.566324725050174e-05	1.0	0.004580438819654875	1	0	1	1.0	1.0
leuO		HTH-type transcriptional regulator LeuO	3	133	3	0	50.0	0.0	0.0	4.566324725050174e-05	1.0	0.004580438819654875	1	0	1	1.0	1.0
tdcD		Propionate kinase	3	133	3	0	50.0	0.0	0.0	4.566324725050174e-05	1.0	0.004580438819654875	1	0	1	1.0	1.0
group_4901		putative oxidoreductase	3	133	3	0	50.0	0.0	0.0	4.566324725050174e-05	1.0	0.004580438819654875	1	0	1	1.0	1.0
tdcC		Threonine/serine transporter TdcC	3	133	3	0	50.0	0.0	0.0	4.566324725050174e-05	1.0	0.004580438819654875	1	0	1	1.0	1.0
tdcB		L-threonine dehydratase catabolic TdcB	3	133	3	0	50.0	0.0	0.0	4.566324725050174e-05	1.0	0.004580438819654875	1	0	1	1.0	1.0
livH_2		High-affinity branched-chain amino acid transport system permease protein LivH	3	133	3	0	50.0	0.0	0.0	4.566324725050174e-05	1.0	0.004580438819654875	1	0	1	1.0	1.0
group_9912		hypothetical protein	3	133	3	0	50.0	0.0	0.0	4.566324725050174e-05	1.0	0.004580438819654875	1	0	1	1.0	1.0
group_11322		hypothetical protein	3	0	3	133	50.0	100.0	inf	4.566324725050174e-05	1.0	0.004580438819654875	1	1	0	1.0	1.0
group_11325		Glycogen synthase	3	0	3	133	50.0	100.0	inf	4.566324725050174e-05	1.0	0.004580438819654875	1	1	0	1.0	1.0
group_11464		hypothetical protein	3	0	3	133	50.0	100.0	inf	4.566324725050174e-05	1.0	0.004580438819654875	1	1	0	1.0	1.0
group_11465		hypothetical protein	3	0	3	133	50.0	100.0	inf	4.566324725050174e-05	1.0	0.004580438819654875	1	1	0	1.0	1.0
bicA		Bicarbonate transporter BicA	3	0	3	133	50.0	100.0	inf	4.566324725050174e-05	1.0	0.004580438819654875	1	1	0	1.0	1.0
group_11467		hypothetical protein	3	0	3	133	50.0	100.0	inf	4.566324725050174e-05	1.0	0.004580438819654875	1	1	0	1.0	1.0
group_11468		hypothetical protein	3	0	3	133	50.0	100.0	inf	4.566324725050174e-05	1.0	0.004580438819654875	1	1	0	1.0	1.0
group_11469		hypothetical protein	3	0	3	133	50.0	100.0	inf	4.566324725050174e-05	1.0	0.004580438819654875	1	1	0	1.0	1.0
group_11470		hypothetical protein	3	0	3	133	50.0	100.0	inf	4.566324725050174e-05	1.0	0.004580438819654875	1	1	0	1.0	1.0
sigR		ECF RNA polymerase sigma factor SigR	3	0	3	133	50.0	100.0	inf	4.566324725050174e-05	1.0	0.004580438819654875	1	1	0	1.0	1.0
group_11472		hypothetical protein	3	0	3	133	50.0	100.0	inf	4.566324725050174e-05	1.0	0.004580438819654875	1	1	0	1.0	1.0
arsR1		Arsenic resistance transcriptional regulator ArsR1	3	0	3	133	50.0	100.0	inf	4.566324725050174e-05	1.0	0.004580438819654875	1	1	0	1.0	1.0
arsC_6		Glutaredoxin arsenate reductase	3	0	3	133	50.0	100.0	inf	4.566324725050174e-05	1.0	0.004580438819654875	1	1	0	1.0	1.0
arsD_3		Arsenical resistance operon trans-acting repressor ArsD	3	0	3	133	50.0	100.0	inf	4.566324725050174e-05	1.0	0.004580438819654875	1	1	0	1.0	1.0
arsA_4		Arsenical pump-driving ATPase	3	0	3	133	50.0	100.0	inf	4.566324725050174e-05	1.0	0.004580438819654875	1	1	0	1.0	1.0
arsB_3		Arsenical pump membrane protein	3	0	3	133	50.0	100.0	inf	4.566324725050174e-05	1.0	0.004580438819654875	1	1	0	1.0	1.0
arsC_5		Arsenate reductase	3	0	3	133	50.0	100.0	inf	4.566324725050174e-05	1.0	0.004580438819654875	1	1	0	1.0	1.0
arsC_4		Glutaredoxin arsenate reductase	3	0	3	133	50.0	100.0	inf	4.566324725050174e-05	1.0	0.004580438819654875	1	1	0	1.0	1.0
group_11480		hypothetical protein	3	0	3	133	50.0	100.0	inf	4.566324725050174e-05	1.0	0.004580438819654875	1	1	0	1.0	1.0
group_11481		hypothetical protein	3	0	3	133	50.0	100.0	inf	4.566324725050174e-05	1.0	0.004580438819654875	1	1	0	1.0	1.0
group_11482		hypothetical protein	3	0	3	133	50.0	100.0	inf	4.566324725050174e-05	1.0	0.004580438819654875	1	1	0	1.0	1.0
arsH_2		NADPH-dependent FMN reductase ArsH	3	0	3	133	50.0	100.0	inf	4.566324725050174e-05	1.0	0.004580438819654875	1	1	0	1.0	1.0
yncA_2		L-methionine sulfoximine/L-methionine sulfone acetyltransferase	3	0	3	133	50.0	100.0	inf	4.566324725050174e-05	1.0	0.004580438819654875	1	1	0	1.0	1.0
group_11485		hypothetical protein	3	0	3	133	50.0	100.0	inf	4.566324725050174e-05	1.0	0.004580438819654875	1	1	0	1.0	1.0
group_11486		hypothetical protein	3	0	3	133	50.0	100.0	inf	4.566324725050174e-05	1.0	0.004580438819654875	1	1	0	1.0	1.0
group_11488		hypothetical protein	3	0	3	133	50.0	100.0	inf	4.566324725050174e-05	1.0	0.004580438819654875	1	1	0	1.0	1.0
group_11489	tnsB	Transposon Tn7 transposition protein TnsB	3	0	3	133	50.0	100.0	inf	4.566324725050174e-05	1.0	0.004580438819654875	1	1	0	1.0	1.0
group_11503		hypothetical protein	3	0	3	133	50.0	100.0	inf	4.566324725050174e-05	1.0	0.004580438819654875	1	1	0	1.0	1.0
group_11512		hypothetical protein	3	0	3	133	50.0	100.0	inf	4.566324725050174e-05	1.0	0.004580438819654875	1	1	0	1.0	1.0
group_11513		hypothetical protein	3	0	3	133	50.0	100.0	inf	4.566324725050174e-05	1.0	0.004580438819654875	1	1	0	1.0	1.0
group_3314		hypothetical protein	3	0	3	133	50.0	100.0	inf	4.566324725050174e-05	1.0	0.004580438819654875	2	2	0	0.5	0.5
group_3315		hypothetical protein	3	0	3	133	50.0	100.0	inf	4.566324725050174e-05	1.0	0.004580438819654875	2	2	0	0.5	0.5
rbsK_4		Ribokinase	3	0	3	133	50.0	100.0	inf	4.566324725050174e-05	1.0	0.004580438819654875	1	1	0	1.0	1.0
group_3188		hypothetical protein	6	23	0	110	100.0	82.70676691729322	inf	5.289960908431692e-05	1.0	0.005188393658989804	1	1	0	1.0	1.0
group_6101		hypothetical protein	6	23	0	110	100.0	82.70676691729322	inf	5.289960908431692e-05	1.0	0.005188393658989804	1	1	0	1.0	1.0
group_8114		hypothetical protein	6	23	0	110	100.0	82.70676691729322	inf	5.289960908431692e-05	1.0	0.005188393658989804	1	1	0	1.0	1.0
group_8115	vgrG1_1	Actin cross-linking toxin VgrG1	6	23	0	110	100.0	82.70676691729322	inf	5.289960908431692e-05	1.0	0.005188393658989804	1	1	0	1.0	1.0
group_8125		hypothetical protein	6	23	0	110	100.0	82.70676691729322	inf	5.289960908431692e-05	1.0	0.005188393658989804	1	1	0	1.0	1.0
group_11321	pgrR_1	HTH-type transcriptional regulator PgrR	5	11	1	122	83.33333333333334	91.72932330827066	55.45454545454545	6.0723076174947787e-05	1.0	0.005903246013342501	2	2	1	0.5	1.0
group_890	adrB_1	Putative cyclic-di-GMP phosphodiesterase AdrB	5	11	1	122	83.33333333333334	91.72932330827066	55.45454545454545	6.0723076174947787e-05	1.0	0.005903246013342501	2	1	1	1.0	1.0
group_11451		hypothetical protein	4	4	2	129	66.66666666666666	96.99248120300751	64.5	6.719793843628525e-05	1.0	0.00650405309391203	2	2	1	0.5	1.0
group_8118		hypothetical protein	6	25	0	108	100.0	81.203007518797	inf	8.199439408069032e-05	1.0	0.007901538378046611	1	1	0	1.0	1.0
group_3328	dgoT_2	D-galactonate transporter	5	12	1	121	83.33333333333334	90.97744360902256	50.416666666666664	8.545009651321092e-05	1.0	0.008198750999363211	2	2	1	0.5	1.0
group_2263		hypothetical protein	0	107	6	26	0.0	19.548872180451127	0.0	0.00010091617733008048	1.0	0.00908987020947027	1	0	1	1.0	1.0
group_2264		hypothetical protein	0	107	6	26	0.0	19.548872180451127	0.0	0.00010091617733008048	1.0	0.00908987020947027	1	0	1	1.0	1.0
cydA_1		Cytochrome bd-I ubiquinol oxidase subunit 1	6	26	0	107	100.0	80.45112781954887	inf	0.00010091617733008048	1.0	0.00908987020947027	1	1	0	1.0	1.0
group_11365	gcvA_4	Glycine cleavage system transcriptional activator	6	26	0	107	100.0	80.45112781954887	inf	0.00010091617733008048	1.0	0.00908987020947027	1	1	0	1.0	1.0
group_11366		hypothetical protein	6	26	0	107	100.0	80.45112781954887	inf	0.00010091617733008048	1.0	0.00908987020947027	1	1	0	1.0	1.0
ahpD_2		Alkyl hydroperoxide reductase AhpD	6	26	0	107	100.0	80.45112781954887	inf	0.00010091617733008048	1.0	0.00908987020947027	1	1	0	1.0	1.0
adh		Alcohol dehydrogenase	6	26	0	107	100.0	80.45112781954887	inf	0.00010091617733008048	1.0	0.00908987020947027	1	1	0	1.0	1.0
group_11369	trxA_2	Thioredoxin 1	6	26	0	107	100.0	80.45112781954887	inf	0.00010091617733008048	1.0	0.00908987020947027	1	1	0	1.0	1.0
group_11370		hypothetical protein	6	26	0	107	100.0	80.45112781954887	inf	0.00010091617733008048	1.0	0.00908987020947027	1	1	0	1.0	1.0
yhjV		Inner membrane transport protein YhjV	6	26	0	107	100.0	80.45112781954887	inf	0.00010091617733008048	1.0	0.00908987020947027	1	1	0	1.0	1.0
group_11372	lysN_2	2-aminoadipate transaminase	6	26	0	107	100.0	80.45112781954887	inf	0.00010091617733008048	1.0	0.00908987020947027	1	1	0	1.0	1.0
metC_3		Cystathionine beta-lyase MetC	6	26	0	107	100.0	80.45112781954887	inf	0.00010091617733008048	1.0	0.00908987020947027	1	1	0	1.0	1.0
metR_2		HTH-type transcriptional regulator MetR	6	26	0	107	100.0	80.45112781954887	inf	0.00010091617733008048	1.0	0.00908987020947027	1	1	0	1.0	1.0
group_8116		hypothetical protein	6	26	0	107	100.0	80.45112781954887	inf	0.00010091617733008048	1.0	0.00908987020947027	1	1	0	1.0	1.0
puo		Putrescine oxidase	6	26	0	107	100.0	80.45112781954887	inf	0.00010091617733008048	1.0	0.00908987020947027	1	1	0	1.0	1.0
rluA_1		Ribosomal large subunit pseudouridine synthase A	1	120	5	13	16.666666666666664	9.774436090225564	0.021666666666666667	0.00011752038707803225	1.0	0.01049975668841302	2	0	2	0.5	0.5
group_11493		hypothetical protein	5	13	1	120	83.33333333333334	90.22556390977444	46.15384615384615	0.00011752038707803225	1.0	0.01049975668841302	2	2	0	0.5	0.5
arcA_2		Aerobic respiration control protein ArcA	6	27	0	106	100.0	79.69924812030075	inf	0.00012334199451454275	1.0	0.010801234662487816	1	1	0	1.0	1.0
group_11406		Putative anti-sigma factor antagonist	6	27	0	106	100.0	79.69924812030075	inf	0.00012334199451454275	1.0	0.010801234662487816	1	1	0	1.0	1.0
csxA		Exo-beta-D-glucosaminidase	6	27	0	106	100.0	79.69924812030075	inf	0.00012334199451454275	1.0	0.010801234662487816	1	1	0	1.0	1.0
pgrR_8		HTH-type transcriptional regulator PgrR	6	27	0	106	100.0	79.69924812030075	inf	0.00012334199451454275	1.0	0.010801234662487816	1	1	0	1.0	1.0
rsbW		Serine-protein kinase RsbW	6	27	0	106	100.0	79.69924812030075	inf	0.00012334199451454275	1.0	0.010801234662487816	1	1	0	1.0	1.0
group_10533		hypothetical protein	6	28	0	105	100.0	78.94736842105263	inf	0.00014977242191051925	1.0	0.01301251105008401	1	1	0	1.0	1.0
group_10534		hypothetical protein	6	28	0	105	100.0	78.94736842105263	inf	0.00014977242191051925	1.0	0.01301251105008401	1	1	0	1.0	1.0
livF_2		High-affinity branched-chain amino acid transport ATP-binding protein LivF	3	132	3	1	50.0	0.7518796992481203	0.007575757575757576	0.0001796311564633713	1.0	0.01450548253733478	2	1	1	1.0	1.0
kgtP_1		Alpha-ketoglutarate permease	3	132	3	1	50.0	0.7518796992481203	0.007575757575757576	0.0001796311564633713	1.0	0.01450548253733478	2	1	1	1.0	1.0
ais		Aconitate isomerase	3	132	3	1	50.0	0.7518796992481203	0.007575757575757576	0.0001796311564633713	1.0	0.01450548253733478	2	1	1	1.0	1.0
cynR_4		HTH-type transcriptional regulator CynR	3	132	3	1	50.0	0.7518796992481203	0.007575757575757576	0.0001796311564633713	1.0	0.01450548253733478	2	1	1	1.0	1.0
pckA_1		Phosphoenolpyruvate carboxykinase (ATP)	3	132	3	1	50.0	0.7518796992481203	0.007575757575757576	0.0001796311564633713	1.0	0.01450548253733478	2	1	1	1.0	1.0
group_11323		hypothetical protein	3	1	3	132	50.0	99.24812030075188	132.0	0.0001796311564633713	1.0	0.01450548253733478	2	1	1	1.0	1.0
group_11324		hypothetical protein	3	1	3	132	50.0	99.24812030075188	132.0	0.0001796311564633713	1.0	0.01450548253733478	2	1	1	1.0	1.0
group_11326	wcaJ	UDP-glucose:undecaprenyl-phosphate glucose-1-phosphate transferase	3	1	3	132	50.0	99.24812030075188	132.0	0.0001796311564633713	1.0	0.01450548253733478	2	1	1	1.0	1.0
group_11327		Putative tyrosine-protein kinase in cps region	3	1	3	132	50.0	99.24812030075188	132.0	0.0001796311564633713	1.0	0.01450548253733478	2	1	1	1.0	1.0
group_11461		hypothetical protein	3	1	3	132	50.0	99.24812030075188	132.0	0.0001796311564633713	1.0	0.01450548253733478	2	1	1	1.0	1.0
group_11462		hypothetical protein	3	1	3	132	50.0	99.24812030075188	132.0	0.0001796311564633713	1.0	0.01450548253733478	2	1	1	1.0	1.0
group_11463		hypothetical protein	3	1	3	132	50.0	99.24812030075188	132.0	0.0001796311564633713	1.0	0.01450548253733478	2	1	1	1.0	1.0
group_2612		hypothetical protein	3	1	3	132	50.0	99.24812030075188	132.0	0.0001796311564633713	1.0	0.01450548253733478	2	1	1	1.0	1.0
group_3301		hypothetical protein	3	1	3	132	50.0	99.24812030075188	132.0	0.0001796311564633713	1.0	0.01450548253733478	2	2	0	0.5	0.5
group_3311		hypothetical protein	3	1	3	132	50.0	99.24812030075188	132.0	0.0001796311564633713	1.0	0.01450548253733478	2	2	0	0.5	0.5
group_3807	leuO	HTH-type transcriptional regulator LeuO	3	1	3	132	50.0	99.24812030075188	132.0	0.0001796311564633713	1.0	0.01450548253733478	2	1	1	1.0	1.0
group_8106		hypothetical protein	3	1	3	132	50.0	99.24812030075188	132.0	0.0001796311564633713	1.0	0.01450548253733478	2	1	1	1.0	1.0
group_8107	tuaB	Teichuronic acid biosynthesis protein TuaB	3	1	3	132	50.0	99.24812030075188	132.0	0.0001796311564633713	1.0	0.01450548253733478	2	1	1	1.0	1.0
group_8108		hypothetical protein	3	1	3	132	50.0	99.24812030075188	132.0	0.0001796311564633713	1.0	0.01450548253733478	2	1	1	1.0	1.0
group_2700	thlA_2	Acetyl-CoA acetyltransferase	6	29	0	104	100.0	78.19548872180451	inf	0.00018075981954717528	1.0	0.01450548253733478	1	1	0	1.0	1.0
dosC_2		Diguanylate cyclase DosC	6	29	0	104	100.0	78.19548872180451	inf	0.00018075981954717528	1.0	0.01450548253733478	1	1	0	1.0	1.0
group_11397		hypothetical protein	4	6	2	127	66.66666666666666	95.48872180451127	42.333333333333336	0.00019672012895466815	1.0	0.015285985231590202	2	1	1	1.0	1.0
group_11398		hypothetical protein	4	6	2	127	66.66666666666666	95.48872180451127	42.333333333333336	0.00019672012895466815	1.0	0.015285985231590202	2	1	1	1.0	1.0
group_11403		ATP/GTP phosphatase	4	6	2	127	66.66666666666666	95.48872180451127	42.333333333333336	0.00019672012895466815	1.0	0.015285985231590202	2	1	1	1.0	1.0
group_11404		hypothetical protein	4	6	2	127	66.66666666666666	95.48872180451127	42.333333333333336	0.00019672012895466815	1.0	0.015285985231590202	2	1	1	1.0	1.0
group_11452		hypothetical protein	4	6	2	127	66.66666666666666	95.48872180451127	42.333333333333336	0.00019672012895466815	1.0	0.015285985231590202	2	2	1	0.5	1.0
group_11453		hypothetical protein	4	6	2	127	66.66666666666666	95.48872180451127	42.333333333333336	0.00019672012895466815	1.0	0.015285985231590202	2	2	1	0.5	1.0
group_5970		hypothetical protein	4	6	2	127	66.66666666666666	95.48872180451127	42.333333333333336	0.00019672012895466815	1.0	0.015285985231590202	2	1	1	1.0	1.0
group_6115		hypothetical protein	4	6	2	127	66.66666666666666	95.48872180451127	42.333333333333336	0.00019672012895466815	1.0	0.015285985231590202	2	1	1	1.0	1.0
group_8126		hypothetical protein	4	6	2	127	66.66666666666666	95.48872180451127	42.333333333333336	0.00019672012895466815	1.0	0.015285985231590202	2	1	1	1.0	1.0
group_4848		hypothetical protein	0	102	6	31	0.0	23.308270676691727	0.0	0.0002588947092869208	1.0	0.019769164167971514	2	0	2	0.5	0.5
group_7142		hypothetical protein	0	102	6	31	0.0	23.308270676691727	0.0	0.0002588947092869208	1.0	0.019769164167971514	1	0	1	1.0	1.0
group_11385		hypothetical protein	6	31	0	102	100.0	76.69172932330827	inf	0.0002588947092869208	1.0	0.019769164167971514	1	1	0	1.0	1.0
group_11409		hypothetical protein	6	31	0	102	100.0	76.69172932330827	inf	0.0002588947092869208	1.0	0.019769164167971514	1	1	0	1.0	1.0
group_8171		hypothetical protein	6	31	0	102	100.0	76.69172932330827	inf	0.0002588947092869208	1.0	0.019769164167971514	1	1	0	1.0	1.0
intA_4		Prophage integrase IntA	5	16	1	117	83.33333333333334	87.96992481203007	36.5625	0.00027344560971674577	1.0	0.020736761908003935	2	2	1	0.5	1.0
group_2931		hypothetical protein	5	16	1	117	83.33333333333334	87.96992481203007	36.5625	0.00027344560971674577	1.0	0.020736761908003935	2	2	1	0.5	1.0
group_11504		hypothetical protein	4	7	2	126	66.66666666666666	94.73684210526315	36.0	0.0003053390559819075	1.0	0.02246533121819811	2	2	1	0.5	1.0
group_4377		hypothetical protein	4	7	2	126	66.66666666666666	94.73684210526315	36.0	0.0003053390559819075	1.0	0.02246533121819811	2	1	1	1.0	1.0
hsdR_2		Type-1 restriction enzyme R protein	4	7	2	126	66.66666666666666	94.73684210526315	36.0	0.0003053390559819075	1.0	0.02246533121819811	2	2	1	0.5	1.0
group_6130	cat	Chloramphenicol acetyltransferase	4	7	2	126	66.66666666666666	94.73684210526315	36.0	0.0003053390559819075	1.0	0.02246533121819811	2	2	1	0.5	1.0
group_8155		putative type I restriction enzymeP M protein	4	7	2	126	66.66666666666666	94.73684210526315	36.0	0.0003053390559819075	1.0	0.02246533121819811	2	2	1	0.5	1.0
ipuF		Gamma-glutamyl-L-1-hydroxyisopropylamide hydrolase	0	101	6	32	0.0	24.06015037593985	0.0	0.0003074374672782232	1.0	0.02246533121819811	2	0	2	0.5	0.5
group_1251		hypothetical protein	6	32	0	101	100.0	75.93984962406014	inf	0.0003074374672782232	1.0	0.02246533121819811	1	1	0	1.0	1.0
group_1809		hypothetical protein	6	32	0	101	100.0	75.93984962406014	inf	0.0003074374672782232	1.0	0.02246533121819811	1	1	0	1.0	1.0
group_4363		hypothetical protein	6	32	0	101	100.0	75.93984962406014	inf	0.0003074374672782232	1.0	0.02246533121819811	2	2	0	0.5	0.5
group_4849		hypothetical protein	6	32	0	101	100.0	75.93984962406014	inf	0.0003074374672782232	1.0	0.02246533121819811	2	2	0	0.5	0.5
group_7826		hypothetical protein	6	32	0	101	100.0	75.93984962406014	inf	0.0003074374672782232	1.0	0.02246533121819811	1	1	0	1.0	1.0
cshA		DEAD-box ATP-dependent RNA helicase CshA	5	17	1	116	83.33333333333334	87.21804511278195	34.11764705882353	0.0003514269300048336	1.0	0.025535289624390365	2	2	1	0.5	1.0
fdhF_1		Formate dehydrogenase H	0	100	6	33	0.0	24.81203007518797	0.0	0.0003633351886015305	1.0	0.025535289624390365	2	0	2	0.5	0.5
group_6911		hypothetical protein	0	100	6	33	0.0	24.81203007518797	0.0	0.0003633351886015305	1.0	0.025535289624390365	1	0	1	1.0	1.0
group_10650		hypothetical protein	6	33	0	100	100.0	75.18796992481202	inf	0.0003633351886015305	1.0	0.025535289624390365	1	1	0	1.0	1.0
group_10651		hypothetical protein	6	33	0	100	100.0	75.18796992481202	inf	0.0003633351886015305	1.0	0.025535289624390365	1	1	0	1.0	1.0
group_10660		hypothetical protein	6	33	0	100	100.0	75.18796992481202	inf	0.0003633351886015305	1.0	0.025535289624390365	1	1	0	1.0	1.0
group_4446		hypothetical protein	6	33	0	100	100.0	75.18796992481202	inf	0.0003633351886015305	1.0	0.025535289624390365	1	1	0	1.0	1.0
group_6118		hypothetical protein	6	33	0	100	100.0	75.18796992481202	inf	0.0003633351886015305	1.0	0.025535289624390365	1	1	0	1.0	1.0
group_7825		hypothetical protein	6	33	0	100	100.0	75.18796992481202	inf	0.0003633351886015305	1.0	0.025535289624390365	1	1	0	1.0	1.0
yiaD_2		putative lipoprotein YiaD	6	33	0	100	100.0	75.18796992481202	inf	0.0003633351886015305	1.0	0.025535289624390365	1	1	0	1.0	1.0
group_7828		hypothetical protein	6	33	0	100	100.0	75.18796992481202	inf	0.0003633351886015305	1.0	0.025535289624390365	1	1	0	1.0	1.0
leuE_2		Leucine efflux protein	6	33	0	100	100.0	75.18796992481202	inf	0.0003633351886015305	1.0	0.025535289624390365	1	1	0	1.0	1.0
smf-1		Major fimbrial subunit SMF-1	0	99	6	34	0.0	25.563909774436087	0.0	0.0004274531630606318	1.0	0.02957064702953612	1	0	1	1.0	1.0
dmlR_11		HTH-type transcriptional regulator DmlR	0	99	6	34	0.0	25.563909774436087	0.0	0.0004274531630606318	1.0	0.02957064702953612	1	0	1	1.0	1.0
ycbV_1		putative fimbrial-like protein YcbV	0	99	6	34	0.0	25.563909774436087	0.0	0.0004274531630606318	1.0	0.02957064702953612	1	0	1	1.0	1.0
group_5893		hypothetical protein	6	34	0	99	100.0	74.43609022556392	inf	0.0004274531630606318	1.0	0.02957064702953612	1	1	0	1.0	1.0
group_8163		hypothetical protein	6	34	0	99	100.0	74.43609022556392	inf	0.0004274531630606318	1.0	0.02957064702953612	2	2	0	0.5	0.5
yjiE		HTH-type transcriptional regulator YjiE	3	131	3	2	50.0	1.5037593984962405	0.015267175572519083	0.00044161284559076015	1.0	0.03017186463311732	2	1	1	1.0	1.0
yjjQ		Putative transcription factor YjjQ	3	131	3	2	50.0	1.5037593984962405	0.015267175572519083	0.00044161284559076015	1.0	0.03017186463311732	2	1	1	1.0	1.0
group_11460		hypothetical protein	3	2	3	131	50.0	98.49624060150376	65.5	0.00044161284559076015	1.0	0.03017186463311732	2	1	1	1.0	1.0
group_11497		hypothetical protein	3	2	3	131	50.0	98.49624060150376	65.5	0.00044161284559076015	1.0	0.03017186463311732	2	1	1	1.0	1.0
tfdR		HTH-type transcriptional regulator TdfR	5	18	1	115	83.33333333333334	86.46616541353383	31.944444444444443	0.0004459228128990425	1.0	0.03034225714124132	1	1	1	1.0	1.0
group_10498	merP	Mercuric transport protein periplasmic component	4	8	2	125	66.66666666666666	93.98496240601504	31.25	0.00045235647088401283	1.0	0.03034225714124132	2	2	1	0.5	1.0
merR_2		Mercuric resistance operon regulatory protein	4	8	2	125	66.66666666666666	93.98496240601504	31.25	0.00045235647088401283	1.0	0.03034225714124132	2	2	1	0.5	1.0
group_3302		hypothetical protein	4	8	2	125	66.66666666666666	93.98496240601504	31.25	0.00045235647088401283	1.0	0.03034225714124132	1	1	1	1.0	1.0
group_6055	rbsB_1	Ribose import binding protein RbsB	4	8	2	125	66.66666666666666	93.98496240601504	31.25	0.00045235647088401283	1.0	0.03034225714124132	1	1	1	1.0	1.0
group_68		hypothetical protein	4	8	2	125	66.66666666666666	93.98496240601504	31.25	0.00045235647088401283	1.0	0.03034225714124132	2	2	1	0.5	1.0
group_717		hypothetical protein	5	19	1	114	83.33333333333334	85.71428571428571	30.0	0.0005593264473160922	1.0	0.03740368496779249	2	2	1	0.5	1.0
htrE_2		Outer membrane usher protein HtrE	0	97	6	36	0.0	27.06766917293233	0.0	0.0005841859895161918	1.0	0.03859825274444108	1	0	1	1.0	1.0
group_5256	yhaJ_3	HTH-type transcriptional regulator YhaJ	0	97	6	36	0.0	27.06766917293233	0.0	0.0005841859895161918	1.0	0.03859825274444108	1	0	1	1.0	1.0
group_5670		hypothetical protein	0	97	6	36	0.0	27.06766917293233	0.0	0.0005841859895161918	1.0	0.03859825274444108	1	0	1	1.0	1.0
group_2641	fdhF_1	Formate dehydrogenase H	6	36	0	97	100.0	72.93233082706767	inf	0.0005841859895161918	1.0	0.03859825274444108	2	2	0	0.5	0.5
group_4433		Putative anti-sigma factor antagonist	6	37	0	96	100.0	72.18045112781954	inf	0.0006789188526809737	1.0	0.044458104572592666	1	1	0	1.0	1.0
yhaJ_1		HTH-type transcriptional regulator YhaJ	6	37	0	96	100.0	72.18045112781954	inf	0.0006789188526809737	1.0	0.044458104572592666	1	1	0	1.0	1.0
group_8121	malP_1	Maltodextrin phosphorylase	6	37	0	96	100.0	72.18045112781954	inf	0.0006789188526809737	1.0	0.044458104572592666	1	1	0	1.0	1.0
group_3137		hypothetical protein	0	95	6	38	0.0	28.57142857142857	0.0	0.0007861165662621931	1.0	0.05043029181475022	1	0	1	1.0	1.0
elfC		putative outer membrane usher protein ElfC	0	95	6	38	0.0	28.57142857142857	0.0	0.0007861165662621931	1.0	0.05043029181475022	1	0	1	1.0	1.0
xylG_3		Xylose import ATP-binding protein XylG	6	38	0	95	100.0	71.42857142857143	inf	0.0007861165662621931	1.0	0.05043029181475022	1	1	0	1.0	1.0
xylH_1		Xylose transport system permease protein XylH	6	38	0	95	100.0	71.42857142857143	inf	0.0007861165662621931	1.0	0.05043029181475022	1	1	0	1.0	1.0
group_1744		hypothetical protein	6	38	0	95	100.0	71.42857142857143	inf	0.0007861165662621931	1.0	0.05043029181475022	1	1	0	1.0	1.0
xylF_1		D-xylose-binding periplasmic protein	6	38	0	95	100.0	71.42857142857143	inf	0.0007861165662621931	1.0	0.05043029181475022	1	1	0	1.0	1.0
group_8170		hypothetical protein	6	38	0	95	100.0	71.42857142857143	inf	0.0007861165662621931	1.0	0.05043029181475022	1	1	0	1.0	1.0
group_8161		hypothetical protein	5	21	1	112	83.33333333333334	84.21052631578947	26.666666666666668	0.0008534151767683028	1.0	0.054447370674405755	2	2	1	0.5	1.0
bltD		Spermine/spermidine acetyltransferase	3	130	3	3	50.0	2.2556390977443606	0.023076923076923078	0.0008684735579749332	1.0	0.054447370674405755	2	1	1	1.0	1.0
gltC_5		HTH-type transcriptional regulator GltC	3	130	3	3	50.0	2.2556390977443606	0.023076923076923078	0.0008684735579749332	1.0	0.054447370674405755	2	1	1	1.0	1.0
glnQ_1		Glutamine transport ATP-binding protein GlnQ	3	130	3	3	50.0	2.2556390977443606	0.023076923076923078	0.0008684735579749332	1.0	0.054447370674405755	2	1	1	1.0	1.0
group_11450		hypothetical protein	3	3	3	130	50.0	97.74436090225564	43.333333333333336	0.0008684735579749332	1.0	0.054447370674405755	2	1	1	1.0	1.0
yghA_3		putative oxidoreductase YghA	3	3	3	130	50.0	97.74436090225564	43.333333333333336	0.0008684735579749332	1.0	0.054447370674405755	2	2	1	0.5	1.0
group_1985	pphA	Serine/threonine-protein phosphatase 1	3	3	3	130	50.0	97.74436090225564	43.333333333333336	0.0008684735579749332	1.0	0.054447370674405755	2	1	1	1.0	1.0
group_83		hypothetical protein	3	3	3	130	50.0	97.74436090225564	43.333333333333336	0.0008684735579749332	1.0	0.054447370674405755	2	1	1	1.0	1.0
group_11378		hypothetical protein	4	10	2	123	66.66666666666666	92.4812030075188	24.6	0.0008921285989501333	1.0	0.05545772935670856	2	1	1	1.0	1.0
rbn_3		Ribonuclease BN	4	10	2	123	66.66666666666666	92.4812030075188	24.6	0.0008921285989501333	1.0	0.05545772935670856	2	1	1	1.0	1.0
group_11396		hypothetical protein	4	10	2	123	66.66666666666666	92.4812030075188	24.6	0.0008921285989501333	1.0	0.05545772935670856	2	1	1	1.0	1.0
group_1812	pgrR_3	HTH-type transcriptional regulator PgrR	0	94	6	39	0.0	29.32330827067669	0.0	0.000907057576456371	1.0	0.05591325865150613	1	0	1	1.0	1.0
mtlA		PTS system mannitol-specific EIICBA component	0	94	6	39	0.0	29.32330827067669	0.0	0.000907057576456371	1.0	0.05591325865150613	1	0	1	1.0	1.0
group_1910		hypothetical protein	6	39	0	94	100.0	70.67669172932331	inf	0.000907057576456371	1.0	0.05591325865150613	1	1	0	1.0	1.0
ulaC_4		Ascorbate-specific PTS system EIIA component	0	93	6	40	0.0	30.075187969924812	0.0	0.0010431162129248123	1.0	0.06289477755963048	1	0	1	1.0	1.0
ulaA_4		Ascorbate-specific PTS system EIIC component	0	93	6	40	0.0	30.075187969924812	0.0	0.0010431162129248123	1.0	0.06289477755963048	1	0	1	1.0	1.0
group_10204		hypothetical protein	0	93	6	40	0.0	30.075187969924812	0.0	0.0010431162129248123	1.0	0.06289477755963048	1	0	1	1.0	1.0
higA1_1		Antitoxin HigA1	0	93	6	40	0.0	30.075187969924812	0.0	0.0010431162129248123	1.0	0.06289477755963048	1	0	1	1.0	1.0
group_7602	yadV_1	putative fimbrial chaperone YadV	0	93	6	40	0.0	30.075187969924812	0.0	0.0010431162129248123	1.0	0.06289477755963048	1	0	1	1.0	1.0
[truncated: 667 more rows]

## Sheet: Scoary_out_ST23
Gene	Non-unique Gene name	Annotation	Number_pos_present_in	Number_neg_present_in	Number_pos_not_present_in	Number_neg_not_present_in	Sensitivity	Specificity	Odds_ratio	Naive_p	Bonferroni_p	Benjamini_H_p	Max_Pairwise_comparisons	Max_supporting_pairs	Max_opposing_pairs	Best_pairwise_comp_p	Worst_pairwise_comp_p
[truncated: 1,111 more rows]

[truncated: 30 more sheets: Scoary_out_ST37, Scoary_out_ST147, Scoary_out_ST258, Scoary_out_ST307, Scoary_out_ST326, Scoary_out_ST392, Scoary_out_ST895, Scoary_out_ST3128, Scoary_analysis_ST p<0.05, Scoary_analysis_Summary, Scoary_analysis_ST11, Scoary_analysis_ST14, Scoary_analysisST14 vs 139genom, Scoary_analysis_ST15, Scoary_analysis_ST23, Scoary_analysis_ST37, Scoary_analysis_ST147, Scoary_analysis_ST258, Scoary_analysis_ST307, Scoary_analysis_ST326 …]
