# Supplementary material for: Common and distinctive genomic features of Klebsiella pneumoniae thriving in the natural environment or in clinical settings
Source: Sci Rep. 2022 Jun 21;12:10441. doi: 10.1038/s41598-022-14547-6 (PMC9213442; doi:10.1038/s41598-022-14547-6)
Supplement: Supplementary file 3 — Supplementary Information 2. [file 41598_2022_14547_MOESM3_ESM.xlsx]

## Sheet: Supplementary Table 1
Supplementary Table 1 - List of Klebsiella pneumoniae isolates genomes used in this study.
Isolate number	Name	Geographic location	Geographic location code	Owner	gapA	infB	mdh	pgi	phoE	rpoB	tonB	ST	Category	Origin	Sequencing platform	Total length (bp)	Assembly level	Contigs number	Contigs N50	Scaffold number	Scaffold N50	Plasmid number	Genome Coverage	Accession number
KP001	H1FC25	Portugal	PT	UCP	3	4	6	1	7	4	38	147	Environmental	Wastewater	Illumina	5362015	contigs	74	175553	-	-	-	99x	JAGSXY000000000
KP002	SCC10	Portugal	PT	UCP	2	1	20	1	12	15	16	348	Environmental	Wastewater	Illumina	5464622	contigs	84	166935	-	-	-	97x	JAGSZX000000000
KP003	SCC15	Portugal	PT	UCP	10	20	2	1	9	11	12	377	Environmental	Wastewater	Illumina	5666348	contigs	113	140191	-	-	-	93x	JAGSZY000000000
KP004	SCC75	Portugal	PT	UCP	3	5	1	1	12	4	46	1426	Environmental	Wastewater	Illumina	5443370	contigs	95	194218	-	-	-	97x	JAGSZR000000000
KP005	M136822	Portugal	PT	UCP	1	1	1	1	1	1	1	15	Clinical	Urine	Illumina	5441517	contigs	90	163796	-	-	-	97x	JAGSZS000000000
KP006	M129465	Portugal	PT	UCP	3	4	6	1	7	4	38	147	Clinical	Urine	Illumina	5753679	contigs	112	248071	-	-	-	163x	JAGSZZ000000000
KP007	M130448	Portugal	PT	UCP	3	4	6	1	7	4	38	147	Clinical	Urine	Illumina	5756654	contigs	108	234407	-	-	-	214x	JAGTAA000000000
KP008	M138349	Portugal	PT	UCP	3	4	6	1	7	4	38	147	Clinical	Human fecal sample	Illumina	5646954	contigs	100	175181	-	-	-	183x	JAGTAB000000000
KP009	M141388	Portugal	PT	UCP	3	4	6	1	7	4	38	147	Clinical	Urine	Illumina	5649390	contigs	107	168166	-	-	-	201x	JAGTAC000000000
KP010	M138080	Portugal	PT	UCP	3	4	6	1	7	4	38	147	Clinical	Hemoculture	Illumina	5647900	contigs	99	214690	-	-	-	257x	JAGTAD000000000
KP011	Klebsiella pneumoniae 342 (enterobacteria)	-	-	NCBI	16	24	30	27	36	22	55	146	Environmental	Zea mays	-	5920257	complete genome	3	-	-	-	2	-	CP000964.1
KP012	Klebsiella pneumoniae KP-1 (enterobacteria)	Australia	AU	NCBI	2	3	2	2	6	4	4	29	Environmental	Environmental isolate of Klebsiella pneumoniae strain KP-1	Illumina/ PacBio	5375667	complete genome	2	-	-	-	1	-	CP012883.1
KP013	Klebsiella pneumoniae subsp. pneumoniae HKUOPLC (enterobacteria)	Hong Kong	HK	NCBI	18	22	245	16	11	13	51	3870	Environmental	Giant Panda feces	Illumina	5088873	complete genome	1	-	-	-	0	43x	CP012300
KP014	Klebsiella pneumoniae J1(enterobacteria)	China	CN	NCBI	2	1	5	1	17	4	42	111	Environmental	Activated sludge	PacBio	5406866	complete genome	3	-	-	-	2	140x	CP013711.1
KP015	Klebsiella pneumoniae subsp. pneumoniae KP5-1 (enterobacteria)	USA	US	NCBI	16	18	36	40	412	22	67	3940	Environmental	Cotton	454	5551467	complete genome	2	-	-	-	1	16x	CP008700.1
KP016	Klebsiella pneumoniae 2N3 (enterobacteria)	China	CN	NCBI	2	1	5	1	17	4	42	111	Environmental	Environmental bacteria	PacBio	5333433	complete genome	1	-	-	-	0	237x	CP025541.1
KP017	Klebsiella pneumoniae 002SK2 (enterobacteria)	Switzerland	CH	NCBI	3	4	6	1	7	4	38	147	Environmental	Wastewater	PacBio	5630984	complete genome	3	-	-	-	2	275x	CP025515.1
KP018	Klebsiella pneumoniae strain yzusk-4 genome	China	CN	NCBI	43	3	5	1	1	4	61	3856	Environmental	RuGao ham	Illumina	5081069	chromosome	148	12741	1	5081069	0	92x	CP011421.1
KP019	Klebsiella pneumoniae YH43	-	-	NCBI	177	119	197	104	357	183	544	3851	Environmental	Sweet potato	454	5520319	complete genome	1	-			0	40x	AP014950.1
KP020	Klebsiella pneumoniae strain HPCN22	India	IN	NCBI	no hit found	1	no hit found	1	1	no hit found	363	unknown	Environmental	Root nodules and soil	Illumina	4639759	contigs	17	309639	-	-	-	20x	QNQQ00000000.1
KP021	Klebsiella pneumoniae strain 2K7_Kp	Algeria	DZ	NCBI	2	1	2	3	27	1	39	219	Environmental	Peach	Illumina	5357509	contigs	45	31931	-	-	-	101x	QQQI00000000.1
KP022	Klebsiella pneumoniae strain GSU10-3	Japan	JP	NCBI	3	3	1	1	1	1	4	11	Environmental	Wastewater	PacBio; Illumina	5848881	complete genome	5	-	-	-	4	200x	AP018671.1
KP023	Klebsiella pneumoniae strain NCTC9127	USA	US	NCBI	2	3	2	2	6	4	4	29	Environmental	Ice cream	-	5509091	contigs	2	5319070	-	-	-	100x	UGNE00000000.1
KP024	Klebsiella pneumoniae strain W2-1-ERY5(G)	Thailand	TH	NCBI	2	1	2	1	10	4	42	1966	Environmental	Canal	Illumina	5346649	scaffolds	67	766358	35	997865	-	100x	FLWD00000000.1
KP025	Klebsiella pneumoniae strain F1-9-ERG2	Thailand	TH	NCBI	2	9	2	1	13	1	16	37	Environmental	Farm	Illumina	5312887	scaffolds	37	474924	29	787142	-	100x	FLYA00000000.1
KP026	Klebsiella pneumoniae strain 301	Brazil	BR	NCBI	25	33	1	26	7	1	56	198	Environmental	Lettuce	Illumina	5311340	contigs	20	3031323	-	-	-	165x	MRWC00000000.1
KP027	Klebsiella pneumoniae strain 196	Brazil	BR	NCBI	3	3	1	1	1	1	31	437	Environmental	Urban river	Illumina	5493625	scaffolds	41	324828	41	324828	-	54x	LZCZ00000000.1
KP028	Klebsiella pneumoniae strain VRCO0363	United Kingdom	GB	NCBI	4	1	6	12	6	2	12	3022	Environmental	Sewage	-	5302921	scaffolds	24	434693	23	499772	-	100x	FWOW00000000.1
KP029	Klebsiella pneumoniae strain VRCO0037	United Kingdom	GB	NCBI	16	24	21	27	52	22	67	208	Environmental	Sewage	-	5453709	scaffolds	23	802764	22	1031838	-	100x	FWWJ00000000.1
KP030	Klebsiella sp. D5A	China	CN	NCBI	16	45	21	27	47	22	67	355	Environmental	Rhizosphere soil	Illumina	5540009	scaffolds	58	309968	57	335615	-	200x	KV407481/ LOAR00000000.1
KP031	Klebsiella pneumoniae strain 1kgm	Malaysia	MY	NCBI	18	22	26	22	94	13	51	2045	Environmental	Soil	Illumina	5177610	contigs	52	286307	-	-	-	89.5x	JXBI00000000.1
KP034	Klebsiella pneumoniae strain ITU3872	Germany	DE	NCBI	1	1	1	1	1	1	86	3128	Environmental	Barn boot	Illumina	5681774	scaffolds	96	225015	93	225015	-	90x	PZMO00000000.1
KP035	Klebsiella pneumoniae strain ITU10022	Germany	DE	NCBI	1	1	1	1	1	1	86	3128	Environmental	Egg shells from hatchery	Illumina	5669910	scaffolds	87	225015	85	225015	-	90x	PZNT00000000.1
KP036	Klebsiella pneumoniae strain ITU3896	Germany	DE	NCBI	1	1	1	1	1	1	86	3128	Environmental	Barn air sample	Illumina	5672929	scaffolds	88	248112	84	248112	-	90x	PZMR00000000.1
KP037	Klebsiella pneumoniae strain ITU3887	Germany	DE	NCBI	1	1	1	1	1	1	86	3128	Environmental	Barn dust sample	Illumina	5671365	scaffolds	82	268877	79	268877	-	90x	PZMQ00000000.1
KP038	Klebsiella pneumoniae strain Q5_Kp	Algeria	DZ	NCBI	1	6	1	1	1	1	1	14	Environmental	Lettuce	Illumina	5516937	scaffolds	68	239622	66	239622	-	110x	QQQQ00000000.1
KP039	Klebsiella pneumoniae strain M5_Kp	Algeria	DZ	NCBI	1	6	1	1	1	1	1	14	Environmental	Mint	Illumina	5524735	scaffolds	74	240378	72	243868	-	106x	QQQN00000000.1
KP040	Klebsiella pneumoniae strain L5_Kp	Algeria	DZ	NCBI	1	6	1	1	1	1	1	14	Environmental	Tomato	Illumina	5515954	contigs	74	239759	-	-	-	93x	QQQM00000000.1
KP041	Klebsiella pneumoniae strain K5_Kp	Algeria	DZ	NCBI	1	6	1	1	1	1	1	14	Environmental	Tomato	Illumina	5481522	scaffolds	62	27769	60	27769	-	110x	QQQP00000000.1
KP042	Klebsiella pneumoniae strain E5_Kp	Algeria	DZ	NCBI	1	6	1	1	1	1	1	14	Environmental	Mint	Illumina	5517637	scaffolds	67	263149	65	263149	-	69x	QQQL00000000.1
KP043	Klebsiella pneumoniae strain Z7_Kp	Algeria	DZ	NCBI	2	1	1	37	1	27	19	882	Environmental	Lettuce	Illumina	5416815	contigs	56	2862	-	-	-	74x	QQQJ00000000.1
KP044	Klebsiella pneumoniae strain O7VF_Kp	Algeria	DZ	NCBI	2	1	2	3	27	1	39	219	Environmental	Lettuce	Illumina	5480847	contigs	60	262509	-	-	-	113x	QQQH00000000.1
KP045	Klebsiella pneumoniae strain W2-13-ERG1	Thailand	TH	NCBI	3	3	1	1	1	1	42	895	Environmental	Canal	Illumina	5496573	scaffolds	45	441734	43	441734	-	100x	FLXP00000000.1
KP046	Klebsiella pneumoniae strain W2-13-ERG2	Thailand	TH	NCBI	3	3	1	1	1	1	42	895	Environmental	Canal	Illumina	5495535	scaffolds	44	425834	41	437939	-	100x	FLXO00000000.1
KP047	Klebsiella pneumoniae strain W2-13-ERG3	Thailand	TH	NCBI	18	22	18	61	11	13	51	2355	Environmental	Canal	Illumina	5280529	scaffolds	26	514784	25	514784	-	100x	FLXQ00000000.1
KP048	Klebsiella pneumoniae strain W2-13-ERG7	Thailand	TH	NCBI	3	3	1	1	1	1	42	895	Environmental	Canal	Illumina	5492028	scaffolds	46	437925	43	437925	-	100x	FLXV00000000.1
KP049	Klebsiella pneumoniae strain W2-13-ERG8	Thailand	TH	NCBI	3	3	1	1	1	1	42	895	Environmental	Canal	Illumina	5494020	scaffolds	45	441748	43	441748	-	100x	FLXW00000000.1
KP050	Klebsiella pneumoniae strain F1-9-ERG1	Thailand	TH	NCBI	2	1	5	1	26	4	12	322	Environmental	Farm	Illumina	5432179	scaffolds	61	43085	41	43085	-	100x	FLXZ00000000.1
KP051	Klebsiella pneumoniae strain 148	Brazil	BR	NCBI	3	3	1	1	1	1	31	437	Environmental	Urban river	Illumina	5516594	scaffolds	54	291758	53	291758	-	78x	LZCY00000000.1
KP052	Klebsiella pneumoniae strain VRES0208	United Kingdom	GB	NCBI	3	1	1	1	1	1	43	277	Environmental	Sewage	-	5712957	scaffolds	71	169963	38	408624	-	100x	FWGN00000000.1
KP053	Klebsiella pneumoniae strain VRES0300	United Kingdom	GB	NCBI	2	1	2	3	27	1	39	219	Environmental	Sewage	-	5455498	scaffolds	84	169425	43	369734	-	100x	FWGM00000000.1
KP054	Klebsiella pneumoniae strain VRCO0108	United Kingdom	GB	NCBI	2	1	2	34	3	4	59	3008	Environmental	Sewage	-	5215557	scaffolds	48	236097	33	363633	-	100x	FWGI00000000.1
KP055	Klebsiella pneumoniae strain VRES0209	United Kingdom	GB	NCBI	3	1	1	1	1	1	43	277	Environmental	Sewage	-	5713540	scaffolds	74	179617	34	466303	-	100x	FWGY00000000.1
KP056	Klebsiella pneumoniae strain VRES0134	United Kingdom	GB	NCBI	2	1	1	6	7	1	12	45	Environmental	Sewage	-	5444956	scaffolds	83	138251	44	35661	-	100x	FWGV00000000.1
KP057	Klebsiella pneumoniae strain VRES0318	United Kingdom	GB	NCBI	2	5	2	2	2	1	10	4002-like	Environmental	Sewage	-	5329138	scaffolds	69	140984	24	636542	-	100x	FWGX00000000.1
KP058	Klebsiella pneumoniae strain VRES0139	United Kingdom	GB	NCBI	2	1	1	6	7	1	12	45	Environmental	Sewage	-	5447056	scaffolds	77	157979	43	356229	-	100x	FWHC00000000.1
KP059	Klebsiella pneumoniae strain VRCO0036	United Kingdom	GB	NCBI	2	1	1	1	12	4	34	1919	Environmental	Sewage	-	5173137	scaffolds	99	363917	46	1002258	-	100x	FWGG00000000.1
KP060	Klebsiella pneumoniae strain VRCO0023	United Kingdom	GB	NCBI	42	22	26	22	314	20	51	3011	Environmental	Sewage	-	5641654	scaffolds	44	791328	42	791848	-	100x	FWIE00000000.1
KP061	Klebsiella pneumoniae strain VRES0419	United Kingdom	GB	NCBI	18	22	68	70	94	20	51	477	Environmental	Sewage	-	5455752	scaffolds	48	1225458	29	2812441	-	100x	FWIJ00000000.1
KP062	Klebsiella pneumoniae strain VRCO0079	United Kingdom	GB	NCBI	18	22	26	64	7	52	99	3013	Environmental	Sewage	-	5222310	contigs	16	2971234	-	-	-	100x	FWIV00000000.1
KP063	Klebsiella pneumoniae strain VRES0182	United Kingdom	GB	NCBI	2	3	41	2	17	4	46	1436	Environmental	Sewage	-	5562241	scaffolds	55	362471	49	362471	-	100x	FWKS00000000.1
KP064	Klebsiella pneumoniae strain VRES0180	United Kingdom	GB	NCBI	2	3	41	2	17	4	46	1436	Environmental	Sewage	-	5562599	scaffolds	57	392266	49	392266	-	100x	FWKQ00000000.1
KP065	Klebsiella pneumoniae strain W2-5-ERG4	Thailand	TH	NCBI	2	9	2	1	13	1	16	37	Environmental	Canal	Illumina	5388608	scaffolds	40	410359	38	410359	-	100x	FLVY00000000.1
KP066	Klebsiella pneumoniae strain KP_Goe_828304	Germany	DE	NCBI	3	4	6	1	7	4	38	147	Clinical	Anal swab	PacBio	5914083	complete genome	6	-	-	-	5	98x	CP018719.1
KP067	Klebsiella pneumoniae strain W14	China	CN	NCBI	2	1	2	37	45	4	9	1536	Clinical	Fecal sample	Illumina	5495481	complete genome	3	-	-	-	2	134x	CP015753.1
KP068	Klebsiella pneumoniae strain Kp_Goe_821588	Germany	DE	NCBI	3	3	1	1	1	1	4	11	Clinical	Anal swab	PacBio	5526153	complete genome	3	-	-	-	2	160x	CP018692.1
KP069	Klebsiella pneumoniae strain 825795-1	Germany	DE	NCBI	3	4	6	1	7	4	38	147	Clinical	Anal swab	Illumina/ PacBio	5869161	complete genome	5	-	-	-	4	160x	CP017985.1
KP070	Klebsiella pneumoniae subsp. pneumoniae PittNDM01	USA	US	NCBI	1	6	1	1	1	1	1	14	Clinical	Urine	PacBio	5812304	complete genome	5	-	-	-	4	333x	CP006798.1
KP071	Klebsiella pneumoniae strain KPN1481	USA	US	NCBI	16	62	21	27	55	22	75	906	Clinical	Urine	PacBio	6106127	complete genome	6	-	-	-	5	95x	CP020847.1
KP072	Klebsiella pneumoniae strain MS6671	United Arab Emirates	AE	NCBI	3	4	6	1	7	4	38	147	Clinical	Urine	-	5980203	complete genome	7	-	-	-	6	108x	LN824133.1
KP073	Klebsiella pneumoniae strain CAV1042	USA	US	NCBI	2	5	1	1	1	1	24	244	Clinical	Urine	PacBio	5752260	complete genome	7	-	-	-	6	170x	CP018671.1
KP074	Klebsiella pneumoniae strain MLST-15	USA	US	NCBI	1	1	1	1	1	1	1	15	Clinical	Wound	PacBio	5816577	complete genome	4	-	-	-	3	77.48x	CP022127.1
KP075	Klebsiella pneumoniae strain KPHS1249	China	CN	NCBI	2	1	1	1	9	4	12	23	Clinical	Wound	Illumina/ PacBio	5458646	complete genome	1	-	-	-	0	124x	CP027189.1
KP076	Klebsiella pneumoniae strain MNCRE78	USA	US	NCBI	3	3	1	1	1	1	79	258	Clinical	Wound	Illumina/ PacBio	5778465	complete genome	5	-	-	-	4	20x/100x	CP018428.1
KP077	Klebsiella pneumoniae strain Kp_Goe_33208	Germany	DE	NCBI	2	6	1	5	4	1	6	101	Clinical	Wound	PacBio	5655658	complete genome	3	-	-	-	2	140x	CP018447.1
KP078	Klebsiella pneumoniae strain XH209	China	CN	NCBI	2	1	1	1	4	4	4	17	Clinical	Blood	Illumina	5118878	complete genome	1	-	-	-	0	200x	CP009461.1
KP079	Klebsiella pneumoniae strain ED2	Taiwan	TW	NCBI	2	1	1	1	9	4	12	23	Clinical	Blood	PacBio	5412960	complete genome	1	-	-	-	0	149,59x	CP016813.1
KP080	Klebsiella pneumoniae subsp. pneumoniae strain BR7	Brazil	BR	NCBI	3	3	1	1	1	1	31	437	Clinical	Blood	PacBio	5431353	complete genome	2	-	-	-	1	100x	CP018883.1
KP081	Klebsiella pneumoniae subsp. pneumoniae strain RJF999	China	CN	NCBI	2	1	1	1	9	4	12	23	Clinical	Blood	PacBio	5690826	complete genome	2	-	-	-	0	124x	CP014010.1
KP082	Klebsiella pneumoniae strain KPN1482	USA	US	NCBI	2	9	2	1	13	1	16	37	Clinical	Respiratory tract	PacBio	5965284	complete genome	6	-	-	-	5	201x	CP020841.1
KP083	Klebsiella pneumoniae strain CAV1193	USA	US	NCBI	6	3	1	20	12	4	4	941	Clinical	Respiratory tract	PacBio	5874698	complete genome	6	-	-	-	5	48x	CP013322.1
KP084	Klebsiella pneumoniae strain UCLAOXA232KP_Pt0	USA	US	NCBI	2	1	2	1	4	4	4	16	Clinical	Respiratory tract	PacBio	5312744	complete genome	1	-	-	-	0	50x	CP012560.1
KP085	Klebsiella pneumoniae subsp. pneumoniae Kp13	Brazil	BR	NCBI	10	20	2	1	9	11	14	442	Clinical	Blood	-	5739888	complete genome	7	-	-	-	6	-	CP003999.1
KP086	Klebsiella pneumoniae subsp. pneumoniae KPNIH24	USA	US	NCBI	3	3	1	1	1	1	79	258	Clinical	Throat/groin	PacBio	5734564	complete genome	4	-	-	-	3	173x	CP008797.1
KP087	Klebsiella pneumoniae CG43	-	-	NCBI	9	4	2	1	1	1	27	86	Clinical	Liver abscess	Illumina/Sanger	5166857	complete genome	1	-	-	-	0	200x	CP006648.1
KP088	Klebsiella pneumoniae subsp. pneumoniae KPR0928	USA	US	NCBI	3	3	1	1	1	1	79	258	Clinical	Sputum	PacBio	5436785	complete genome	3	-	-	-	2	170x	CP008831.1
KP089	Klebsiella pneumoniae subsp. pneumoniae NTUH-K2044	-	-	NCBI	2	1	1	1	9	4	12	23	Clinical	Liver abscess	-	5472672	complete genome	2	-	-	-	1	-	AP006725.1
KP090	Klebsiella pneumoniae strain KPN528	USA	US	NCBI	1	6	1	1	1	1	1	14	Clinical	Respiratory tract	PacBio	5973075	complete genome	4	-	-	-	2	232x	CP020853.1
KP091	Klebsiella pneumoniae strain blaNDM-1	USA	US	NCBI	3	1	2	4	1	1	4	395	Clinical	Urine	PacBio	5510332	complete genome	3	-	-	-	2	150x	CP009114.1
KP092	Klebsiella pneumoniae strain PMK1	Nepal	NP	NCBI	1	1	1	1	1	1	1	15	Clinical	Blood	Illumina; PacBio	5990738	complete genome	5	-	-	-	4	60x	CP008929.1
KP093	Klebsiella pneumoniae strain CAV1596	USA	US	NCBI	3	3	1	1	1	1	79	258	Clinical	Perirectal	PacBio	5620516	complete genome	5	-	-	-	4	90x	CP011647.1
KP094	Klebsiella pneumoniae strain KP1768	USA	US	NCBI	4	1	2	52	1	1	7	307	Clinical	Pancreatic Fluid	Illumina; Nanopore	5745430	complete genome	3	-	-	-	2	61x	CP025140.1
KP095	Klebsiella pneumoniae strain NH54	Thailand	TH	NCBI	3	4	6	1	7	4	38	147	Clinical	Rectal swab	-	5640638	complete genome	4	-	-	-	3	129x	CP024916.1
KP096	Klebsiella pneumoniae strain UCLAOXA232KP	USA	US	NCBI	2	1	2	1	4	4	4	16	Clinical	Abdominal drainage	PacBio	5880491	complete genome	7	-	-	-	6	50x	CP012561.1
KP097	Klebsiella pneumoniae strain Kp_Goe_822579	Germany	DE	NCBI	3	4	6	1	7	4	38	147	Clinical	Nose	PacBio	5920942	complete genome	7	-	-	-	6	112x	CP018140.1
KP098	Klebsiella pneumoniae strain Kp_Goe_822917	Germany	DE	NCBI	3	3	1	1	1	1	4	11	Clinical	Skin swab	PacBio	5584283	complete genome	9	-	-	-	8	117x	CP018438.1
KP099	Klebsiella pneumoniae strain 1756	Taiwan	TW	NCBI	2	1	37	1	3	1	56	2549	Clinical	pus	PacBio	5269768	complete genome	2	-	-	-	1	173x	CP019219.1
KP100	Klebsiella pneumoniae strain 34618	USA	US	NCBI	3	3	1	1	1	1	79	258	Clinical	Bronchoalveolar lavage	PacBio	5649912	complete genome	5	-	-	-	4	9x	CP010392.1
KP101	Klebsiella pneumoniae strain KSB1_5D	Australia	AU	NCBI	3	3	1	1	1	1	18	340	Clinical	Rectal swab	Illumina; Nanopore	5768890	complete genome	7	-	-	-	6	83x	CP024191.1
KP102	Klebsiella pneumoniae strain NR5632	USA	US	NCBI	4	1	2	52	1	1	7	307	Clinical	Bronchoalveolar lavage	Illumina; Nanopore	5741903	complete genome	3	-	-	-	2	31x	CP025143.1
KP103	Klebsiella pneumoniae strain DA48896	Pakistan	PK	NCBI	3	4	6	1	7	4	38	147	Clinical	Trachaeal secretion	Illumina; PacBio	5752275	complete genome	8	-	-	-	7	50x	CP024429.1
KP104	Klebsiella pneumoniae strain SCM96	China	CN	NCBI	1	1	1	1	1	1	1	15	Clinical	Sputum sample	Illumina; PacBio	5579775	complete genome	3	-	-	-	2	250x	CP028716.1
KP105	Klebsiella pneumoniae strain KpN01	Canada	CA	NCBI	4	1	1	1	12	1	4	278	Clinical	Urine	PacBio	5680634	complete genome	5	-	-	-	4	75x	CP012987.1
KP106	Klebsiella pneumoniae strain KpN06	Canada	CA	NCBI	4	1	1	1	12	1	4	278	Clinical	Blood	PacBio	5650490	complete genome	5	-	-	-	4	75x	CP012992.1
KP107	Klebsiella pneumoniae strain SKGH01	United Arab Emirates	AE	NCBI	3	4	6	1	7	4	38	147	Clinical	Urine sample	PacBio	6088457	complete genome	6	-	-	-	5	-	CP015500.1
KP108	Klebsiella pneumoniae strain TH1	China	CN	NCBI	2	1	2	37	45	4	9	1536	Clinical	Human fecal sample	Illumina	5495471	complete genome	3	-	-	-	2	130x	CP016159.1
KP109	Klebsiella pneumoniae subsp. pneumoniae strain 234-12	Germany	DE	NCBI	2	1	1	1	8	1	9	514	Clinical	Blood	Illumina; PacBio	5648826	complete genome	4	-	-	-	3	50x	CP011313.1
KP110	Klebsiella pneumoniae subsp. pneumoniae strain GD4	China	CN	NCBI	3	3	1	1	1	1	4	11	Clinical	Blood	PacBio	5537629	complete genome	2	-	-	-	1	30x	CP025951.1
KP111	Klebsiella pneumoniae strain 911021	China	CN	NCBI	3	3	1	1	1	1	4	11	Clinical	Urine	PacBio	5456357	complete genome	1	-	-	-	0	73x	CP022882.1
KP112	Klebsiella pneumoniae strain CAV1392	USA	US	NCBI	3	3	1	1	1	1	4	11	Clinical	Sputum	PacBio	5552491	complete genome	4	-	-	-	3	49x	CP011578.1
KP113	Klebsiella pneumoniae strain CAV1344	USA	US	NCBI	6	3	1	20	12	4	4	941	Clinical	Urine	PacBio	5810009	complete genome	6	-	-	-	5	98x	CP011624.1
KP114	Klebsiella pneumoniae strain QS17-0161	Thailand	TH	NCBI	2	1	1	6	7	1	12	45	Clinical	Sputum	Illumina; PacBio	5717053	complete genome	8	-	-	-	7	200x	CP024458.1
KP115	Klebsiella pneumoniae strain P1428	China	CN	NCBI	2	1	1	1	9	4	12	23	Clinical	Sputum	PacBio	5633290	complete genome	1	-	-	-	0	100x	CP017994.1
KP116	Klebsiella pneumoniae strain 459	China	CN	NCBI	2	9	2	1	13	1	16	37	Clinical	Sputum	-	5320942	complete genome	1	-	-	-	0	-	CP018306.1
KP117	Klebsiella pneumoniae strain KP1766	USA	US	NCBI	4	1	2	52	1	1	7	307	Clinical	Blood	Illumina; Nanopore	5751187	complete genome	3	-	-	-	2	71x	CP025146.1
KP118	Klebsiella pneumoniae strain 616	Iran	IR	NCBI	4	1	2	52	1	1	7	307	Clinical	Urine	Illumina; Nanopore	5359558	complete genome	3	-	-	-	2	119x	CP026495.1
KP119	Klebsiella pneumoniae strain CAV1453	USA	US	NCBI	3	3	1	1	1	1	79	258	Clinical	Perirectal	PacBio	5594981	complete genome	4	-	-	-	3	129x	CP018356.1
KP120	Klebsiella pneumoniae strain Kp_Goe_154414	Germany	DE	NCBI	2	1	1	1	9	4	12	23	Clinical	Wound swab	PacBio	5851286	complete genome	7	-	-	-	6	147x	CP018337.1
KP121	Klebsiella pneumoniae strain Kp_Goe_827026	Germany	DE	NCBI	3	4	6	1	7	4	38	147	Clinical	Nasal swab	PacBio	5913496	complete genome	6	-	-	-	5	134x	CP018707.1
KP122	Kp1	Spain	ES	UIB	3	4	6	1	7	4	40	392	Clinical	Sucked cirurgical wound	Illumina	5478568	contigs	55	295825	-	-	-	12x	JAGTPC000000000
KP124	Kp3	Spain	ES	UIB	3	4	6	1	7	4	40	392	Clinical	Blood	Illumina	5476420	contigs	56	295825	-	-	-	16x	JAGTPB000000000
KP125	Kp6	Spain	ES	UIB	18	22	26	23	31	13	49	138	Clinical	Urine	Illumina	5571365	contigs	79	182121	-	-	-	40x	JAGTXA000000000
KP126	Kp7	Spain	ES	UIB	2	1	2	1	10	1	120	449	Clinical	Rectal swab	Illumina	5496291	contigs	68	285454	-	-	-	20x	JAGTPA000000000
KP127	Kp8	Spain	ES	UIB	2	5	1	1	9	1	6	252	Clinical	Urine	Illumina	5948548	contigs	156	116743	-	-	-	16x	JAGTOZ000000000
KP128	Kp10	Spain	ES	UIB	1	1	1	1	1	1	64	326	Clinical	Urine	Illumina	5684771	contigs	85	203506	-	-	-	8x	JAGTOY000000000
KP129	Kp13	Spain	ES	UIB	1	1	1	1	1	1	64	326	Clinical	Blood	Illumina	5713277	contigs	78	229213	-	-	-	73x	JAGTOX000000000
KP130	Kp26	Spain	ES	UIB	3	3	1	1	1	1	4	11	Clinical	Biopsy	Illumina	5345176	contigs	59	319409	-	-	-	31x	JAGTOW000000000
KP131	Kp30LS	Spain	ES	UIB	1	1	1	1	1	1	64	326	Clinical	Blood	Illumina	5650609	contigs	100	222925	-	-	-	41x	JAGTOV000000000
KP132	Kp31	Spain	ES	UIB	3	4	6	1	7	4	40	392	Clinical	Ulcerate exudate	Illumina	6266215	contigs	259	121562	-	-	-	12x	JAGTOU000000000
KP133	Kp35	Spain	ES	UIB	1	1	1	1	1	1	64	326	Clinical	Blood	Illumina	5687659	contigs	79	236884	-	-	-	16x	JAGTOT000000000
KP134	Kp40LS	Spain	ES	UIB	3	4	6	1	7	4	40	392	Clinical	Blood	Illumina	5475882	contigs	60	295825	-	-	-	47x	JAGTOS000000000
KP135	Kp47	Spain	ES	UIB	2	1	62	3	10	4	110	405	Clinical	Urine	Illumina	5641090	contigs	38	424238	-	-	-	8x	JAGTOR000000000
KP136	Kp49	Spain	ES	UIB	3	4	6	1	7	4	38	147	Clinical	Urine	Illumina	5227344	contigs	32	431683	-	-	-	32x	JAGTOQ000000000
KP137	Kp51	Spain	ES	UIB	2	1	62	3	10	4	110	405	Clinical	Rectal swab	Illumina	5696621	contigs	85	343597	-	-	-	64x	JAGTOP000000000
KP153	B6E3	Portugal	PT	UCP	4	1	1	1	21	1	35	76	Environmental	Drinking water	Illumina	5825488	contigs	118	187777	-	-	-	42x	JAIBHK000000000
KP154	SCC5	Portugal	PT	UCP	2	1	20	1	12	15	16	348	Environmental	Wastewater	Illumina	5507515	contigs	92	185321	-	-	-	63x	JAGSZT000000000
KP155	SCC17	Portugal	PT	UCP	1	1	1	1	1	1	1	15	Environmental	Wastewater	Illumina	5386817	contigs	87	165617	-	-	-	50x	JAGSZU000000000
KP156	SCC100	Portugal	PT	UCP	1	1	1	1	1	1	1	15	Environmental	Wastewater	Illumina	5493536	contigs	87	172675	-	-	-	53x	JAGSZV000000000
KP157	M138927	Portugal	PT	UCP	2	1	20	1	12	15	16	348	Clinical	Expectoration	Illumina	5430624	contigs	77	166740	-	-	-	64x	JAGSZW000000000

## Sheet: Supplementary Table 2
Supplementary Table 2 - Pairwise average nucleotide identity calculated for the list of Klebsiella pneumoniae isolates in study.
		KP001-ST147	KP002-ST348	KP003-ST377	KP004-ST1426	KP005-ST15	KP006-ST147	KP007-ST147	KP008-ST147	KP009-ST147	KP010-ST147	KP011-ST146	KP012-ST29	KP013-ST3870	KP014-ST111	KP015-ST3940	KP016-ST111	KP017-ST147	KP018-ST3856	KP019-ST3851	KP020-STunknown	KP021-ST219	KP022-ST11	KP023-ST29	KP024-ST1966	KP025-ST37	KP026-ST198	KP027-ST437	KP028-ST3022	KP029-ST208	KP030-ST355	KP031-ST2045	KP034-ST3128	KP035-ST3128	KP036-ST3128	KP037-ST3128	KP038-ST14	KP039-ST14	KP040-ST14	KP041-ST14	KP042-ST14	KP043-ST882	KP044-ST219	KP045-ST895	KP046-ST895	KP047-ST2355	KP048-ST895	KP049-ST895	KP050-ST322
Environmental	KP001-ST147	100	99.06	98.9	98.9	98.75	99.86	99.86	99.93	99.93	99.93	94.21	98.88	93.47	98.87	94.03	98.75	99.8	98.43	93.58	98.68	98.9	98.82	98.81	98.85	99	98.92	98.78	99.09	94.17	94.17	93.52	98.68	98.68	98.68	98.68	98.83	98.82	98.83	98.83	98.83	98.75	98.89	98.81	98.82	93.49	98.82	98.82	98.82
Environmental	KP002-ST348	98.93	100	98.86	98.95	98.79	99.01	99	98.84	98.84	98.84	94.03	98.9	93.38	98.83	93.96	98.75	98.85	98.36	93.49	98.61	98.78	98.83	98.88	98.8	98.87	98.96	98.85	98.83	94.07	93.93	93.44	98.75	98.75	98.75	98.75	98.88	98.88	98.9	98.89	98.9	98.82	98.77	98.82	98.83	93.4	98.82	98.84	98.69
Environmental	KP003-ST377	98.76	98.85	100	98.8	98.57	98.75	98.75	98.88	98.88	98.88	93.99	98.8	93.44	98.7	93.85	98.63	98.71	98.34	93.43	98.52	98.77	98.69	98.71	98.7	98.72	98.69	98.7	98.82	94.04	93.92	93.41	98.52	98.51	98.52	98.51	98.68	98.68	98.7	98.68	98.68	98.68	98.77	98.62	98.63	93.5	98.63	98.64	98.53
Environmental	KP004-ST1426	98.82	98.89	98.75	100	98.86	98.88	98.88	98.74	98.74	98.74	94.07	98.98	93.38	98.81	94.05	98.8	98.87	98.23	93.51	98.69	98.72	98.91	98.92	98.95	98.74	98.88	98.96	98.85	94.12	94.01	93.4	98.8	98.79	98.79	98.79	98.84	98.85	98.85	98.83	98.84	98.82	98.79	98.95	98.95	93.4	98.94	98.95	98.93
Clinical	KP005-ST15	98.63	98.73	98.6	98.85	100	98.67	98.66	98.58	98.59	98.59	93.97	98.73	93.37	98.55	93.78	98.65	98.62	98.07	93.43	98.46	98.85	98.66	98.71	98.68	98.6	98.58	98.82	98.64	93.88	93.81	93.34	99.58	99.59	99.59	99.59	99.32	99.32	99.33	99.32	99.32	98.76	98.87	98.77	98.78	93.35	98.78	98.78	98.66
Clinical	KP006-ST147	99.67	98.84	98.56	98.72	98.53	100	99.99	99.54	99.53	99.55	93.99	98.71	93.33	98.67	93.94	98.64	99.45	98.27	93.43	98.59	98.49	98.68	98.62	98.71	98.85	98.85	98.78	98.88	94.08	93.93	93.3	98.63	98.63	98.63	98.63	98.68	98.67	98.68	98.67	98.67	98.62	98.54	98.79	98.79	93.33	98.79	98.79	98.66
Clinical	KP007-ST147	99.69	98.87	98.65	98.75	98.56	99.98	100	99.57	99.56	99.57	94.01	98.75	93.34	98.71	93.96	98.68	99.49	98.24	93.48	98.59	98.57	98.73	98.64	98.7	98.84	98.86	98.79	98.93	94.09	93.98	93.33	98.66	98.66	98.67	98.67	98.66	98.66	98.67	98.65	98.66	98.63	98.62	98.79	98.79	93.31	98.79	98.79	98.69
Clinical	KP008-ST147	99.82	98.78	98.86	98.71	98.6	99.73	99.73	100	99.99	100	94.15	98.72	93.44	98.77	93.98	98.78	99.56	98.35	93.49	98.61	98.75	98.71	98.65	98.79	98.84	98.83	98.72	99	94.15	94.01	93.35	98.64	98.65	98.65	98.64	98.73	98.72	98.73	98.73	98.72	98.59	98.73	98.69	98.7	93.39	98.7	98.7	98.6
Clinical	KP009-ST147	99.81	98.8	98.85	98.72	98.57	99.71	99.71	100	100	99.99	94.15	98.77	93.46	98.75	93.97	98.76	99.56	98.37	93.57	98.57	98.7	98.73	98.69	98.75	98.78	98.82	98.73	99.02	94.12	93.99	93.38	98.57	98.58	98.58	98.58	98.71	98.72	98.72	98.71	98.71	98.6	98.7	98.68	98.69	93.43	98.69	98.69	98.63
Clinical	KP010-ST147	99.82	98.76	98.86	98.75	98.59	99.72	99.72	99.99	99.99	100	94.17	98.71	93.43	98.74	94.01	98.76	99.54	98.35	93.53	98.61	98.72	98.72	98.66	98.78	98.82	98.85	98.72	98.99	94.15	94.06	93.37	98.59	98.6	98.6	98.59	98.72	98.72	98.73	98.73	98.72	98.6	98.71	98.67	98.68	93.38	98.67	98.68	98.6
Environmental	KP011-ST146	93.83	93.81	93.77	93.86	93.82	93.76	93.76	93.84	93.84	93.84	100	93.81	92.92	93.82	98.39	93.84	93.82	93.38	96.49	93.57	93.77	93.74	93.77	93.8	93.87	93.83	93.79	93.75	98.54	98.38	92.91	93.86	93.86	93.86	93.86	93.79	93.78	93.79	93.79	93.78	93.69	93.79	93.83	93.83	92.89	93.84	93.83	93.76
Environmental	KP012-ST29	98.85	98.95	98.85	99.13	98.85	98.93	98.93	98.8	98.8	98.81	94.13	100	93.43	98.93	93.93	98.9	98.89	98.43	93.53	98.7	98.78	98.79	99.63	98.91	98.85	98.88	98.98	98.93	94.09	93.99	93.49	98.92	98.92	98.92	98.92	98.93	98.93	98.94	98.94	98.94	98.94	98.84	98.92	98.92	93.4	98.92	98.93	98.95
Environmental	KP013-ST3870	93.59	93.56	93.56	93.61	93.58	93.59	93.59	93.59	93.6	93.59	93.37	93.54	100	93.54	93.36	93.56	93.59	93.09	93.05	93.27	93.54	93.53	93.57	93.58	93.61	93.57	93.56	93.58	93.38	93.39	99.22	93.59	93.59	93.59	93.59	93.61	93.61	93.61	93.61	93.61	93.55	93.55	93.53	93.53	99.18	93.53	93.53	93.54
Environmental	KP014-ST111	98.91	98.96	98.85	99	98.75	98.89	98.89	98.86	98.86	98.86	94.24	99	93.49	100	94.08	99.68	98.85	98.46	93.68	98.67	98.9	98.91	98.93	99	98.89	98.89	98.91	98.97	94.27	94.1	93.56	98.81	98.8	98.8	98.8	98.9	98.9	98.89	98.9	98.89	98.79	98.89	98.87	98.87	93.31	98.87	98.88	98.93
Environmental	KP015-ST3940	93.96	93.92	93.82	94.03	93.88	94.01	94.01	93.96	93.96	93.96	98.82	93.91	93.11	93.99	100	94.06	93.88	93.58	96.61	93.83	93.91	93.91	93.9	94.01	93.98	94.05	93.93	94.07	98.94	98.96	93.08	93.96	93.96	93.96	93.96	93.96	93.94	93.95	93.95	93.95	93.91	93.91	94	94	92.95	94	94	93.92
Environmental	KP016-ST111	98.85	98.98	98.83	99.04	98.83	98.92	98.92	98.97	98.96	98.96	94.26	98.94	93.51	99.7	94.18	100	98.81	98.49	93.67	98.71	98.89	98.96	98.92	99	98.96	98.99	98.96	98.96	94.25	94.23	93.53	98.87	98.87	98.87	98.87	98.89	98.88	98.89	98.9	98.89	98.79	98.9	98.97	98.97	93.46	98.97	98.97	98.95
Environmental	KP017-ST147	99.69	98.83	98.69	98.9	98.67	99.62	99.62	99.61	99.61	99.61	94.12	98.83	93.45	98.76	93.92	98.61	100	98.27	93.53	98.63	98.69	98.78	98.67	98.69	98.81	98.8	98.79	98.91	94.11	94.06	93.48	98.61	98.62	98.61	98.61	98.77	98.76	98.79	98.77	98.76	98.68	98.76	98.72	98.73	93.42	98.72	98.72	98.62
Environmental	KP018-ST3856	99.16	99.21	99.19	99.19	99.06	99.16	99.16	99.15	99.15	99.15	94.29	99.24	93.62	99.14	94.21	99.15	99.14	100	93.69	98.88	99.17	99.1	99.21	99.15	99.14	99.19	99.09	99.21	94.25	94.22	93.62	99.09	99.09	99.09	99.1	99.18	99.17	99.18	99.18	99.18	99.16	99.17	99.13	99.13	93.59	99.13	99.13	99.09
Environmental	KP019-ST3851	93.45	93.44	93.32	93.51	93.37	93.38	93.38	93.46	93.46	93.46	96.77	93.39	92.77	93.45	96.53	93.43	93.44	92.91	100	93.21	93.33	93.41	93.34	93.31	93.43	93.47	93.36	93.42	96.72	96.66	92.86	93.4	93.4	93.4	93.4	93.41	93.41	93.4	93.4	93.4	93.31	93.32	93.44	93.43	92.71	93.43	93.43	93.47
Environmental	KP020-STunknown	99.07	99.12	99.05	99.09	98.9	99.06	99.06	99.08	99.08	99.08	94.25	99.04	93.45	98.97	94.27	99.02	99.07	98.44	93.69	100	98.91	99.15	99.03	99.14	99.09	99.11	99.13	99.14	94.29	94.26	93.5	99.01	99	99	99	98.98	98.98	98.98	98.97	98.98	98.95	98.93	99.11	99.11	93.33	99.11	99.11	99.09
Environmental	KP021-ST219	98.85	98.88	98.87	98.87	98.98	98.75	98.75	98.81	98.81	98.81	94.1	98.85	93.47	98.83	93.99	98.84	98.78	98.32	93.51	98.59	100	98.82	98.79	98.8	98.82	98.84	98.83	98.89	94.06	93.97	93.47	99.03	99.03	99.03	99.03	99.02	99.02	99.02	99.01	99.01	98.92	99.99	98.77	98.77	93.49	98.76	98.77	98.75
Environmental	KP022-ST11	98.79	98.88	98.68	98.93	98.73	98.87	98.86	98.74	98.74	98.74	94.03	98.75	93.42	98.87	93.89	98.74	98.71	98.34	93.59	98.79	98.65	100	98.57	98.94	98.71	99	99.42	98.88	94.11	93.93	93.37	98.64	98.65	98.65	98.65	98.65	98.65	98.7	98.65	98.66	98.58	98.75	99.4	99.44	93.38	99.44	99.44	98.69
Environmental	KP023-ST29	98.62	98.9	98.64	98.92	98.71	98.78	98.78	98.7	98.7	98.7	94.05	99.58	93.34	98.75	93.77	98.68	98.64	98.32	93.32	98.54	98.65	98.67	100	98.82	98.68	98.74	98.77	98.91	93.92	93.85	93.4	98.62	98.62	98.61	98.61	98.74	98.75	98.74	98.77	98.75	98.71	98.72	98.67	98.67	93.25	98.67	98.67	98.83
Environmental	KP024-ST1966	98.81	98.9	98.82	99.03	98.81	98.83	98.83	98.82	98.82	98.82	94.13	98.92	93.42	98.92	94.04	98.92	98.8	98.38	93.5	98.79	98.74	98.94	98.9	100	98.97	98.93	98.98	98.92	94.12	94.01	93.35	98.9	98.9	98.9	98.9	98.88	98.88	98.89	98.88	98.88	98.8	98.77	98.96	98.96	93.35	98.96	98.96	98.99
Environmental	KP025-ST37	99	98.99	98.89	98.91	98.78	99.11	99.1	98.97	98.97	98.97	94.21	98.91	93.43	98.89	94.09	98.86	98.96	98.39	93.57	98.77	98.79	98.92	98.84	99.01	100	98.97	98.92	99.04	94.15	94.16	93.44	98.77	98.77	98.77	98.76	98.84	98.84	98.86	98.84	98.85	98.72	98.85	98.97	98.98	93.38	98.98	98.98	98.92
Environmental	KP026-ST198	98.95	99.09	98.91	99.06	98.8	99.01	99.01	99.01	99.01	99.01	94.13	98.93	93.46	98.96	94.14	98.91	98.92	98.41	93.6	98.75	98.91	99.01	98.9	99.02	98.99	100	99.03	98.94	94.19	94.13	93.38	98.88	98.88	98.88	98.88	98.92	98.91	98.93	98.92	98.92	98.8	98.91	99.02	99.02	93.36	99.02	99.02	98.93
Environmental	KP027-ST437	98.73	98.86	98.71	99.03	98.88	98.96	98.96	98.78	98.79	98.78	94.07	98.92	93.41	98.87	93.92	98.76	98.79	98.34	93.41	98.82	98.75	99.52	98.72	98.98	98.83	98.92	100	98.84	94.03	93.95	93.38	98.84	98.85	98.85	98.85	98.78	98.79	98.82	98.78	98.8	98.71	98.8	99.58	99.59	93.42	99.59	99.6	98.82
Environmental	KP028-ST3022	99	98.87	98.88	98.9	98.66	98.96	98.97	99	99	99	94.12	98.93	93.37	98.87	94.13	98.79	98.92	98.38	93.6	98.66	98.77	98.81	98.88	98.82	98.97	98.87	98.83	100	94.11	94.16	93.4	98.72	98.72	98.72	98.72	98.74	98.76	98.74	98.74	98.74	98.74	98.79	98.81	98.81	93.34	98.81	98.81	98.77
Environmental	KP029-ST208	94.18	94.11	94.02	94.15	94.04	94.16	94.16	94.2	94.2	94.19	98.87	94.07	93.15	94.15	98.95	94.17	94.14	93.64	96.75	93.95	94.08	94.11	94.03	94.06	94.11	94.12	94.08	94.09	100	98.87	93.2	94.1	94.1	94.1	94.1	94.03	94.03	94.03	94.03	94.04	94.04	94.07	94.14	94.14	93.12	94.14	94.14	94.1
Environmental	KP030-ST355	94.09	93.98	93.96	94.06	93.93	94.06	94.05	94.05	94.05	94.05	98.72	93.9	93.17	93.99	98.95	94.02	94.01	93.58	96.69	93.82	93.92	93.99	93.88	94.02	94.09	94.02	93.95	94.11	98.91	100	93.15	93.95	93.95	93.95	93.95	93.94	93.95	93.95	93.95	93.94	93.9	93.93	93.99	93.99	93.04	93.99	93.99	93.99
Environmental	KP031-ST2045	93.6	93.58	93.58	93.62	93.51	93.57	93.57	93.56	93.56	93.57	93.31	93.58	99.16	93.59	93.23	93.58	93.63	93.08	93.08	93.22	93.51	93.57	93.52	93.51	93.57	93.54	93.53	93.55	93.39	93.3	100	93.53	93.53	93.53	93.53	93.54	93.53	93.54	93.54	93.53	93.44	93.51	93.58	93.58	99.07	93.58	93.58	93.59
Environmental	KP034-ST3128	98.51	98.71	98.4	98.75	99.53	98.69	98.7	98.55	98.55	98.55	94.03	98.76	93.41	98.59	93.79	98.58	98.53	98.07	93.39	98.56	98.83	98.58	98.6	98.76	98.61	98.64	98.73	98.66	93.92	93.84	93.34	100	99.99	99.99	99.99	99.17	99.17	99.19	99.18	99.17	98.73	98.86	98.76	98.77	93.28	98.77	98.77	98.62
Environmental	KP035-ST3128	98.51	98.71	98.4	98.76	99.54	98.69	98.7	98.55	98.55	98.55	94.03	98.76	93.41	98.59	93.78	98.58	98.53	98.07	93.39	98.55	98.83	98.59	98.59	98.75	98.62	98.65	98.74	98.67	93.91	93.83	93.34	100	100	100	100	99.17	99.18	99.19	99.18	99.18	98.73	98.86	98.76	98.77	93.29	98.76	98.77	98.62
Environmental	KP036-ST3128	98.52	98.7	98.4	98.76	99.55	98.69	98.7	98.56	98.56	98.57	94.04	98.76	93.42	98.61	93.79	98.6	98.54	98.09	93.41	98.55	98.83	98.57	98.6	98.76	98.62	98.65	98.74	98.68	93.93	93.84	93.35	100	100	100	100	99.17	99.17	99.19	99.18	99.17	98.74	98.87	98.76	98.77	93.29	98.76	98.77	98.62
Environmental	KP037-ST3128	98.51	98.69	98.42	98.76	99.56	98.7	98.7	98.55	98.55	98.56	94.03	98.76	93.42	98.62	93.8	98.62	98.52	98.08	93.37	98.55	98.83	98.58	98.61	98.75	98.61	98.65	98.75	98.68	93.91	93.83	93.33	100	100	100	100	99.18	99.19	99.2	99.18	99.19	98.74	98.87	98.75	98.76	93.29	98.75	98.76	98.61
Environmental	KP038-ST14	98.69	98.89	98.69	98.83	99.35	98.78	98.77	98.72	98.72	98.71	93.98	98.76	93.38	98.59	93.88	98.64	98.77	98.24	93.44	98.5	98.9	98.73	98.69	98.77	98.75	98.72	98.72	98.65	93.94	93.86	93.38	99.28	99.28	99.28	99.28	100	99.98	99.98	99.94	99.99	98.93	98.98	98.64	98.64	93.34	98.63	98.64	98.67
Environmental	KP039-ST14	98.73	98.87	98.71	98.85	99.31	98.78	98.78	98.75	98.76	98.76	93.96	98.78	93.4	98.67	93.91	98.64	98.82	98.29	93.42	98.47	98.89	98.72	98.71	98.79	98.77	98.73	98.74	98.71	93.91	93.89	93.34	99.28	99.28	99.28	99.27	99.98	100	99.99	99.96	99.99	98.92	98.98	98.63	98.63	93.34	98.63	98.63	98.74
Environmental	KP040-ST14	98.72	98.88	98.74	98.84	99.37	98.78	98.78	98.76	98.76	98.76	94	98.81	93.42	98.64	93.94	98.65	98.81	98.25	93.47	98.52	98.9	98.76	98.71	98.73	98.74	98.73	98.77	98.7	93.95	93.93	93.4	99.33	99.33	99.33	99.33	99.98	99.98	100	99.94	99.99	98.91	98.98	98.66	98.66	93.35	98.66	98.66	98.69
Environmental	KP041-ST14	98.8	98.91	98.74	98.91	99.36	98.84	98.85	98.82	98.82	98.81	93.99	98.89	93.41	98.74	93.92	98.69	98.89	98.29	93.48	98.53	98.92	98.79	98.77	98.82	98.81	98.82	98.75	98.72	93.97	93.94	93.4	99.33	99.33	99.32	99.33	99.99	99.99	99.99	100	99.99	98.97	98.99	98.69	98.69	93.37	98.69	98.69	98.74
Environmental	KP042-ST14	98.73	98.88	98.68	98.88	99.34	98.8	98.8	98.75	98.75	98.75	93.99	98.83	93.41	98.7	93.89	98.63	98.8	98.28	93.45	98.48	98.9	98.74	98.69	98.79	98.74	98.76	98.73	98.7	93.92	93.93	93.37	99.29	99.29	99.29	99.29	99.98	99.99	99.99	99.94	100	98.93	98.98	98.63	98.64	93.38	98.64	98.63	98.68
Environmental	KP043-ST882	98.65	98.81	98.64	98.81	98.87	98.76	98.76	98.66	98.66	98.66	93.88	98.89	93.29	98.64	93.77	98.57	98.73	98.25	93.29	98.51	98.83	98.62	98.79	98.78	98.62	98.63	98.7	98.71	93.94	93.84	93.24	98.89	98.89	98.89	98.89	99.03	99.03	99.04	99.03	99.04	100	98.9	98.67	98.68	93.22	98.68	98.68	98.65
Environmental	KP044-ST219	98.75	98.76	98.78	98.81	98.94	98.68	98.68	98.7	98.7	98.7	94.08	98.81	93.44	98.73	93.91	98.76	98.75	98.22	93.49	98.48	99.9	98.77	98.75	98.71	98.76	98.77	98.74	98.82	94.01	93.88	93.43	98.96	98.97	98.96	98.97	98.96	98.95	98.96	98.96	98.95	98.85	100	98.67	98.67	93.45	98.67	98.67	98.68
Environmental	KP045-ST895	98.7	98.78	98.63	98.97	98.78	98.94	98.95	98.73	98.73	98.73	94.05	98.8	93.36	98.74	93.97	98.75	98.72	98.22	93.5	98.72	98.67	99.49	98.7	98.89	98.84	98.78	99.58	98.78	94.09	93.99	93.34	98.85	98.86	98.86	98.86	98.64	98.64	98.67	98.63	98.65	98.69	98.72	100	100	93.36	100	100	98.81
Environmental	KP046-ST895	98.76	98.84	98.68	98.96	98.76	98.95	98.95	98.76	98.76	98.76	94.06	98.81	93.39	98.8	94	98.81	98.72	98.25	93.51	98.77	98.65	99.48	98.69	98.87	98.84	98.83	99.57	98.81	94.1	94	93.35	98.84	98.85	98.85	98.85	98.65	98.65	98.69	98.64	98.66	98.64	98.67	100	100	93.35	100	100	98.8
Environmental	KP047-ST2355	93.54	93.55	93.62	93.56	93.52	93.54	93.54	93.58	93.58	93.58	93.2	93.52	99.12	93.4	93.13	93.49	93.53	93.08	92.87	93.17	93.53	93.58	93.44	93.5	93.48	93.44	93.51	93.47	93.23	93.14	99.03	93.5	93.5	93.5	93.5	93.52	93.52	93.52	93.51	93.52	93.4	93.55	93.51	93.51	100	93.51	93.51	93.53
Environmental	KP048-ST895	98.71	98.84	98.66	99	98.8	98.93	98.93	98.72	98.72	98.72	94.04	98.81	93.35	98.76	94.01	98.76	98.73	98.19	93.51	98.68	98.68	99.52	98.71	98.9	98.84	98.79	99.6	98.78	94.07	93.98	93.35	98.88	98.89	98.88	98.88	98.67	98.67	98.7	98.67	98.67	98.7	98.72	100	100	93.37	100	100	98.82
Environmental	KP049-ST895	98.74	98.82	98.66	98.95	98.79	98.95	98.96	98.75	98.75	98.75	94.08	98.81	93.4	98.79	94.02	98.79	98.71	98.27	93.57	98.73	98.68	99.51	98.69	98.89	98.83	98.83	99.58	98.82	94.12	94.05	93.38	98.85	98.86	98.86	98.86	98.63	98.63	98.68	98.63	98.64	98.7	98.71	100	100	93.38	100	100	98.81
Environmental	KP050-ST322	98.76	98.73	98.58	99.01	98.75	98.79	98.79	98.66	98.66	98.66	94.07	98.88	93.33	98.87	93.89	98.85	98.68	98.3	93.51	98.78	98.61	98.7	98.84	98.98	98.84	98.82	98.81	98.78	94.09	94	93.34	98.74	98.74	98.74	98.74	98.74	98.73	98.75	98.74	98.74	98.74	98.65	98.82	98.82	93.33	98.82	98.82	100
Environmental	KP051-ST437	98.65	98.85	98.66	99.01	98.85	98.96	98.96	98.74	98.75	98.74	94.05	98.91	93.4	98.82	93.91	98.69	98.72	98.26	93.42	98.76	98.73	99.49	98.73	98.97	98.78	98.87	99.96	98.82	94.02	93.97	93.35	98.81	98.82	98.82	98.82	98.77	98.78	98.8	98.77	98.79	98.66	98.77	99.56	99.57	93.4	99.57	99.57	98.83
Environmental	KP052-ST277	98.69	98.69	98.61	98.81	98.66	98.68	98.69	98.57	98.57	98.57	93.98	98.75	93.35	98.65	93.89	98.72	98.65	98.06	93.4	98.52	98.6	98.52	98.69	98.74	98.73	98.78	98.73	98.66	93.98	93.88	93.26	98.67	98.66	98.66	98.67	98.75	98.76	98.76	98.75	98.75	98.72	98.64	98.77	98.77	93.24	98.77	98.77	98.62
Environmental	KP053-ST219	98.7	98.76	98.76	98.79	98.91	98.67	98.67	98.73	98.73	98.73	94.05	98.75	93.37	98.63	93.87	98.69	98.71	98.25	93.46	98.44	99.83	98.71	98.71	98.65	98.76	98.66	98.74	98.73	93.98	93.95	93.42	98.93	98.93	98.93	98.93	98.94	98.93	98.94	98.95	98.94	98.86	99.94	98.63	98.63	93.3	98.62	98.63	98.69
Environmental	KP054-ST3008	98.93	99.07	98.9	99.02	99.01	99.03	99.02	99.02	99.02	99.02	94.28	99.04	93.52	98.97	94.2	98.97	98.91	98.5	93.59	98.71	99.13	98.97	98.97	99.01	98.95	99.04	98.96	99.02	94.17	94.19	93.53	99.09	99.09	99.09	99.09	99.12	99.11	99.12	99.12	99.12	98.92	99.14	98.94	98.94	93.45	98.94	98.94	98.9
Environmental	KP055-ST277	98.72	98.74	98.66	98.84	98.7	98.7	98.7	98.63	98.63	98.62	94	98.76	93.33	98.7	93.91	98.76	98.67	98.2	93.45	98.58	98.68	98.57	98.68	98.76	98.74	98.82	98.79	98.75	93.97	93.91	93.26	98.72	98.72	98.72	98.72	98.78	98.77	98.79	98.78	98.77	98.76	98.71	98.81	98.81	93.22	98.81	98.81	98.7
Environmental	KP056-ST45	98.59	99.07	98.7	98.9	98.8	98.78	98.78	98.71	98.71	98.71	94.04	98.8	93.46	98.76	93.82	98.58	98.72	98.12	93.41	98.64	98.67	98.73	98.66	98.83	98.7	98.89	98.68	98.77	94	93.89	93.45	98.54	98.54	98.54	98.54	98.76	98.75	98.78	98.76	98.76	98.58	98.72	98.68	98.69	93.46	98.69	98.69	98.61
Environmental	KP057-ST4002*	98.79	99.1	98.8	99.08	98.94	98.98	98.97	98.89	98.89	98.89	94.02	99	93.43	98.93	93.91	98.79	98.8	98.33	93.51	98.74	98.82	98.87	98.83	99.01	98.78	98.96	98.96	98.91	94.07	94	93.48	98.78	98.78	98.78	98.78	98.86	98.85	98.88	98.85	98.86	98.7	98.87	98.94	98.93	93.39	98.94	98.93	98.86
Environmental	KP058-ST45	98.63	99.03	98.69	98.91	98.82	98.8	98.8	98.7	98.7	98.7	94.05	98.82	93.46	98.75	93.85	98.6	98.74	98.13	93.43	98.62	98.69	98.74	98.69	98.83	98.75	98.87	98.73	98.76	94.04	93.93	93.46	98.58	98.59	98.58	98.59	98.76	98.75	98.78	98.76	98.76	98.59	98.75	98.74	98.74	93.45	98.74	98.74	98.66
Environmental	KP059-ST1919	98.83	98.99	98.9	99.01	99.11	98.92	98.92	98.91	98.91	98.91	94.28	99.04	93.62	99.04	94.13	98.99	98.86	98.44	93.6	98.78	99.12	98.99	98.95	99.03	98.99	99.08	98.97	98.97	94.22	94.15	93.55	99.1	99.1	99.1	99.1	99.09	99.09	99.09	99.08	99.1	99.05	99.11	98.96	98.96	93.55	98.96	98.97	98.89
Environmental	KP060-ST3011	93.31	93.17	93.2	93.34	93.21	93.42	93.41	93.33	93.34	93.33	93	93.45	98.6	93.23	92.81	93.22	93.34	92.78	92.66	92.95	93.18	93	93.37	93.24	93.13	93.2	93.25	93.31	93.07	92.86	98.47	93.13	93.14	93.14	93.14	93.24	93.23	93.26	93.2	93.24	93.38	93.19	93.21	93.22	98.32	93.23	93.22	93.19
Environmental	KP061-ST477	93.45	93.43	93.54	93.54	93.45	93.55	93.56	93.45	93.45	93.45	93.41	93.58	98.57	93.33	93.33	93.35	93.66	92.94	93.05	93.03	93.49	93.37	93.5	93.41	93.39	93.33	93.48	93.43	93.43	93.3	98.49	93.44	93.45	93.45	93.45	93.6	93.59	93.59	93.59	93.6	93.53	93.61	93.41	93.42	98.45	93.42	93.42	93.47
Environmental	KP062-ST3013	93.5	93.53	93.44	93.5	93.45	93.54	93.54	93.54	93.54	93.54	93.29	93.54	98.89	93.48	93.1	93.36	93.47	93.09	92.87	93.2	93.53	93.34	93.43	93.5	93.46	93.49	93.38	93.5	93.22	93.21	98.96	93.4	93.39	93.39	93.39	93.49	93.48	93.48	93.49	93.49	93.44	93.53	93.37	93.37	98.86	93.37	93.37	93.48
Environmental	KP063-ST1436	98.64	98.71	98.66	98.93	98.69	98.7	98.7	98.63	98.63	98.62	94.03	98.78	93.38	98.63	93.92	98.75	98.62	98.17	93.44	98.56	98.68	98.69	98.79	98.64	98.72	98.65	98.82	98.74	93.98	93.95	93.46	98.64	98.65	98.64	98.64	98.7	98.69	98.7	98.7	98.7	98.69	98.73	98.76	98.76	93.36	98.76	98.76	98.82
Environmental	KP064-ST1436	98.68	98.77	98.68	98.94	98.68	98.71	98.72	98.67	98.67	98.67	94.03	98.81	93.36	98.66	93.86	98.8	98.63	98.23	93.36	98.59	98.63	98.75	98.81	98.68	98.73	98.71	98.82	98.79	93.98	93.83	93.41	98.59	98.59	98.59	98.59	98.66	98.66	98.67	98.66	98.66	98.65	98.65	98.78	98.78	93.34	98.78	98.78	98.83
Environmental	KP065-ST37	98.96	98.92	98.83	98.97	98.8	99.01	99.01	98.87	98.87	98.87	94.21	98.94	93.47	98.85	94.1	98.84	98.95	98.3	93.6	98.72	98.75	98.95	98.83	98.89	99.34	98.91	98.96	98.97	94.16	94.11	93.5	98.88	98.88	98.88	98.88	98.76	98.75	98.78	98.76	98.76	98.81	98.82	99.02	99.04	93.44	99.04	99.04	98.99
Clinical	KP066-ST147	99.83	98.98	98.77	98.81	98.61	99.73	99.73	99.76	99.76	99.77	94.07	98.83	93.4	98.82	93.94	98.73	99.68	98.33	93.57	98.72	98.74	98.82	98.76	98.75	98.97	98.9	98.77	99.04	94.18	94	93.38	98.66	98.66	98.66	98.66	98.73	98.73	98.77	98.71	98.74	98.72	98.76	98.74	98.76	93.44	98.75	98.76	98.77
Clinical	KP067-ST1536	98.69	98.8	98.65	98.75	98.81	98.66	98.66	98.68	98.68	98.68	94.27	98.71	93.48	98.73	94.1	98.79	98.61	98.26	93.67	98.4	98.83	98.71	98.65	98.77	98.77	98.86	98.73	98.81	94.13	94.04	93.48	98.88	98.88	98.88	98.87	98.87	98.88	98.87	98.88	98.86	98.8	98.82	98.74	98.74	93.44	98.74	98.74	98.65
Clinical	KP068-ST11	98.94	98.94	98.8	99.12	98.9	99.06	99.06	98.89	98.89	98.89	94.11	98.98	93.47	98.9	94.09	98.86	98.93	98.31	93.65	98.8	98.82	99.68	98.9	98.97	99.02	98.98	99.69	98.84	94.18	94.08	93.47	99.04	99.04	99.04	99.04	98.86	98.85	98.88	98.86	98.87	98.9	98.86	99.7	99.71	93.44	99.71	99.71	98.91
Clinical	KP069-ST147	99.86	98.98	98.79	98.83	98.62	99.72	99.72	99.8	99.8	99.81	94.06	98.81	93.42	98.8	93.95	98.72	99.67	98.31	93.58	98.72	98.75	98.82	98.74	98.77	98.98	98.91	98.76	99.03	94.2	94.01	93.42	98.67	98.67	98.67	98.67	98.75	98.75	98.76	98.73	98.75	98.71	98.78	98.74	98.77	93.46	98.77	98.77	98.76
Clinical	KP070-ST14	98.82	98.92	98.73	98.76	99.28	98.82	98.82	98.76	98.76	98.77	94.14	98.87	93.44	98.79	94	98.72	98.78	98.31	93.59	98.48	98.86	98.74	98.76	98.75	98.69	98.83	98.79	98.73	94.12	93.98	93.48	99.3	99.3	99.29	99.3	99.69	99.69	99.71	99.68	99.7	98.87	98.89	98.68	98.72	93.46	98.71	98.71	98.63
Clinical	KP071-ST906	94	94	93.92	93.94	93.84	93.97	93.97	94.14	94.15	94.14	98.52	93.88	93.06	93.97	98.44	93.82	94.03	93.43	96.5	93.77	93.84	93.74	93.81	93.95	93.9	93.92	93.71	93.91	98.89	98.54	92.99	93.82	93.82	93.82	93.82	93.84	93.84	93.88	93.84	93.87	93.79	93.87	93.68	93.71	92.92	93.71	93.71	93.91
Clinical	KP072-ST147	99.72	98.65	98.49	98.6	98.43	99.33	99.33	99.57	99.57	99.57	94.04	98.6	93.42	98.7	93.77	98.63	99.42	98.28	93.51	98.52	98.58	98.45	98.5	98.57	98.6	98.73	98.51	98.99	94.12	93.9	93.25	98.33	98.33	98.33	98.33	98.63	98.63	98.63	98.62	98.62	98.46	98.56	98.43	98.44	93.19	98.44	98.44	98.5
Clinical	KP073-ST244	98.6	98.51	98.52	98.71	98.48	98.58	98.59	98.49	98.49	98.5	93.87	98.57	93.33	98.5	93.73	98.59	98.55	98.07	93.33	98.39	98.61	98.46	98.47	98.71	98.5	98.58	98.39	98.61	93.88	93.74	93.31	98.5	98.51	98.51	98.51	98.59	98.6	98.6	98.58	98.59	98.52	98.57	98.46	98.47	93.24	98.47	98.47	98.55
Clinical	KP074-ST15	98.58	98.71	98.46	98.75	99.57	98.73	98.72	98.51	98.51	98.52	94	98.65	93.39	98.56	93.81	98.56	98.56	98.16	93.39	98.37	98.8	98.64	98.64	98.78	98.61	98.74	98.72	98.56	93.97	93.77	93.33	99.61	99.61	99.61	99.61	99.33	99.32	99.33	99.34	99.33	98.74	98.82	98.61	98.62	93.37	98.61	98.62	98.6
Clinical	KP075-ST23	98.85	98.94	98.85	98.99	98.89	98.85	98.85	98.87	98.87	98.86	94.16	98.91	93.49	98.94	94.16	98.89	98.85	98.37	93.57	98.57	98.9	98.72	98.87	98.87	98.91	99	98.91	98.76	94.15	94.08	93.51	98.96	98.97	98.96	98.96	98.9	98.91	98.92	98.92	98.9	98.98	98.92	98.85	98.85	93.47	98.85	98.85	98.88
Clinical	KP076-ST258	98.55	98.74	98.62	98.91	98.79	98.91	98.91	98.76	98.76	98.76	93.93	98.78	93.36	98.71	93.8	98.5	98.62	98.26	93.37	98.65	98.64	99.31	98.58	98.8	98.73	98.79	99.6	98.65	93.91	93.88	93.43	98.73	98.74	98.73	98.73	98.52	98.53	98.56	98.52	98.54	98.57	98.71	99.45	99.48	93.41	99.47	99.48	98.7
Clinical	KP077-ST101	98.64	98.8	98.72	98.75	98.78	98.73	98.74	98.81	98.81	98.8	93.99	98.79	93.43	98.74	93.92	98.54	98.54	98.36	93.37	98.51	99.04	98.58	98.51	98.75	98.58	98.76	98.62	98.75	94.01	94.02	93.43	98.58	98.58	98.58	98.58	98.63	98.62	98.67	98.65	98.63	98.67	99.05	98.6	98.64	93.44	98.63	98.64	98.52
Clinical	KP078-ST17	99.04	99.07	99.01	99.19	98.95	99.03	99.04	99.02	99.02	99.02	94.28	99.15	93.58	99.15	94.21	99.15	99.02	98.6	93.71	98.85	98.98	99.05	99.07	99.11	99.1	99.07	99.05	99.03	94.28	94.26	93.62	99.04	99.04	99.04	99.04	99.08	99.08	99.08	99.07	99.08	98.93	98.98	99.04	99.04	93.55	99.04	99.05	99.08
Clinical	KP079-ST23	98.9	98.98	98.93	99.02	98.93	98.91	98.91	98.92	98.92	98.92	94.19	98.96	93.53	98.97	94.21	98.9	98.92	98.38	93.7	98.66	98.98	98.91	98.88	98.98	98.96	99.05	98.97	98.81	94.24	94.16	93.57	99	99	99	99	98.98	98.97	98.99	98.98	98.98	99.04	98.99	98.92	98.92	93.55	98.91	98.93	98.93
Clinical	KP080-ST437	98.84	99.02	98.76	99.01	98.82	98.97	98.97	98.98	98.98	98.98	94.21	98.87	93.49	98.93	93.98	98.84	98.8	98.41	93.54	98.7	98.87	99.64	98.7	98.98	98.87	99.04	99.93	98.91	94.13	94.09	93.42	98.79	98.79	98.78	98.78	98.8	98.8	98.83	98.8	98.81	98.66	98.87	99.5	99.52	93.43	99.52	99.53	98.85
Clinical	KP081-ST23	98.63	98.75	98.66	98.81	98.71	98.68	98.67	98.61	98.61	98.61	94.09	98.75	93.42	98.73	94.03	98.72	98.68	98.21	93.53	98.57	98.77	98.66	98.72	98.71	98.78	98.76	98.8	98.65	94.09	93.98	93.42	98.81	98.81	98.81	98.81	98.76	98.75	98.76	98.77	98.76	98.81	98.81	98.73	98.73	93.36	98.72	98.73	98.74
Clinical	KP082-ST37	98.7	98.9	98.69	98.82	98.62	98.84	98.85	98.68	98.68	98.68	94.07	98.73	93.49	98.77	93.98	98.76	98.71	98.27	93.49	98.68	98.69	98.68	98.67	98.81	99.33	98.73	98.8	98.98	94.16	93.98	93.4	98.64	98.64	98.64	98.64	98.5	98.51	98.54	98.51	98.52	98.58	98.7	98.86	98.89	93.46	98.88	98.89	98.59
Clinical	KP083-ST941	98.78	98.75	98.59	98.81	98.71	98.7	98.7	98.73	98.73	98.74	94.1	98.67	93.43	98.68	93.78	98.68	98.66	97.97	93.51	98.69	98.58	98.71	98.59	98.8	98.62	98.64	98.8	98.7	94.05	93.91	93.42	98.59	98.59	98.59	98.59	98.69	98.69	98.68	98.7	98.7	98.49	98.59	98.76	98.77	93.47	98.77	98.77	98.51
Clinical	KP084-ST16	99.03	99.01	98.96	99.13	98.93	99.05	99.04	99.05	99.05	99.04	94.26	99.01	93.67	99.11	94.2	99.09	98.89	98.57	93.72	98.88	99	98.96	98.97	99.07	99.05	99.09	98.91	98.93	94.25	94.22	93.66	99.01	99.01	99.01	99.01	99.02	99.02	99.02	99.03	99.03	98.98	99.01	98.91	98.91	93.6	98.91	98.92	98.97
Clinical	KP085-ST442	98.83	98.92	99.57	98.85	98.64	98.83	98.82	98.89	98.89	98.89	93.99	98.9	93.58	98.83	93.96	98.77	98.87	98.22	93.51	98.65	98.74	98.76	98.83	98.75	98.95	98.76	98.77	98.88	94.13	94.06	93.51	98.78	98.79	98.78	98.79	98.78	98.79	98.83	98.79	98.79	98.8	98.74	98.8	98.83	93.45	98.82	98.83	98.75
Clinical	KP086-ST258	98.67	98.78	98.76	99	98.8	98.86	98.88	98.75	98.75	98.75	94.08	98.87	93.44	98.83	94	98.71	98.73	98.28	93.51	98.7	98.65	99.35	98.72	98.87	98.83	98.82	99.59	98.78	94.14	94.04	93.48	98.82	98.82	98.82	98.82	98.56	98.58	98.65	98.57	98.59	98.66	98.69	99.55	99.59	93.42	99.59	99.58	98.8
Clinical	KP087-ST86	99.06	99.14	99.09	99.1	98.93	99.04	99.04	99.08	99.08	99.08	94.28	99.09	93.56	99.09	94.16	99.06	99.06	98.54	93.6	98.83	99	99.1	98.99	99.13	99.12	99.15	99.08	99.08	94.22	94.22	93.6	99.03	99.02	99.02	99.02	99.04	99.04	99.04	99.04	99.04	98.89	99	99.07	99.07	93.54	99.07	99.07	99
Clinical	KP088-ST258	98.87	98.94	98.97	99.05	98.79	98.91	98.92	98.93	98.93	98.92	94.19	98.86	93.53	98.99	94.06	98.88	98.81	98.43	93.59	98.78	98.85	99.58	98.75	99.05	99	99.04	99.61	98.96	94.23	94.14	93.54	98.79	98.79	98.79	98.79	98.71	98.7	98.74	98.71	98.72	98.69	98.85	99.59	99.6	93.52	99.6	99.6	98.85
Clinical	KP089-ST23	98.74	98.8	98.76	98.93	98.84	98.77	98.77	98.71	98.71	98.71	94.18	98.88	93.51	98.85	94.18	98.81	98.73	98.19	93.63	98.72	98.87	98.79	98.82	98.91	98.89	98.85	98.82	98.69	94.24	94.11	93.51	98.91	98.91	98.91	98.91	98.9	98.89	98.9	98.91	98.9	98.85	98.89	98.8	98.8	93.5	98.8	98.8	98.83
Clinical	KP090-ST14	98.65	98.74	98.59	98.8	99.32	98.72	98.74	98.61	98.61	98.62	94	98.88	93.41	98.66	93.85	98.59	98.67	98.21	93.5	98.45	98.75	98.58	98.67	98.74	98.54	98.68	98.81	98.62	93.99	93.85	93.41	99.3	99.3	99.29	99.3	99.58	99.58	99.62	99.58	99.6	98.82	98.83	98.67	98.71	93.38	98.71	98.71	98.59
Clinical	KP091-ST395	98.87	99.05	98.93	99.04	98.92	98.99	98.99	98.97	98.97	98.97	94.21	98.91	93.58	98.98	94.01	98.82	98.82	98.44	93.69	98.78	98.94	99.3	98.71	99.08	98.9	99.01	99.2	98.94	94.21	94.19	93.56	98.73	98.73	98.72	98.73	98.84	98.83	98.86	98.84	98.85	98.64	98.92	99.26	99.28	93.59	99.28	99.28	98.82
Clinical	KP092-ST15	98.5	98.6	98.41	98.63	99.48	98.69	98.68	98.48	98.48	98.49	93.9	98.7	93.37	98.46	93.75	98.44	98.57	98.05	93.38	98.37	98.75	98.43	98.59	98.59	98.49	98.58	98.66	98.5	93.88	93.72	93.21	99.55	99.55	99.55	99.55	99.16	99.17	99.18	99.16	99.16	98.72	98.73	98.63	98.66	93.36	98.66	98.66	98.46
Clinical	KP093-ST258	98.71	98.88	98.8	98.93	98.79	98.85	98.86	98.93	98.93	98.92	94.2	98.79	93.56	98.94	94.06	98.68	98.69	98.39	93.67	98.83	98.81	99.55	98.61	98.94	98.86	98.94	99.56	98.8	94.22	94.18	93.53	98.77	98.78	98.77	98.78	98.72	98.71	98.74	98.72	98.73	98.6	98.81	99.56	99.56	93.45	99.56	99.56	98.73
Clinical	KP094-ST307	98.7	98.91	98.67	98.89	98.75	98.83	98.84	98.67	98.67	98.67	94.08	98.76	93.49	98.7	93.79	98.67	98.74	98.16	93.52	98.49	98.6	98.84	98.64	98.78	98.64	98.76	98.85	98.73	94.02	93.92	93.52	98.76	98.76	98.76	98.76	98.71	98.7	98.7	98.7	98.69	98.52	98.65	98.78	98.8	93.42	98.8	98.8	98.68
Clinical	KP095-ST147	99.79	98.94	98.8	98.86	98.72	99.72	99.72	99.7	99.7	99.7	94.2	98.83	93.52	98.9	94.03	98.72	99.84	98.45	93.64	98.67	98.82	98.81	98.75	98.88	98.82	98.98	98.78	99.03	94.2	94.08	93.5	98.68	98.68	98.68	98.68	98.79	98.78	98.79	98.79	98.79	98.77	98.84	98.73	98.74	93.64	98.73	98.73	98.7
Clinical	KP096-ST16	98.79	98.82	98.63	99.04	98.77	98.86	98.86	98.68	98.68	98.68	94.01	98.89	93.45	98.9	93.91	98.82	98.67	98.36	93.49	98.67	98.75	98.73	98.77	98.9	98.74	98.83	98.78	98.72	94.04	93.94	93.45	98.79	98.79	98.79	98.79	98.79	98.79	98.82	98.79	98.8	98.79	98.76	98.74	98.77	93.5	98.77	98.76	98.79
Clinical	KP097-ST147	99.8	98.95	98.79	98.81	98.57	99.74	99.73	99.76	99.76	99.76	94.11	98.81	93.43	98.8	93.96	98.7	99.66	98.35	93.6	98.71	98.69	98.79	98.73	98.76	98.95	98.88	98.72	99.01	94.18	94.07	93.41	98.63	98.64	98.64	98.64	98.72	98.73	98.74	98.72	98.74	98.68	98.71	98.69	98.72	93.47	98.72	98.72	98.77
Clinical	KP098-ST11	98.92	98.96	98.84	99.1	98.84	99.04	99.04	98.9	98.9	98.9	94.07	98.96	93.43	98.93	94.05	98.88	98.93	98.33	93.61	98.83	98.8	99.69	98.93	98.98	99.02	98.98	99.66	98.83	94.17	94.09	93.47	98.96	98.98	98.97	98.98	98.85	98.85	98.9	98.86	98.89	98.88	98.83	99.67	99.68	93.39	99.68	99.69	98.9
Clinical	KP099-ST2549	98.81	98.94	98.73	98.86	98.86	98.75	98.75	98.75	98.75	98.75	94.26	98.84	93.55	98.77	94.11	98.86	98.78	98.35	93.52	98.51	98.84	98.85	98.8	98.85	98.8	98.92	98.88	98.93	94.21	94.11	93.48	98.93	98.93	98.93	98.92	98.9	98.88	98.92	98.89	98.89	98.83	98.87	98.84	98.84	93.42	98.84	98.84	98.77
Clinical	KP100-ST258	98.79	98.79	98.81	99	98.84	98.87	98.88	98.74	98.74	98.74	94.06	98.82	93.42	98.73	93.98	98.79	98.81	98.19	93.57	98.65	98.68	99.39	98.78	98.8	98.9	98.74	99.61	98.73	94.09	93.96	93.42	98.89	98.89	98.88	98.89	98.68	98.68	98.7	98.68	98.68	98.75	98.71	99.57	99.58	93.35	99.58	99.58	98.74
Clinical	KP101-ST340	98.73	98.96	98.7	99	98.74	99.02	99.03	98.76	98.76	98.76	93.97	98.8	93.41	98.79	93.92	98.72	98.71	98.2	93.51	98.74	98.64	99.53	98.68	98.87	98.84	98.89	99.6	98.75	94.03	93.93	93.39	98.78	98.79	98.79	98.79	98.66	98.67	98.69	98.66	98.67	98.65	98.68	99.6	99.62	93.43	99.61	99.61	98.75
Clinical	KP102-ST307	98.7	98.92	98.67	98.84	98.73	98.84	98.84	98.69	98.69	98.69	94.03	98.76	93.45	98.77	93.78	98.64	98.7	98.16	93.47	98.49	98.59	98.75	98.63	98.78	98.62	98.77	98.81	98.72	93.98	93.86	93.45	98.72	98.72	98.72	98.72	98.72	98.73	98.74	98.73	98.72	98.53	98.62	98.75	98.77	93.35	98.76	98.77	98.69
Clinical	KP103-ST147	99.78	98.79	98.5	98.64	98.38	99.54	99.54	99.66	99.66	99.65	94.07	98.62	93.43	98.73	93.8	98.62	99.43	98.33	93.57	98.58	98.58	98.56	98.56	98.65	98.7	98.87	98.5	98.99	94.17	93.91	93.32	98.34	98.34	98.34	98.34	98.57	98.57	98.59	98.56	98.57	98.42	98.54	98.49	98.51	93.28	98.51	98.51	98.58
Clinical	KP104-ST15	98.6	98.88	98.65	98.82	99.65	98.73	98.73	98.73	98.73	98.73	94.15	98.75	93.54	98.75	94.07	98.74	98.61	98.23	93.62	98.69	99.02	98.78	98.59	98.97	98.77	98.82	98.8	98.73	94.12	94.05	93.52	99.65	99.65	99.64	99.64	99.33	99.33	99.34	99.33	99.33	98.72	99.02	98.77	98.78	93.61	98.78	98.78	98.74
Clinical	KP105-ST278	98.77	98.92	98.69	98.9	98.72	98.82	98.81	98.75	98.75	98.75	94	98.85	93.31	98.63	93.79	98.56	98.74	98.29	93.46	98.61	98.68	98.75	98.75	98.84	98.87	98.7	98.75	98.9	94.01	93.92	93.31	98.56	98.57	98.56	98.57	98.67	98.66	98.71	98.66	98.67	98.63	98.71	98.66	98.69	93.26	98.69	98.69	98.68
Clinical	KP106-ST278	98.87	99.01	98.76	98.85	98.69	98.82	98.82	98.83	98.82	98.82	94.05	98.81	93.38	98.71	93.83	98.65	98.77	98.38	93.49	98.58	98.74	98.72	98.7	98.82	98.84	98.71	98.71	98.95	94.08	93.97	93.37	98.56	98.56	98.56	98.56	98.65	98.64	98.69	98.65	98.64	98.61	98.7	98.66	98.68	93.32	98.68	98.68	98.7
Clinical	KP107-ST147	99.66	98.64	98.49	98.49	98.28	99.39	99.38	99.48	99.48	99.49	93.91	98.47	93.33	98.68	93.66	98.61	99.3	98.28	93.44	98.49	98.46	98.42	98.36	98.59	98.53	98.73	98.48	98.93	94.08	93.74	93.22	98.26	98.26	98.25	98.26	98.53	98.53	98.51	98.51	98.52	98.42	98.44	98.4	98.41	93.17	98.41	98.41	98.43
Clinical	KP108-ST1536	98.65	98.75	98.57	98.73	98.77	98.62	98.62	98.62	98.62	98.62	94.19	98.65	93.42	98.68	94	98.76	98.54	98.24	93.51	98.49	98.78	98.61	98.57	98.74	98.74	98.82	98.65	98.71	94.05	93.97	93.43	98.84	98.84	98.84	98.84	98.83	98.83	98.82	98.83	98.82	98.73	98.76	98.65	98.65	93.37	98.65	98.65	98.66
Clinical	KP109-ST514	98.67	98.68	98.77	98.8	98.79	98.67	98.67	98.71	98.71	98.7	93.98	98.81	93.38	98.7	93.94	98.71	98.6	98.2	93.39	98.41	99.15	98.74	98.72	98.68	98.71	98.8	98.71	98.74	94.03	93.96	93.29	98.83	98.83	98.83	98.83	98.83	98.83	98.85	98.83	98.85	98.79	99.2	98.67	98.7	93.34	98.7	98.7	98.62
Clinical	KP110-ST11	98.82	98.85	98.6	98.83	98.63	98.76	98.77	98.77	98.77	98.76	94.06	98.67	93.48	98.88	93.83	98.76	98.56	98.31	93.55	98.86	98.6	99.76	98.54	99.01	98.68	99.01	99.32	98.87	94.18	93.92	93.36	98.59	98.59	98.59	98.6	98.55	98.55	98.65	98.55	98.58	98.42	98.61	99.34	99.38	93.24	99.38	99.39	98.56
Clinical	KP111-ST11	98.9	99.06	98.8	99.07	98.92	99	99	99.06	99.06	99.06	94.26	98.94	93.54	98.99	94.12	98.85	98.85	98.41	93.74	98.91	98.93	99.96	98.8	99.02	98.97	99.05	99.66	98.92	94.22	94.21	93.58	98.88	98.88	98.88	98.88	98.89	98.9	98.9	98.89	98.9	98.74	98.92	99.66	99.67	93.48	99.67	99.67	98.92
Clinical	KP112-ST11	98.85	98.96	98.76	99.01	98.91	99.05	99.05	98.91	98.91	98.91	94.09	98.99	93.52	98.89	94.02	98.77	98.8	98.36	93.61	98.79	98.78	99.63	98.77	99	98.96	98.97	99.59	98.86	94.07	94.05	93.5	98.9	98.9	98.9	98.9	98.81	98.82	98.85	98.81	98.82	98.74	98.87	99.59	99.61	93.49	99.6	99.61	98.87
Clinical	KP113-ST941	98.73	98.77	98.55	98.76	98.7	98.62	98.63	98.66	98.66	98.67	94.07	98.61	93.45	98.67	93.81	98.68	98.65	97.98	93.62	98.68	98.53	98.74	98.53	98.8	98.59	98.57	98.79	98.68	94.08	93.93	93.42	98.61	98.62	98.61	98.62	98.68	98.68	98.69	98.7	98.69	98.44	98.54	98.71	98.72	93.46	98.72	98.72	98.49
Clinical	KP114-ST45	98.75	98.96	98.81	98.88	98.83	98.72	98.72	98.71	98.71	98.71	94.09	98.84	93.54	98.77	93.97	98.72	98.76	98.2	93.61	98.66	98.67	98.82	98.77	98.88	98.87	98.9	98.84	98.83	94.11	93.95	93.48	98.75	98.76	98.75	98.76	98.76	98.76	98.79	98.77	98.77	98.68	98.69	98.8	98.81	93.48	98.81	98.82	98.7
Clinical	KP115-ST23	98.67	98.73	98.7	98.81	98.71	98.71	98.71	98.67	98.67	98.67	94.08	98.78	93.43	98.78	94.04	98.76	98.7	98.11	93.54	98.54	98.76	98.7	98.71	98.77	98.82	98.78	98.78	98.61	94.12	93.99	93.41	98.8	98.8	98.79	98.8	98.76	98.75	98.78	98.76	98.75	98.84	98.81	98.73	98.73	93.43	98.72	98.72	98.71
Clinical	KP116-ST37	98.93	99.03	98.88	98.9	98.87	98.95	98.95	98.95	98.95	98.95	94.19	98.78	93.53	98.87	94.09	98.88	98.82	98.29	93.62	98.69	98.9	99.02	98.83	98.91	99.48	98.88	99.02	99.03	94.16	94.17	93.55	98.89	98.89	98.89	98.89	98.82	98.81	98.82	98.8	98.81	98.8	98.9	99.04	99.04	93.43	99.04	99.04	98.94
Clinical	KP117-ST307	98.7	98.89	98.65	98.89	98.67	98.85	98.86	98.71	98.71	98.71	94.1	98.76	93.45	98.68	93.82	98.66	98.72	98.13	93.46	98.42	98.59	98.82	98.63	98.8	98.64	98.72	98.87	98.68	94.01	93.9	93.49	98.72	98.72	98.72	98.71	98.65	98.66	98.67	98.66	98.65	98.52	98.63	98.76	98.78	93.39	98.77	98.78	98.67
Clinical	KP118-ST307	98.98	99.1	98.98	99	98.84	98.95	98.95	98.98	98.98	98.98	94.23	98.92	93.59	98.99	94.09	98.95	98.96	98.4	93.65	98.7	98.83	98.97	98.89	98.99	98.97	99	98.96	98.95	94.2	94.12	93.59	98.85	98.85	98.85	98.85	98.89	98.89	98.9	98.9	98.89	98.72	98.85	98.94	98.96	93.52	98.96	98.97	98.85
Clinical	KP119-ST258	98.76	98.84	98.86	99.04	98.87	98.93	98.94	98.8	98.8	98.8	94.11	98.91	93.48	98.78	94.02	98.75	98.82	98.27	93.56	98.77	98.71	99.29	98.78	98.88	98.87	98.79	99.66	98.81	94.12	94.05	93.48	98.88	98.88	98.87	98.88	98.74	98.74	98.75	98.74	98.74	98.75	98.77	99.63	99.65	93.43	99.64	99.64	98.82
Clinical	KP120-ST23	98.77	98.7	98.67	98.79	98.56	98.65	98.66	98.52	98.53	98.53	94.06	98.69	93.39	98.74	93.86	98.81	98.71	98.2	93.49	98.65	98.58	98.84	98.64	98.88	98.86	98.8	98.83	98.77	94.08	93.92	93.38	98.61	98.61	98.6	98.61	98.7	98.69	98.74	98.69	98.7	98.5	98.65	98.84	98.86	93.33	98.85	98.86	98.6
Clinical	KP121-ST147	99.85	98.97	98.77	98.84	98.63	99.74	99.74	99.79	99.79	99.79	94.09	98.82	93.41	98.81	93.94	98.72	99.68	98.33	93.58	98.72	98.76	98.83	98.73	98.76	98.96	98.9	98.74	99.02	94.18	94.01	93.4	98.66	98.66	98.65	98.65	98.77	98.76	98.77	98.75	98.76	98.71	98.79	98.73	98.75	93.46	98.75	98.75	98.76
Clinical	KP122-ST392	99.72	99.02	98.75	99.04	98.81	99.73	99.73	99.62	99.62	99.62	94.14	98.95	93.45	98.87	93.99	98.78	99.62	98.48	93.56	98.73	98.82	98.88	98.87	98.8	98.88	98.92	98.87	99.03	94.17	94.1	93.49	98.72	98.72	98.72	98.72	98.88	98.89	98.9	98.89	98.88	98.88	98.86	98.85	98.86	93.49	98.85	98.86	98.78
Clinical	KP124-ST392	99.71	99.02	98.76	99.05	98.83	99.73	99.73	99.62	99.62	99.62	94.14	98.97	93.46	98.86	93.97	98.77	99.62	98.46	93.56	98.74	98.84	98.9	98.88	98.8	98.91	98.93	98.88	99.04	94.15	94.09	93.48	98.73	98.73	98.73	98.73	98.89	98.89	98.91	98.9	98.89	98.9	98.88	98.84	98.85	93.5	98.85	98.85	98.82
Clinical	KP125-ST138	93.23	93.29	93.35	93.38	93.27	93.28	93.28	93.3	93.3	93.3	92.94	93.41	98.61	93.21	93	93.13	93.49	92.87	92.67	92.95	93.26	93.19	93.32	93.17	93.22	93.15	93.27	93.21	93.01	92.88	98.57	93.19	93.19	93.19	93.19	93.32	93.33	93.34	93.32	93.32	93.26	93.35	93.17	93.18	98.51	93.18	93.25	93.26
Clinical	KP126-ST449	98.7	98.85	98.69	98.88	98.72	98.76	98.78	98.68	98.68	98.68	93.94	98.78	93.31	98.65	93.88	98.65	98.75	98.25	93.38	98.38	98.72	98.7	98.74	98.71	98.75	98.7	98.8	98.71	93.95	93.86	93.31	98.81	98.81	98.81	98.81	98.83	98.84	98.84	98.83	98.84	98.88	98.77	98.75	98.75	93.23	98.75	98.75	98.68
Clinical	KP127-ST252	98.52	98.57	98.28	98.71	98.6	98.6	98.6	98.3	98.3	98.3	93.9	98.67	93.27	98.56	93.84	98.67	98.45	98.19	93.29	98.5	98.56	98.66	98.53	98.66	98.52	98.58	98.69	98.71	93.9	93.82	93.28	98.33	98.33	98.33	98.33	98.49	98.48	98.48	98.48	98.49	98.6	98.49	98.65	98.66	93.29	98.64	98.65	98.52
Clinical	KP128-ST326	98.55	98.75	98.5	98.82	99.66	98.69	98.7	98.58	98.58	98.58	94.06	98.79	93.43	98.54	93.86	98.58	98.61	98.12	93.47	98.53	98.87	98.51	98.62	98.78	98.6	98.65	98.76	98.62	93.97	93.88	93.46	99.68	99.68	99.68	99.68	99.24	99.23	99.24	99.24	99.24	98.8	98.9	98.75	98.75	93.36	98.75	98.76	98.62
Clinical	KP129-ST326	98.42	98.72	98.39	98.75	99.6	98.69	98.69	98.58	98.57	98.58	93.98	98.79	93.33	98.54	93.82	98.51	98.5	98.11	93.31	98.52	98.79	98.47	98.59	98.76	98.46	98.63	98.7	98.59	93.85	93.82	93.33	99.65	99.65	99.65	99.65	99.18	99.16	99.19	99.18	99.19	98.69	98.85	98.67	98.68	93.29	98.67	98.7	98.57
Clinical	KP130-ST11	98.88	99.02	98.92	99.02	98.89	99.01	99.01	99.02	99.02	99.02	94.23	98.85	93.52	98.93	94.1	98.8	98.83	98.43	93.64	98.87	98.89	99.68	98.71	98.98	98.98	99.01	99.56	98.96	94.19	94.18	93.51	98.77	98.77	98.77	98.77	98.82	98.82	98.85	98.81	98.84	98.79	98.92	99.72	99.73	93.51	99.73	99.73	98.85
Clinical	KP131-ST326	98.54	98.77	98.53	98.82	99.67	98.71	98.72	98.59	98.59	98.6	94.04	98.84	93.42	98.64	93.82	98.61	98.62	98.19	93.4	98.53	98.86	98.54	98.66	98.79	98.58	98.67	98.79	98.63	93.94	93.84	93.43	99.69	99.7	99.7	99.7	99.25	99.25	99.25	99.24	99.25	98.8	98.9	98.75	98.76	93.38	98.76	98.77	98.63
Clinical	KP132-ST392	99.05	98.53	98.18	98.61	98.71	99.14	99.14	99.06	99.06	99.06	93.85	98.44	93.22	98.22	93.62	98.14	99.02	97.91	93.26	98.34	98.44	98.17	98.32	98.43	98.33	98.4	98.28	98.48	93.75	93.76	93.16	98.54	98.54	98.54	98.54	98.58	98.58	98.6	98.59	98.59	98.41	98.49	98.24	98.24	93.19	98.24	98.24	98.22
Clinical	KP133-ST326	98.54	98.77	98.53	98.82	99.68	98.69	98.7	98.58	98.58	98.59	94.06	98.82	93.41	98.56	93.84	98.59	98.62	98.13	93.44	98.57	98.9	98.54	98.66	98.82	98.6	98.67	98.78	98.62	93.91	93.89	93.42	99.69	99.7	99.7	99.7	99.24	99.24	99.25	99.25	99.25	98.8	98.94	98.74	98.75	93.39	98.74	98.75	98.61
Clinical	KP134-ST392	99.61	98.93	98.71	98.99	98.72	99.66	99.64	99.54	99.52	99.54	94.07	98.85	93.4	98.79	93.94	98.69	99.53	98.32	93.5	98.67	98.72	98.77	98.77	98.75	98.81	98.85	98.77	98.95	94.11	94.02	93.4	98.64	98.64	98.64	98.64	98.79	98.75	98.81	98.8	98.78	98.8	98.76	98.76	98.76	93.45	98.76	98.79	98.74
Clinical	KP135-ST405	98.41	98.63	98.42	98.89	98.7	98.56	98.56	98.4	98.4	98.4	93.93	98.63	93.22	98.51	93.87	98.47	98.47	98.06	93.44	98.37	98.58	98.49	98.69	98.63	98.5	98.65	98.65	98.51	93.94	93.86	93.14	98.77	98.77	98.77	98.77	98.71	98.72	98.72	98.72	98.71	98.82	98.65	98.5	98.52	93.11	98.51	98.52	98.68
Clinical	KP136-ST147	99.89	99.11	99	98.98	98.79	99.87	99.86	99.89	99.89	99.89	94.26	98.97	93.55	98.97	94.11	98.86	99.81	98.46	93.59	98.8	98.95	98.88	98.89	98.88	99.08	99.04	98.86	99.16	94.21	94.22	93.52	98.8	98.8	98.8	98.8	98.98	98.98	99	98.98	98.99	98.86	98.96	98.88	98.88	93.52	98.88	98.88	98.92
Clinical	KP137-ST405	98.48	98.66	98.45	98.9	98.68	98.6	98.61	98.42	98.43	98.43	93.89	98.65	93.22	98.5	93.86	98.5	98.5	98.04	93.37	98.36	98.57	98.5	98.66	98.63	98.48	98.69	98.66	98.57	93.9	93.82	93.13	98.71	98.7	98.7	98.7	98.7	98.7	98.73	98.7	98.7	98.81	98.6	98.5	98.51	93.07	98.5	98.51	98.71
Environmental	KP153-ST76	98.58	98.57	98.5	98.59	98.47	98.53	98.53	98.46	98.46	98.46	93.92	98.66	93.24	98.45	93.76	98.65	98.67	97.97	93.35	98.48	98.47	98.61	98.63	98.68	98.65	98.62	98.61	98.75	93.98	93.82	93.24	98.55	98.56	98.55	98.55	98.53	98.53	98.55	98.52	98.55	98.48	98.46	98.65	98.66	93.19	98.66	98.66	98.56
Environmental	KP154-ST348	98.84	99.85	99.03	98.94	98.72	98.89	98.89	98.98	98.98	98.98	94.07	98.94	93.45	98.8	93.97	98.73	98.9	98.36	93.49	98.59	98.83	98.81	98.85	98.77	98.9	98.9	98.81	98.81	94.04	94.02	93.43	98.72	98.72	98.72	98.72	98.91	98.9	98.92	98.91	98.91	98.8	98.84	98.77	98.77	93.43	98.77	98.77	98.69
Environmental	KP155-ST15	98.71	98.75	98.68	98.77	99.99	98.64	98.64	98.66	98.66	98.66	94.09	98.76	93.47	98.64	93.93	98.73	98.63	98.2	93.58	98.48	98.92	98.67	98.69	98.74	98.64	98.71	98.76	98.69	94.04	93.95	93.44	99.61	99.61	99.61	99.61	99.38	99.38	99.39	99.38	99.38	98.79	98.9	98.7	98.71	93.47	98.7	98.71	98.62
Environmental	KP156-ST15	98.66	98.74	98.63	98.82	99.97	98.73	98.73	98.63	98.63	98.63	93.93	98.75	93.4	98.59	93.83	98.64	98.6	98.15	93.45	98.48	98.86	98.65	98.7	98.74	98.62	98.69	98.79	98.59	93.91	93.85	93.37	99.6	99.6	99.6	99.6	99.36	99.35	99.36	99.35	99.36	98.82	98.89	98.75	98.75	93.36	98.75	98.75	98.69
Clinical	KP157-ST348	98.93	100	98.88	98.98	98.79	98.99	98.99	98.87	98.87	98.87	94.08	98.88	93.44	98.85	93.94	98.8	98.86	98.34	93.51	98.61	98.75	98.86	98.89	98.83	98.91	99	98.82	98.87	94.09	93.95	93.51	98.75	98.74	98.74	98.74	98.9	98.9	98.92	98.9	98.91	98.8	98.75	98.79	98.79	93.44	98.79	98.79	98.72
[truncated: 91 more columns]

## Sheet: Supplementary Table 3
Supplementary Table 3 - Summary of the Scoary analysis of the 139 genomes organized by trait analysed.
Trait	No. Of proteins (p<0.05)	No. Of proteins exclusive of this origin	No. Of proteins exclusive of this species	No. Of proteins exclusive of this ST
Clinical	2907	0	-	-
Environmental	2907	0	-	-
K. pneumoniae	3166	-	292	-
K. quasipneumoniae	2047	-	99	-
K. variicola	3423	-	1638	-
ST11	1007	-	-	187
ST14	1290	-	-	430
ST15	1030	-	-	332
ST23	1111	-	-	740
ST37	792	-	-	586
ST147	2451	-	-	1039
ST258	1342	-	-	534
ST307	998	-	-	490
ST326	1149	-	-	347
ST392	791	-	-	268
ST895	839	-	-	137
ST3128	1110	-	-	189

## Sheet: Supplementary Table 4
Supplementary Table 4 - Scoary analysis based on the most abundant ST (blue), origin (green) and species (yellow).
Supplementary Table 4 is provided in a separated excel file.

## Sheet: Supplementary Table 5
Supplementary Table 5 - Clinical relevant genes screening and respective alleles on the Klebsiella pneumoniae isolates used in this study.
NOTES: *means closest match but the gene sequence is complete(new allele)//** not identical (<100% ) to the best hit but part of the sequence in the beggining or in the end is missing//***100% match with the best hit but part of the sequence is missing(start or end of the sequence is missing)//(number) means that this does not correspond to an allele described in the literature or databases//NA m…
												UCP										NCBI
												Environmental	Environmental	Environmental	Environmental	Clinical	Clinical	Clinical	Clinical	Clinical	Clinical	Environmental	Environmental	Environmental	Environmental	Environmental	Environmental	Environmental	Environmental	Environmental	Environmental	Environmental	Environmental	Environmental	Environmental	Environmental	Environmental	Environmental	Environmental	Environmental	Environmental	Environmental	Environmental	Environmental	Environmental	Environmental	Environmental	Environmental	Environmental
Gene	Allele	Sum of presences	Sum of presences in environmental genomes	Sum of presences in clinical genomes	Identity with the best hit	Best hit size (bp)	Query size (bp)	No. Of different nucleotides compared to the best hit	No. Of Gaps	Accession number	Database	KP001	KP002	KP003	KP004	KP005	KP006	KP007	KP008	KP009	KP010	KP011	KP012	KP013	KP014	KP015	KP016	KP017	KP018	KP019	KP020	KP021	KP022	KP023	KP024	KP025	KP026	KP027	KP028	KP029	KP030	KP031	KP034	KP035	KP036	KP037	KP038	KP039	KP040
Genes encoding resistance to aminoglycosides
aac(3)												1	1	1	1	1	1	1	0	0	0	0	0	0	0	0	0	0	0	0	0	0	1	0	1	1	1	0	0	0	0	0	1	1	1	1	1	1	1
aac(3)	IIa	1	0	1	100	861	861	0	0	X51534	CARD/Resfinder	0	0	0	0	0	0	0	0	0	0	0	0	0	0	0	0	0	0	0	0	0	0	0	0	0	0	0	0	0	0	0	0	0	0	0	0	0	0
aac(3)	NA (closest IIa*)	1	0	1	99.65	861	861	3	0	X51534	CARD/Resfinder	0	0	0	0	0	0	0	0	0	0	0	0	0	0	0	0	0	0	0	0	0	0	0	0	0	0	0	0	0	0	0	0	0	0	0	0	0	0
aac(3)	NA (closest IIa*)	31	16	15	99.77	861	861	2	0	X51534	CARD/Resfinder	0	1	1	1	1	1	1	0	0	0	0	0	0	0	0	0	0	0	0	0	0	1	0	0	0	1	0	0	0	0	0	0	0	0	0	1	1	1
aac(3)	NA (closest IId*)	1	1	0	99.77	861	861	2	0	EU022314	CARD/Resfinder	0	0	0	0	0	0	0	0	0	0	0	0	0	0	0	0	0	0	0	0	0	0	0	1	0	0	0	0	0	0	0	0	0	0	0	0	0	0
aac(3)	NA (closest IId*)	10	4	6	99.88	861	861	1	0	EU022314	CARD/Resfinder	1	0	0	0	0	0	0	0	0	0	0	0	0	0	0	0	0	0	0	0	0	0	0	0	1	0	0	0	0	0	0	0	0	0	0	0	0	0
aac(3)	NA (closest IId*)	1	1	0	99.88	861	861	1	0	EU022314	CARD/Resfinder	0	0	0	0	0	0	0	0	0	0	0	0	0	0	0	0	0	0	0	0	0	1	0	0	0	0	0	0	0	0	0	0	0	0	0	0	0	0
aac(3)	NA (closest VIa*)	4	4	0	99.78	900	900	2	0	M88012	CARD/Resfinder	0	0	0	0	0	0	0	0	0	0	0	0	0	0	0	0	0	0	0	0	0	0	0	0	0	0	0	0	0	0	0	1	1	1	1	0	0	0
aac(6')												0	0	0	0	0	0	0	0	0	0	0	0	0	0	0	0	0	0	0	0	0	0	0	0	0	0	0	0	0	0	0	0	0	0	0	0	0	0
aac(6')	33	3	0	3	100	555	555	0	0	GQ337064	CARD/Resfinder	0	0	0	0	0	0	0	0	0	0	0	0	0	0	0	0	0	0	0	0	0	0	0	0	0	0	0	0	0	0	0	0	0	0	0	0	0	0
aac(6')	NA (closest IIa*)	1	0	1	99.64	555	555	2	0	M29695	CARD/Resfinder	0	0	0	0	0	0	0	0	0	0	0	0	0	0	0	0	0	0	0	0	0	0	0	0	0	0	0	0	0	0	0	0	0	0	0	0	0	0
aadA												0	0	1	0	0	1	1	1	1	1	0	0	0	0	0	0	1	0	0	0	0	0	0	0	0	0	1	0	0	0	0	1	1	1	1	0	0	0
aadA	1	10	5	5	100	792	792	0	0	JQ414041	CARD/Resfinder	0	0	1	0	0	0	0	0	0	0	0	0	0	0	0	0	0	0	0	0	0	0	0	0	0	0	0	0	0	0	0	1	1	1	1	0	0	0
aadA	1	17	1	16	100	789	789	0	0	JQ480156	CARD/Resfinder	0	0	0	0	0	0	0	1	1	1	0	0	0	0	0	0	1	0	0	0	0	0	0	0	0	0	0	0	0	0	0	0	0	0	0	0	0	0
aadA	1	1	0	1	100	792	792	0	0	JX185132	CARD/Resfinder	0	0	0	0	0	0	1	0	0	0	0	0	0	0	0	0	0	0	0	0	0	0	0	0	0	0	0	0	0	0	0	0	0	0	0	0	0	0
aadA	1**	2	1	1	99.75	792	790	2	0	JN815078	CARD/Resfinder	0	0	0	0	0	0	0	0	0	0	0	0	0	0	0	0	1	0	0	0	0	0	0	0	0	0	0	0	0	0	0	0	0	0	0	0	0	0
aadA	1***	1	0	1	100	792	516	0	0	JN815078	CARD/Resfinder	0	0	0	0	0	0	0	0	0	0	0	0	0	0	0	0	0	0	0	0	0	0	0	0	0	0	0	0	0	0	0	0	0	0	0	0	0	0
aadA	1***	3	0	3	100	792	218	0	0	JN815078	CARD/Resfinder	0	0	0	0	0	0	0	0	0	0	0	0	0	0	0	0	0	0	0	0	0	0	0	0	0	0	0	0	0	0	0	0	0	0	0	0	0	0
aadA	1***	1	0	1	100	792	215	0	0	JN815078	CARD/Resfinder	0	0	0	0	0	0	0	0	0	0	0	0	0	0	0	0	0	0	0	0	0	0	0	0	0	0	0	0	0	0	0	0	0	0	0	0	0	0
aadA	1***	1	0	1	100	792	106	0	0	JQ480156	CARD/Resfinder	0	0	0	0	0	0	0	0	0	0	0	0	0	0	0	0	0	0	0	0	0	0	0	0	0	0	0	0	0	0	0	0	0	0	0	0	0	0
aadA	NA (closest 1*)	1	0	1	99.75	792	792	2	0	JN815078	CARD/Resfinder	0	0	0	0	0	0	0	0	0	0	0	0	0	0	0	0	0	0	0	0	0	0	0	0	0	0	0	0	0	0	0	0	0	0	0	0	0	0
aadA	NA (closest 16*)	10	5	5	99.65	846	846	3	0	EU675686	CARD/Resfinder	0	0	0	0	0	1	1	0	0	0	0	0	0	0	0	0	0	0	0	0	0	0	0	0	0	0	0	0	0	0	0	0	0	0	0	0	0	0
aadA	17***	2	2	0	100	792	102	0	0	FJ460181	CARD/Resfinder	0	0	0	0	0	0	0	0	0	0	0	0	0	0	0	0	0	0	0	0	0	0	0	0	0	0	1	0	0	0	0	0	0	0	0	0	0	0
aadA	22***	1	0	1	100	780	772	6	0	X68227	CARD/Resfinder	0	0	0	0	0	0	0	0	0	0	0	0	0	0	0	0	0	0	0	0	0	0	0	0	0	0	0	0	0	0	0	0	0	0	0	0	0	0
aadA	22	1	0	1	100	792	792	0	0	AM261837	CARD/Resfinder	0	0	0	0	0	0	0	0	0	0	0	0	0	0	0	0	0	0	0	0	0	0	0	0	0	0	0	0	0	0	0	0	0	0	0	0	0	0
aadB												0	0	0	0	0	0	0	0	0	0	0	0	0	0	0	0	0	0	0	0	0	0	0	0	0	0	0	0	0	0	0	0	0	0	0	0	0	0
aadB	1	6	0	6	100	534	534	0	0	JN119852	CARD/Resfinder	0	0	0	0	0	0	0	0	0	0	0	0	0	0	0	0	0	0	0	0	0	0	0	0	0	0	0	0	0	0	0	0	0	0	0	0	0	0
aph(3')												0	0	0	0	0	0	0	0	0	0	0	0	0	0	0	0	1	0	0	0	0	0	0	1	0	0	1	0	0	0	0	0	0	0	0	0	0	0
aph(3')	Ia	16	9	7	100	816	816	0	0	V00359	CARD/Resfinder	0	0	0	0	0	0	0	0	0	0	0	0	0	0	0	0	0	0	0	0	0	0	0	1	0	0	1	0	0	0	0	0	0	0	0	0	0	0
aph(3')	NA (closest Ia*)	1	0	1	99.88	816	816	1	0	V00359	CARD/Resfinder	0	0	0	0	0	0	0	0	0	0	0	0	0	0	0	0	0	0	0	0	0	0	0	0	0	0	0	0	0	0	0	0	0	0	0	0	0	0
aph(3')	Ic***	1	0	1	100	765	406	0	0	X62115	CARD/Resfinder	0	0	0	0	0	0	0	0	0	0	0	0	0	0	0	0	0	0	0	0	0	0	0	0	0	0	0	0	0	0	0	0	0	0	0	0	0	0
aph(3')	NA (closest VIa*)	4	1	3	99.46	780	780	12	0	X07753	CARD/Resfinder	0	0	0	0	0	0	0	0	0	0	0	0	0	0	0	0	1	0	0	0	0	0	0	0	0	0	0	0	0	0	0	0	0	0	0	0	0	0
aph(3')	NA (closest VIb*)	1	0	1	99.62	780	780	3	0	AJ627643	CARD/Resfinder	0	0	0	0	0	0	0	0	0	0	0	0	0	0	0	0	0	0	0	0	0	0	0	0	0	0	0	0	0	0	0	0	0	0	0	0	0	0
aph(4)												0	0	0	0	0	0	0	0	0	0	0	0	0	0	0	0	0	0	0	0	0	0	0	0	0	0	0	0	0	0	0	0	0	0	0	0	0	0
aph(4)	Ia	4	0	4	100	1026	1026	0	0	V01499	CARD/Resfinder	0	0	0	0	0	0	0	0	0	0	0	0	0	0	0	0	0	0	0	0	0	0	0	0	0	0	0	0	0	0	0	0	0	0	0	0	0	0
armA												0	0	0	0	0	0	0	0	0	0	0	0	0	0	0	0	0	0	0	0	0	0	0	0	0	0	0	0	0	0	0	0	0	0	0	0	0	0
armA	1	4	0	4	100	774	774	0	0	AY220558	CARD/Resfinder	0	0	0	0	0	0	0	0	0	0	0	0	0	0	0	0	0	0	0	0	0	0	0	0	0	0	0	0	0	0	0	0	0	0	0	0	0	0
rmtB												0	0	0	0	0	0	0	0	0	0	0	0	0	0	0	0	0	0	0	0	0	0	0	0	0	0	0	0	0	0	0	0	0	0	0	0	0	0
rmtB	1	1	0	1	100	756	756	0	0	AB103506	CARD/Resfinder	0	0	0	0	0	0	0	0	0	0	0	0	0	0	0	0	0	0	0	0	0	0	0	0	0	0	0	0	0	0	0	0	0	0	0	0	0	0
rmtC												0	0	0	0	0	0	0	0	0	0	0	0	0	0	0	0	0	0	0	0	0	0	0	0	0	0	0	0	0	0	0	0	0	0	0	0	0	0
rmtC	1	1	0	1	100	846	846	0	0	AB194779	CARD/Resfinder	0	0	0	0	0	0	0	0	0	0	0	0	0	0	0	0	0	0	0	0	0	0	0	0	0	0	0	0	0	0	0	0	0	0	0	0	0	0
rmtF												0	0	0	0	0	0	0	0	0	0	0	0	0	0	0	0	0	0	0	0	0	0	0	0	0	0	0	0	0	0	0	0	0	0	0	0	0	0
rmtF	1	5	0	5	100	780	780	0	0	JQ808129	CARD/Resfinder	0	0	0	0	0	0	0	0	0	0	0	0	0	0	0	0	0	0	0	0	0	0	0	0	0	0	0	0	0	0	0	0	0	0	0	0	0	0
rmtG												0	0	0	0	0	0	0	0	0	0	0	0	0	0	0	0	0	0	0	0	0	0	0	0	0	0	0	0	0	0	0	0	0	0	0	0	0	0
rmtG	1	1	0	1	100	795	795	0	0	KJ004567	CARD/Resfinder	0	0	0	0	0	0	0	0	0	0	0	0	0	0	0	0	0	0	0	0	0	0	0	0	0	0	0	0	0	0	0	0	0	0	0	0	0	0
strA												1	1	0	1	1	0	0	1	1	1	0	0	0	0	0	0	0	0	0	0	1	1	0	1	1	0	0	0	0	0	0	0	0	0	0	0	0	0
strA	1	10	2	8	100	804	804	0	0	M96392	CARD/Resfinder	0	0	0	0	0	0	0	0	0	0	0	0	0	0	0	0	0	0	0	0	0	0	0	1	0	0	0	0	0	0	0	0	0	0	0	0	0	0
strA	4	26	9	17	100	804	804	0	0	AF321551	CARD/Resfinder	1	1	0	1	0	0	0	1	1	1	0	0	0	0	0	0	0	0	0	0	0	1	0	0	1	0	0	0	0	0	0	0	0	0	0	0	0	0
strA	4(missing middle part of seq)	3	2	1	100	804	665	0	0	AF321551	CARD/Resfinder	0	0	0	0	1	0	0	0	0	0	0	0	0	0	0	0	0	0	0	0	0	0	0	0	0	0	0	0	0	0	0	0	0	0	0	0	0	0
strA	NA (closest 4*)	6	3	3	99.88	804	804	1	0	AF321551	CARD/Resfinder	0	0	0	0	0	0	0	0	0	0	0	0	0	0	0	0	0	0	0	0	1	0	0	0	0	0	0	0	0	0	0	0	0	0	0	0	0	0
strB												1	1	0	1	1	0	0	1	1	1	0	0	0	0	0	0	0	0	0	0	1	1	0	1	1	0	0	0	0	0	0	0	0	0	0	0	0	0
strB	1	38	13	25	100	837	837	0	0	M96392	CARD/Resfinder	1	1	0	1	1	0	0	1	1	1	0	0	0	0	0	0	0	0	0	0	0	1	0	1	1	0	0	0	0	0	0	0	0	0	0	0	0	0
strB	NA (closest 1*)	6	3	3	99.88	837	837	1	0	M96392	CARD/Resfinder	0	0	0	0	0	0	0	0	0	0	0	0	0	0	0	0	0	0	0	0	1	0	0	0	0	0	0	0	0	0	0	0	0	0	0	0	0	0
strB	3***	1	0	1	100	837	355	0	0	AF024602	CARD/Resfinder	0	0	0	0	0	0	0	0	0	0	0	0	0	0	0	0	0	0	0	0	0	0	0	0	0	0	0	0	0	0	0	0	0	0	0	0	0	0
Genes encoding resistance to β-lactamases
blaCMY												0	0	0	0	0	0	0	0	0	0	0	0	0	0	0	0	0	0	0	0	0	0	0	0	0	0	0	0	0	0	0	0	0	0	0	0	0	0
blaCMY	2	1	0	1	100	1146	1146	0	0	X91840	CARD/Resfinder	0	0	0	0	0	0	0	0	0	0	0	0	0	0	0	0	0	0	0	0	0	0	0	0	0	0	0	0	0	0	0	0	0	0	0	0	0	0
blaCMY	4	1	0	1	100	1146	1146	0	0	AF420597	CARD/Resfinder	0	0	0	0	0	0	0	0	0	0	0	0	0	0	0	0	0	0	0	0	0	0	0	0	0	0	0	0	0	0	0	0	0	0	0	0	0	0
blaCMY	6	1	0	1	100	1146	1146	0	0	AJ011293	CARD/Resfinder	0	0	0	0	0	0	0	0	0	0	0	0	0	0	0	0	0	0	0	0	0	0	0	0	0	0	0	0	0	0	0	0	0	0	0	0	0	0
blaCTX-M												0	1	1	1	1	0	0	0	0	0	0	0	0	0	0	0	1	0	0	0	1	0	0	0	0	0	1	0	0	0	0	0	0	0	0	1	1	1
blaCTX-M	1	2	2	0	100	876	876	0	0	DQ915955	CARD/Resfinder	0	0	0	0	0	0	0	0	0	0	0	0	0	0	0	0	0	0	0	0	0	0	0	0	0	0	0	0	0	0	0	0	0	0	0	0	0	0
blaCTX-M	121**	1	1	0	99.72	876	357	1	0	JN790862	CARD/Resfinder	0	0	0	0	0	0	0	0	0	0	0	0	0	0	0	0	0	0	0	0	0	0	0	0	0	0	0	0	0	0	0	0	0	0	0	0	0	0
blaCTX-M	14b***	1	0	1	100	876	874	0	0	DQ359215	CARD/Resfinder	0	0	0	0	0	0	0	0	0	0	0	0	0	0	0	0	0	0	0	0	0	0	0	0	0	0	0	0	0	0	0	0	0	0	0	0	0	0
blaCTX-M	15	65	24	41	100	876	876	0	0	DQ302097	CARD/Resfinder	0	1	1	1	1	0	0	0	0	0	0	0	0	0	0	0	1	0	0	0	1	0	0	0	0	0	1	0	0	0	0	0	0	0	0	1	1	1
blaCTX-M	2	1	0	1	100	876	876	0	0	EU622041	CARD/Resfinder	0	0	0	0	0	0	0	0	0	0	0	0	0	0	0	0	0	0	0	0	0	0	0	0	0	0	0	0	0	0	0	0	0	0	0	0	0	0
blaCTX-M	27***	4	4	0	100	876	874	0	0	EU916273	CARD/Resfinder	0	0	0	0	0	0	0	0	0	0	0	0	0	0	0	0	0	0	0	0	0	0	0	0	0	0	0	0	0	0	0	0	0	0	0	0	0	0
blaCTX-M	3	1	0	1	100	876	876	0	0	EF437434	CARD/Resfinder	0	0	0	0	0	0	0	0	0	0	0	0	0	0	0	0	0	0	0	0	0	0	0	0	0	0	0	0	0	0	0	0	0	0	0	0	0	0
blaCTX-M	32	1	0	1	100	876	876	0	0	AM420303	CARD/Resfinder	0	0	0	0	0	0	0	0	0	0	0	0	0	0	0	0	0	0	0	0	0	0	0	0	0	0	0	0	0	0	0	0	0	0	0	0	0	0
blaCTX-M	40***	1	1	0	100	876	829	0	0	AY750914	CARD/Resfinder	0	0	0	0	0	0	0	0	0	0	0	0	0	0	0	0	0	0	0	0	0	0	0	0	0	0	0	0	0	0	0	0	0	0	0	0	0	0
blaCTX-M	55	1	0	1	100	876	876	0	0	GQ456159	CARD/Resfinder	0	0	0	0	0	0	0	0	0	0	0	0	0	0	0	0	0	0	0	0	0	0	0	0	0	0	0	0	0	0	0	0	0	0	0	0	0	0
blaCTX-M	NA (closest 55*)	1	0	1	99.77	876	876	0	1	GQ456159	CARD/Resfinder	0	0	0	0	0	0	0	0	0	0	0	0	0	0	0	0	0	0	0	0	0	0	0	0	0	0	0	0	0	0	0	0	0	0	0	0	0	0
blaCTX-M	65***	1	0	1	100	876	874	0	0	GQ456158	CARD/Resfinder	0	0	0	0	0	0	0	0	0	0	0	0	0	0	0	0	0	0	0	0	0	0	0	0	0	0	0	0	0	0	0	0	0	0	0	0	0	0
blaCTX-M	9***	1	0	1	100	876	874	0	0	AF174129	CARD/Resfinder	0	0	0	0	0	0	0	0	0	0	0	0	0	0	0	0	0	0	0	0	0	0	0	0	0	0	0	0	0	0	0	0	0	0	0	0	0	0
blaDHA												0	0	0	0	0	0	0	0	0	0	0	0	0	0	0	0	0	0	0	0	0	0	0	0	0	0	0	0	0	0	0	0	0	0	0	0	0	0
blaDHA-1	1	6	5	1	100	1140	1140	0	0	Y16410	CARD/Resfinder	0	0	0	0	0	0	0	0	0	0	0	0	0	0	0	0	0	0	0	0	0	0	0	0	0	0	0	0	0	0	0	0	0	0	0	0	0	0
blaIMP												0	0	0	0	0	0	0	0	0	0	0	0	0	0	0	0	0	0	0	0	0	0	0	0	0	0	0	0	0	0	0	0	0	0	0	0	0	0
blaIMP-4	1	1	0	1	100	741	741	0	0	AF244145	CARD/Resfinder	0	0	0	0	0	0	0	0	0	0	0	0	0	0	0	0	0	0	0	0	0	0	0	0	0	0	0	0	0	0	0	0	0	0	0	0	0	0
blaKPC												0	0	0	0	0	1	1	1	1	1	0	0	0	0	0	0	0	0	0	0	0	1	0	0	0	0	0	0	0	0	0	0	0	0	0	0	0	0
blaKPC	2	14	1	13	100	882	882	0	0	AY034847	CARD/Resfinder	0	0	0	0	0	0	0	0	0	0	0	0	0	0	0	0	0	0	0	0	0	1	0	0	0	0	0	0	0	0	0	0	0	0	0	0	0	0
blaKPC	NA (closest 2*)	1	0	1	99.89	882	882	1	0	AY034847	CARD/Resfinder	0	0	0	0	0	0	0	0	0	0	0	0	0	0	0	0	0	0	0	0	0	0	0	0	0	0	0	0	0	0	0	0	0	0	0	0	0	0
blaKPC	3	7	0	7	100	882	882	0	0	HM769262	CARD/Resfinder	0	0	0	0	0	1	1	1	1	1	0	0	0	0	0	0	0	0	0	0	0	0	0	0	0	0	0	0	0	0	0	0	0	0	0	0	0	0
blaLEN												0	0	0	0	0	0	0	0	0	0	1	0	0	0	1	0	0	0	1	0	0	0	0	0	0	0	0	0	1	1	0	0	0	0	0	0	0	0
blaLEN	NA (closest 16*)	1	0	1	99.88	841	841	1	0	AY743416	CARD/Resfinder	0	0	0	0	0	0	0	0	0	0	0	0	0	0	0	0	0	0	0	0	0	0	0	0	0	0	0	0	0	0	0	0	0	0	0	0	0	0
blaLEN	NA (closest 19*)	1	1	0	99.52	841	841	4	0	AM850909	CARD/Resfinder	0	0	0	0	0	0	0	0	0	0	0	0	0	0	1	0	0	0	0	0	0	0	0	0	0	0	0	0	0	0	0	0	0	0	0	0	0	0
blaLEN	NA (closest 2*)	1	1	0	99.52	841	841	4	0	AY037780	CARD/Resfinder	0	0	0	0	0	0	0	0	0	0	0	0	0	0	0	0	0	0	0	0	0	0	0	0	0	0	0	0	1	0	0	0	0	0	0	0	0	0
blaLEN	NA (closest 22*)	1	1	0	99.88	841	841	1	0	AM850912	CARD/Resfinder	0	0	0	0	0	0	0	0	0	0	1	0	0	0	0	0	0	0	0	0	0	0	0	0	0	0	0	0	0	0	0	0	0	0	0	0	0	0
blaLEN	NA (closest 22*)	1	1	0	97.62	841	841	20	0	AM850912	CARD/Resfinder	0	0	0	0	0	0	0	0	0	0	0	0	0	0	0	0	0	0	1	0	0	0	0	0	0	0	0	0	0	0	0	0	0	0	0	0	0	0
blaLEN	25	1	1	0	100	841	841	0	0	HQ709169	CARD/Resfinder	0	0	0	0	0	0	0	0	0	0	0	0	0	0	0	0	0	0	0	0	0	0	0	0	0	0	0	0	0	1	0	0	0	0	0	0	0	0
blaNDM												0	0	0	0	0	0	0	0	0	0	0	0	0	0	0	0	1	0	0	0	0	0	0	0	0	0	0	0	0	0	0	0	0	0	0	0	0	0
blaNDM	1	6	0	6	100	813	813	0	0	FN396876	CARD/Resfinder	0	0	0	0	0	0	0	0	0	0	0	0	0	0	0	0	0	0	0	0	0	0	0	0	0	0	0	0	0	0	0	0	0	0	0	0	0	0
blaNDM	7	1	0	1	100	813	813	0	0	JX262694	CARD/Resfinder	0	0	0	0	0	0	0	0	0	0	0	0	0	0	0	0	0	0	0	0	0	0	0	0	0	0	0	0	0	0	0	0	0	0	0	0	0	0
blaNDM	NA (closest 7*)	1	0	1	99.88	813	813	1	0	JX262694	CARD/Resfinder	0	0	0	0	0	0	0	0	0	0	0	0	0	0	0	0	0	0	0	0	0	0	0	0	0	0	0	0	0	0	0	0	0	0	0	0	0	0
blaNDM	9	1	1	0	100	813	813	0	0	KC999080	CARD/Resfinder	0	0	0	0	0	0	0	0	0	0	0	0	0	0	0	0	1	0	0	0	0	0	0	0	0	0	0	0	0	0	0	0	0	0	0	0	0	0
blaOKP-A												0	0	0	0	0	0	0	0	0	0	0	0	1	0	0	0	0	0	0	0	0	0	0	0	0	0	0	0	0	0	1	0	0	0	0	0	0	0
blaOKP-A	NA (closest 5*)	1	1	0	96.4	861	861	31	0	AM051143	CARD/Resfinder	0	0	0	0	0	0	0	0	0	0	0	0	0	0	0	0	0	0	0	0	0	0	0	0	0	0	0	0	0	0	1	0	0	0	0	0	0	0
blaOKP-A	NA (closest 5*)	2	2	0	96.28	861	861	32	0	AM051143	CARD/Resfinder	0	0	0	0	0	0	0	0	0	0	0	0	1	0	0	0	0	0	0	0	0	0	0	0	0	0	0	0	0	0	0	0	0	0	0	0	0	0
blaOKP-A	NA (closest 5*)	1	1	0	96.17	861	861	33	0	AM051143	CARD/Resfinder	0	0	0	0	0	0	0	0	0	0	0	0	0	0	0	0	0	0	0	0	0	0	0	0	0	0	0	0	0	0	0	0	0	0	0	0	0	0
blaOKP-A	NA (closest 5*)	1	1	0	96.17	861	861	33	0	AM051143	CARD/Resfinder	0	0	0	0	0	0	0	0	0	0	0	0	0	0	0	0	0	0	0	0	0	0	0	0	0	0	0	0	0	0	0	0	0	0	0	0	0	0
blaOKP-A	NA (closest 5*)	1	0	1	96.17	861	861	33	0	AM051143	CARD/Resfinder	0	0	0	0	0	0	0	0	0	0	0	0	0	0	0	0	0	0	0	0	0	0	0	0	0	0	0	0	0	0	0	0	0	0	0	0	0	0
blaOKP-A	NA (closest 5*)	1	1	0	95.93	861	861	35	0	AM051143	CARD/Resfinder	0	0	0	0	0	0	0	0	0	0	0	0	0	0	0	0	0	0	0	0	0	0	0	0	0	0	0	0	0	0	0	0	0	0	0	0	0	0
blaOXA												0	1	1	1	1	1	1	1	1	1	0	0	0	0	0	0	1	0	0	0	0	1	0	0	0	1	1	0	0	0	0	0	0	0	0	1	1	0
blaOXA	1	49	19	30	100	831	831	0	0	J02967	CARD/Resfinder	0	1	1	1	1	1	1	0	0	0	0	0	0	0	0	0	0	0	0	0	0	1	0	0	0	1	1	0	0	0	0	0	0	0	0	1	1	0
blaOXA	181	3	0	3	100	798	798	0	0	HM992946	CARD/Resfinder	0	0	0	0	0	0	0	0	0	0	0	0	0	0	0	0	0	0	0	0	0	0	0	0	0	0	0	0	0	0	0	0	0	0	0	0	0	0
blaOXA	232	2	0	2	100	798	798	0	0	JX423831	CARD/Resfinder	0	0	0	0	0	0	0	0	0	0	0	0	0	0	0	0	0	0	0	0	0	0	0	0	0	0	0	0	0	0	0	0	0	0	0	0	0	0
blaOXA	48	8	0	8	100	798	798	0	0	AY236073	CARD/Resfinder	0	0	0	0	0	0	0	0	0	0	0	0	0	0	0	0	0	0	0	0	0	0	0	0	0	0	0	0	0	0	0	0	0	0	0	0	0	0
blaOXA	NA (closest 48*)	1	0	1	99.87	798	798	1	0	AY236073	CARD/Resfinder	0	0	0	0	0	0	0	0	0	0	0	0	0	0	0	0	0	0	0	0	0	0	0	0	0	0	0	0	0	0	0	0	0	0	0	0	0	0
blaOXA	9	17	1	16	100	840	840	0	0	JF703130	CARD/Resfinder	0	0	0	0	0	0	0	1	1	1	0	0	0	0	0	0	1	0	0	0	0	0	0	0	0	0	0	0	0	0	0	0	0	0	0	0	0	0
blaOXA	NA (closest 9*)	3	0	3	99.88	840	840	1	0	JF703130	CARD/Resfinder	0	0	0	0	0	0	0	0	0	0	0	0	0	0	0	0	0	0	0	0	0	0	0	0	0	0	0	0	0	0	0	0	0	0	0	0	0	0
blaSHV												1	1	1	1	1	1	1	1	1	1	0	1	0	1	0	1	1	1	0	1	1	1	1	1	1	1	1	1	0	0	0	1	1	1	1	1	1	1
blaSHV	1	3	2	1	100	861	861	0	0	FJ668804	CARD/Resfinder	0	0	0	0	0	0	0	0	0	0	0	0	0	0	0	0	0	0	0	0	0	0	0	0	0	0	0	0	0	0	0	0	1	0	0	0	0	0
blaSHV	1	1	0	1	100	861	861	0	0	FJ668800	CARD/Resfinder	0	0	0	0	0	0	0	0	0	0	0	0	0	0	0	0	0	0	0	0	0	0	0	0	0	0	0	0	0	0	0	0	0	0	0	0	0	0
blaSHV	1	4	1	3	100	861	861	0	0	FJ668818	CARD/Resfinder	0	0	0	0	0	0	1	0	0	0	0	0	0	0	0	0	0	0	0	0	0	0	0	0	0	0	0	0	0	0	0	0	0	0	0	0	0	0
blaSHV	1	2	0	2	100	861	861	0	0	GQ407119	CARD/Resfinder	0	0	0	0	0	0	0	0	0	0	0	0	0	0	0	0	0	0	0	0	0	0	0	0	0	0	0	0	0	0	0	0	0	0	0	0	0	0
blaSHV	1	6	3	3	100	861	861	0	0	HM751102	CARD/Resfinder	0	0	0	0	0	0	0	0	0	0	0	0	0	0	0	0	0	0	0	0	0	0	0	0	0	0	0	1	0	0	0	0	0	0	0	0	0	0
blaSHV	NA (closest 1*)	1	1	0	99.88	861	861	1	0	GQ407119	CARD/Resfinder	0	0	0	0	0	0	0	0	0	0	0	0	0	0	0	0	0	1	0	0	0	0	0	0	0	0	0	0	0	0	0	0	0	0	0	0	0	0
blaSHV	NA (closest 1*)	1	0	1	99.88	861	861	1	0	GQ407119	CARD/Resfinder	0	0	0	0	0	0	0	0	0	0	0	0	0	0	0	0	0	0	0	0	0	0	0	0	0	0	0	0	0	0	0	0	0	0	0	0	0	0
blaSHV	NA (closest 1*)	3	3	0	99.88	861	861	1	0	GQ407137	CARD/Resfinder	0	0	0	0	0	0	0	0	0	0	0	0	0	0	0	0	0	0	0	0	1	0	0	0	0	0	0	0	0	0	0	0	0	0	0	0	0	0
blaSHV	NA (closest 101*)	1	1	0	99.65	861	861	3	0	EU155018	CARD/Resfinder	0	0	0	0	0	0	0	0	0	0	0	0	0	0	0	0	0	0	0	0	0	0	0	0	0	0	0	0	0	0	0	0	0	0	0	0	0	0
blaSHV	11	1	0	1	100	861	861	0	0	AY528717	CARD/Resfinder	0	0	0	0	0	0	0	0	0	0	0	0	0	0	0	0	0	0	0	0	0	0	0	0	0	0	0	0	0	0	0	0	0	0	0	0	0	0
blaSHV	11	21	7	14	100	861	861	0	0	HM751098	CARD/Resfinder	0	0	0	0	0	0	0	0	0	0	0	0	0	0	0	0	0	0	0	0	0	1	0	0	0	0	1	0	0	0	0	0	0	0	0	0	0	0
blaSHV	11	4	3	1	100	861	861	0	0	EF035558	CARD/Resfinder	0	0	0	0	0	0	0	0	0	0	0	0	0	1	0	1	0	0	0	0	0	0	0	0	0	0	0	0	0	0	0	0	0	0	0	0	0	0
blaSHV	11	2	0	2	100	861	861	0	0	GQ407109	CARD/Resfinder	0	0	0	0	0	0	0	0	0	0	0	0	0	0	0	0	0	0	0	0	0	0	0	0	0	0	0	0	0	0	0	0	0	0	0	0	0	0
blaSHV	NA (closest 11*)	7	5	2	99.88	861	861	1	0	EF035557	CARD/Resfinder	0	1	0	1	0	0	0	0	0	0	0	0	0	0	0	0	0	0	0	1	0	0	1	0	0	0	0	0	0	0	0	0	0	0	0	0	0	0
blaSHV	NA (closest 11*)	1	1	0	99.88	861	861	1	0	GU064392	CARD/Resfinder	0	0	0	0	0	0	0	0	0	0	0	0	0	0	0	0	0	0	0	0	0	0	0	0	1	0	0	0	0	0	0	0	0	0	0	0	0	0
blaSHV	NA (closest 11*)	18	1	17	99.88	861	861	1	0	DQ219473	CARD/Resfinder	0	0	0	0	0	1	0	1	1	1	0	0	0	0	0	0	1	0	0	0	0	0	0	0	0	0	0	0	0	0	0	0	0	0	0	0	0	0
blaSHV	NA (closest 11*)	1	0	1	99.88	861	861	1	0	EF035558	CARD/Resfinder	0	0	0	0	0	0	0	0	0	0	0	0	0	0	0	0	0	0	0	0	0	0	0	0	0	0	0	0	0	0	0	0	0	0	0	0	0	0
blaSHV	NA (closest 11*)	1	1	0	99.88	861	861	1	0	GQ407109	CARD/Resfinder	0	0	0	0	0	0	0	0	0	0	0	0	0	0	0	0	0	0	0	0	0	0	0	0	0	0	0	0	0	0	0	0	0	0	0	0	0	0
blaSHV	NA (closest 11*)	1	1	0	99.77	861	861	2	0	EF035557	CARD/Resfinder	0	0	0	0	0	0	0	0	0	0	0	0	0	0	0	0	0	0	0	0	0	0	0	0	0	1	0	0	0	0	0	0	0	0	0	0	0	0
blaSHV	NA (closest 11*)	1	0	1	99.42	861	861	0	4	GQ387358	CARD/Resfinder	0	0	0	0	0	0	0	0	0	0	0	0	0	0	0	0	0	0	0	0	0	0	0	0	0	0	0	0	0	0	0	0	0	0	0	0	0	0
blaSHV	1110	2	1	1	100	861	861	0	0	HQ877615	CARD/Resfinder	0	0	1	0	0	0	0	0	0	0	0	0	0	0	0	0	0	0	0	0	0	0	0	0	0	0	0	0	0	0	0	0	0	0	0	0	0	0
blaSHV	12	6	1	5	100	861	861	0	0	AF462395	CARD/Resfinder	1	0	0	0	0	0	0	0	0	0	0	0	0	0	0	0	0	0	0	0	0	0	0	0	0	0	0	0	0	0	0	0	0	0	0	0	0	0
blaSHV	NA (closest 12*)	1	1	0	99.77	861	861	2	0	AF462395	CARD/Resfinder	0	0	0	0	0	0	0	0	0	0	0	0	0	0	0	0	0	0	0	0	0	0	0	0	0	0	0	0	0	0	0	0	0	0	0	0	0	0
blaSHV	2	2	2	0	100	861	861	0	0	AF282921	CARD/Resfinder	0	0	0	0	0	0	0	0	0	0	0	0	0	0	0	0	0	0	0	0	0	0	0	0	0	0	0	0	0	0	0	1	0	1	0	0	0	0
blaSHV	NA (closest 2*)	1	0	1	99.88	861	861	1	0	GU064394	CARD/Resfinder	0	0	0	0	0	0	0	0	0	0	0	0	0	0	0	0	0	0	0	0	0	0	0	0	0	0	0	0	0	0	0	0	0	0	0	0	0	0
blaSHV	NA (closest 26*)	1	0	1	99.88	861	861	0	1	AF227204	CARD/Resfinder	0	0	0	0	0	0	0	0	0	0	0	0	0	0	0	0	0	0	0	0	0	0	0	0	0	0	0	0	0	0	0	0	0	0	0	0	0	0
blaSHV	27	2	0	2	100	861	861	0	0	AF293345	CARD/Resfinder	0	0	0	0	0	0	0	0	0	0	0	0	0	0	0	0	0	0	0	0	0	0	0	0	0	0	0	0	0	0	0	0	0	0	0	0	0	0
blaSHV	NA (closest 27*)	2	2	0	99.88	861	861	1	0	AF293345	CARD/Resfinder	0	0	0	0	0	0	0	0	0	0	0	0	0	0	0	0	0	0	0	0	0	0	0	0	0	0	0	0	0	0	0	0	0	0	0	0	0	0
blaSHV	28	19	8	11	100	861	861	0	0	HM751101	CARD/Resfinder	0	0	0	0	1	0	0	0	0	0	0	0	0	0	0	0	0	0	0	0	0	0	0	0	0	0	0	0	0	0	0	0	0	0	1	1	1	1
blaSHV	NA (closest 28*)	2	0	2	99.88	861	861	1	0	HM751101	CARD/Resfinder	0	0	0	0	0	0	0	0	0	0	0	0	0	0	0	0	0	0	0	0	0	0	0	0	0	0	0	0	0	0	0	0	0	0	0	0	0	0
blaSHV	NA (closest 28*)	1	0	1	99.88	861	861	1	0	HM751101	CARD/Resfinder	0	0	0	0	0	0	0	0	0	0	0	0	0	0	0	0	0	0	0	0	0	0	0	0	0	0	0	0	0	0	0	0	0	0	0	0	0	0
blaSHV	NA (closest 30*)	3	0	3	99.88	861	861	1	0	AY661885	CARD/Resfinder	0	0	0	0	0	0	0	0	0	0	0	0	0	0	0	0	0	0	0	0	0	0	0	0	0	0	0	0	0	0	0	0	0	0	0	0	0	0
blaSHV	NA (closest 36*)	5	0	5	99.65	861	861	3	0	AY677211	CARD/Resfinder	0	0	0	0	0	0	0	0	0	0	0	0	0	0	0	0	0	0	0	0	0	0	0	0	0	0	0	0	0	0	0	0	0	0	0	0	0	0
blaSHV	45	1	1	0	100	861	861	0	0	AF547625	CARD/Resfinder	0	0	0	0	0	0	0	0	0	0	0	0	0	0	0	0	0	0	0	0	0	0	0	1	0	0	0	0	0	0	0	0	0	0	0	0	0	0
blaSHV	NA (closest 5*)	1	0	1	99.88	861	861	1	0	GQ407139	CARD/Resfinder	0	0	0	0	0	0	0	0	0	0	0	0	0	0	0	0	0	0	0	0	0	0	0	0	0	0	0	0	0	0	0	0	0	0	0	0	0	0
blaSHV	NA (closest 59*)	1	1	0	99.88	861	861	1	0	AY790341	CARD/Resfinder	0	0	0	0	0	0	0	0	0	0	0	0	0	0	0	0	0	0	0	0	0	0	0	0	0	0	0	0	0	0	0	0	0	0	0	0	0	0
blaSHV	63	1	0	1	100	861	861	0	0	EU342351	CARD/Resfinder	0	0	0	0	0	0	0	0	0	0	0	0	0	0	0	0	0	0	0	0	0	0	0	0	0	0	0	0	0	0	0	0	0	0	0	0	0	0
blaSHV	NA (closest 74*)	2	0	2	99.88	861	861	1	0	AM176549	CARD/Resfinder	0	0	0	0	0	0	0	0	0	0	0	0	0	0	0	0	0	0	0	0	0	0	0	0	0	0	0	0	0	0	0	0	0	0	0	0	0	0
blaSHV	76	2	0	2	100	861	861	0	0	AM176551	CARD/Resfinder	0	0	0	0	0	0	0	0	0	0	0	0	0	0	0	0	0	0	0	0	0	0	0	0	0	0	0	0	0	0	0	0	0	0	0	0	0	0
blaSHV	80	2	2	0	100	861	861	0	0	AM176555	CARD/Resfinder	0	0	0	0	0	0	0	0	0	0	0	0	0	0	0	0	0	0	0	0	0	0	0	0	0	0	0	0	0	0	0	0	0	0	0	0	0	0
blaSHV	83***	1	1	0	100	861	859	0	0	AM176558	CARD/Resfinder	0	0	0	0	0	0	0	0	0	0	0	1	0	0	0	0	0	0	0	0	0	0	0	0	0	0	0	0	0	0	0	0	0	0	0	0	0	0
blaTEM												1	1	0	1	1	0	0	1	1	1	0	0	0	0	0	0	1	0	0	0	0	1	0	0	0	0	0	0	0	0	0	0	0	0	0	0	0	0
blaTEM	1A	16	1	15	100	861	861	0	0	HM749966	CARD/Resfinder	0	0	0	0	0	0	0	1	1	1	0	0	0	0	0	0	1	0	0	0	0	0	0	0	0	0	0	0	0	0	0	0	0	0	0	0	0	0
blaTEM	NA (closest 1A*)	3	0	3	99.88	861	861	1	0	HM749966	CARD/Resfinder	0	0	0	0	0	0	0	0	0	0	0	0	0	0	0	0	0	0	0	0	0	0	0	0	0	0	0	0	0	0	0	0	0	0	0	0	0	0
blaTEM	1B	38	12	26	100	861	861	0	0	JF910132	CARD/Resfinder	1	1	0	1	1	0	0	0	0	0	0	0	0	0	0	0	0	0	0	0	0	1	0	0	0	0	0	0	0	0	0	0	0	0	0	0	0	0
blaTEM	1C	3	1	2	100	861	861	0	0	FJ560503	CARD/Resfinder	0	0	0	0	0	0	0	0	0	0	0	0	0	0	0	0	0	0	0	0	0	0	0	0	0	0	0	0	0	0	0	0	0	0	0	0	0	0
blaTEM	1D	3	0	3	100	861	861	0	0	AF188200	CARD/Resfinder	0	0	0	0	0	0	0	0	0	0	0	0	0	0	0	0	0	0	0	0	0	0	0	0	0	0	0	0	0	0	0	0	0	0	0	0	0	0
Genes encoding resistance to macrolides
ere												0	0	0	0	0	0	0	0	0	0	0	0	0	0	0	0	1	0	0	0	0	0	0	0	0	0	0	0	0	0	0	0	0	0	0	0	0	0
ere	NA (closest (A)*)	3	1	2	95.11	1227	1227	60	0	AF099140	CARD/Resfinder	0	0	0	0	0	0	0	0	0	0	0	0	0	0	0	0	1	0	0	0	0	0	0	0	0	0	0	0	0	0	0	0	0	0	0	0	0	0
erm												1	0	0	0	0	0	0	0	0	0	0	0	0	0	0	0	0	0	0	0	0	0	0	0	0	0	0	0	0	0	0	0	0	0	0	0	0	0
erm	(B)***	1	1	0	100	738	349	0	0	U35228	CARD/Resfinder	1	0	0	0	0	0	0	0	0	0	0	0	0	0	0	0	0	0	0	0	0	0	0	0	0	0	0	0	0	0	0	0	0	0	0	0	0	0
mef												0	0	0	0	0	0	0	0	0	0	0	0	0	0	0	0	0	0	0	0	0	0	0	0	0	0	0	0	0	0	0	0	0	0	0	0	0	0
mef	(B)	5	0	5	100	260	260	0	0	FJ196385	CARD/Resfinder	0	0	0	0	0	0	0	0	0	0	0	0	0	0	0	0	0	0	0	0	0	0	0	0	0	0	0	0	0	0	0	0	0	0	0	0	0	0
mph												0	0	0	0	0	0	0	0	0	0	0	0	0	0	0	0	0	0	0	0	1	0	0	0	0	0	1	0	0	0	0	0	0	0	0	0	0	0
mph	(A)	24	12	12	100	906	906	0	0	D16251	CARD/Resfinder	0	0	0	0	0	0	0	0	0	0	0	0	0	0	0	0	0	0	0	0	1	0	0	0	0	0	1	0	0	0	0	0	0	0	0	0	0	0
mph	(E)	2	0	2	100	885	885	0	0	EU294228	CARD/Resfinder	0	0	0	0	0	0	0	0	0	0	0	0	0	0	0	0	0	0	0	0	0	0	0	0	0	0	0	0	0	0	0	0	0	0	0	0	0	0
mph	NA (closest (E)*)	2	0	2	99.89	885	885	1	0	EU294228	CARD/Resfinder	0	0	0	0	0	0	0	0	0	0	0	0	0	0	0	0	0	0	0	0	0	0	0	0	0	0	0	0	0	0	0	0	0	0	0	0	0	0
msrE												0	0	0	0	0	0	0	0	0	0	0	0	0	0	0	0	0	0	0	0	0	0	0	0	0	0	0	0	0	0	0	0	0	0	0	0	0	0
msrE	NA (closest (E)*)	1	0	1	99.93	1476	1476	1	0	EU294228	CARD/Resfinder	0	0	0	0	0	0	0	0	0	0	0	0	0	0	0	0	0	0	0	0	0	0	0	0	0	0	0	0	0	0	0	0	0	0	0	0	0	0
msrE	(E)	3	0	3	100	1476	1476	0	0	EU294228	CARD/Resfinder	0	0	0	0	0	0	0	0	0	0	0	0	0	0	0	0	0	0	0	0	0	0	0	0	0	0	0	0	0	0	0	0	0	0	0	0	0	0
Genes encoding resistance to sulphonamides
sul												1	1	1	1	1	1	1	1	1	1	0	0	0	0	0	0	1	0	0	0	1	1	1	0	1	0	1	0	0	0	0	1	1	1	1	0	0	0
sul	1	48	17	31	100	840	840	0	0	AY224185	CARD/Resfinder	0	0	0	0	0	1	1	0	0	0	0	0	0	0	0	0	0	0	0	0	1	1	0	0	0	0	1	0	0	0	0	1	1	1	1	0	0	0
sul	NA (closest 1*)	1	1	0	99.88	840	840	1	0	AY224185	CARD/Resfinder	0	0	1	0	0	0	0	0	0	0	0	0	0	0	0	0	0	0	0	0	0	0	0	0	0	0	0	0	0	0	0	0	0	0	0	0	0	0
sul	1	3	1	2	100	837	837/840	0	0	JN581942	CARD/Resfinder	0	0	0	0	0	0	0	0	0	0	0	0	0	0	0	0	1	0	0	0	0	0	0	0	0	0	0	0	0	0	0	0	0	0	0	0	0	0
sul	2	47	19	28	100	816	816	0	0	GQ421466	CARD/Resfinder	1	1	1	1	1	0	0	1	1	1	0	0	0	0	0	0	0	0	0	0	1	1	1	0	1	0	0	0	0	0	0	0	0	0	0	0	0	0
sul	NA (closest 2*)	1	0	1	99.88	816	816	1	0	GQ421466	CARD/Resfinder	0	0	0	0	0	0	0	0	0	0	0	0	0	0	0	0	0	0	0	0	0	0	0	0	0	0	0	0	0	0	0	0	0	0	0	0	0	0
sul	2	2	0	2	100	816	816	0	0	HQ840942	CARD/Resfinder	0	0	0	0	0	0	0	0	0	0	0	0	0	0	0	0	0	0	0	0	0	0	0	0	0	0	0	0	0	0	0	0	0	0	0	0	0	0
sul	3	4	0	4	100	792	792	0	0	AJ459418	CARD/Resfinder	0	0	0	0	0	0	0	0	0	0	0	0	0	0	0	0	0	0	0	0	0	0	0	0	0	0	0	0	0	0	0	0	0	0	0	0	0	0
Genes encoding resistance to tetracyclines
tet												1	0	0	1	0	0	0	0	0	0	0	0	0	0	0	0	0	0	0	0	0	1	0	1	1	1	0	0	0	0	0	1	1	1	1	0	0	0
tet	(A)	34	15	19	100	1200	1200	0	0	AJ517790	CARD/Resfinder	0	0	0	1	0	0	0	0	0	0	0	0	0	0	0	0	0	0	0	0	0	1	0	1	0	1	0	0	0	0	0	0	0	0	0	0	0	0
tet	NA (closest (A)*)	2	2	0	99.92	1200	1200	1	0	AJ517790	CARD/Resfinder	0	0	0	0	0	0	0	0	0	0	0	0	0	0	0	0	0	0	0	0	0	0	0	0	0	0	0	0	0	0	0	0	0	0	0	0	0	0
tet	NA (closest (A)*)	1	0	1	99.92	1200	1200	1	0	AJ517790	CARD/Resfinder	0	0	0	0	0	0	0	0	0	0	0	0	0	0	0	0	0	0	0	0	0	0	0	0	0	0	0	0	0	0	0	0	0	0	0	0	0	0
tet	(A)**	1	0	1	99.91	1200	1172	1	0	AJ517790	CARD/Resfinder	0	0	0	0	0	0	0	0	0	0	0	0	0	0	0	0	0	0	0	0	0	0	0	0	0	0	0	0	0	0	0	0	0	0	0	0	0	0
tet	(A)***	2	1	1	100	1200	1172	0	0	AJ517790	CARD/Resfinder	0	0	0	0	0	0	0	0	0	0	0	0	0	0	0	0	0	0	0	0	0	0	0	0	1	0	0	0	0	0	0	0	0	0	0	0	0	0
tet	NA (closest (A)*)	1	0	1	94.92	1200	1200	61	0	AJ517790	CARD/Resfinder	0	0	0	0	0	0	0	0	0	0	0	0	0	0	0	0	0	0	0	0	0	0	0	0	0	0	0	0	0	0	0	0	0	0	0	0	0	0
tet	(D)	17	8	9	100	1185	1185	0	0	AF467077	CARD/Resfinder	0	0	0	0	0	0	0	0	0	0	0	0	0	0	0	0	0	0	0	0	0	0	0	0	0	0	0	0	0	0	0	1	1	1	1	0	0	0
tet	(L)**	1	1	0	99.84	1383	1282	2	0	M11036	CARD/Resfinder	1	0	0	0	0	0	0	0	0	0	0	0	0	0	0	0	0	0	0	0	0	0	0	0	0	0	0	0	0	0	0	0	0	0	0	0	0	0
Genes encoding resistance to lipopeptides (colistin)
mcr												0	0	0	0	0	0	0	0	0	0	0	0	0	0	0	0	0	0	0	0	0	0	0	0	0	0	0	0	0	0	0	0	0	0	0	0	0	0
mcr	NA (closest 1*)	2	0	2	99.94	1626	1626	2	0	KP347127	CARD/Resfinder	0	0	0	0	0	0	0	0	0	0	0	0	0	0	0	0	0	0	0	0	0	0	0	0	0	0	0	0	0	0	0	0	0	0	0	0	0	0
Genes encoding resistance to folate pathway inhibitors (trimethoprim)
dfrA												1	1	1	1	1	1	1	1	1	1	0	0	0	0	0	0	0	0	0	0	1	1	0	1	1	1	1	0	0	0	0	1	1	1	1	1	1	0
dfrA	1	1	0	1	100	474	474	0	0	JQ690541	CARD/Resfinder	0	0	0	0	0	0	1	0	0	0	0	0	0	0	0	0	0	0	0	0	0	0	0	0	0	0	0	0	0	0	0	0	0	0	0	0	0	0
dfrA	1	9	1	8	100	474	474	0	0	X00926	CARD/Resfinder	0	0	0	0	0	0	0	0	0	0	0	0	0	0	0	0	0	0	0	0	0	0	0	0	0	0	0	0	0	0	0	0	0	0	0	0	0	0
dfrA	NA (closest 1*)	1	0	1	99.58	474	474	2	0	X00926	CARD/Resfinder	0	0	0	0	0	0	0	0	0	0	0	0	0	0	0	0	0	0	0	0	0	0	0	0	0	0	0	0	0	0	0	0	0	0	0	0	0	0
dfrA	12	20	8	12	100	498	498	0	0	AB571791	CARD/Resfinder	0	0	0	0	0	0	0	0	0	0	0	0	0	0	0	0	0	0	0	0	1	1	0	0	0	0	0	0	0	0	0	1	1	1	1	0	0	0
dfrA	NA (closest 14*)	46	17	29	99.59	483	483	2	0	DQ388123	CARD/Resfinder	1	1	0	1	1	0	0	1	1	1	0	0	0	0	0	0	0	0	0	0	0	0	0	1	1	1	0	0	0	0	0	0	0	0	0	1	1	0
dfrA	15	1	1	0	100	474	474	0	0	HM449019	CARD/Resfinder	0	0	1	0	0	0	0	0	0	0	0	0	0	0	0	0	0	0	0	0	0	0	0	0	0	0	0	0	0	0	0	0	0	0	0	0	0	0
dfrA	NA (closest 15b*)	1	0	1	99.58	474	474	2	0	AJ867237	CARD/Resfinder	0	0	0	0	0	0	0	0	0	0	0	0	0	0	0	0	0	0	0	0	0	0	0	0	0	0	0	0	0	0	0	0	0	0	0	0	0	0
dfrA	27	10	5	5	100	474	474	0	0	FJ459817	CARD/Resfinder	0	0	0	0	0	1	1	0	0	0	0	0	0	0	0	0	0	0	0	0	0	0	0	0	0	0	0	0	0	0	0	0	0	0	0	0	0	0
dfrA	30*	3	2	1	99.58	474	473	2	0	AM997279	CARD/Resfinder	0	0	0	0	0	0	0	0	0	0	0	0	0	0	0	0	0	0	0	0	0	0	0	0	0	0	1	0	0	0	0	0	0	0	0	0	0	0
Genes encoding resistance to fosfomycins
fosA												1	1	1	1	1	1	1	1	1	1	1	1	1	1	1	1	1	1	1	1	1	1	1	1	1	1	1	1	1	1	1	1	1	1	1	1	1	1
fosA	10**	1	1	0	93.19	420	411	28	0	EU195449	CARD/Resfinder	0	0	0	0	0	0	0	0	0	0	0	0	0	0	0	0	0	0	0	0	0	0	0	0	0	0	0	0	0	0	1	0	0	0	0	0	0	0
fosA	10**	1	1	0	93.55	420	403	26	0	EU195449	CARD/Resfinder	0	0	0	0	0	0	0	0	0	0	0	0	0	0	0	0	0	0	0	0	0	0	0	0	0	0	0	0	1	0	0	0	0	0	0	0	0	0
fosA	10**	1	1	0	93.92	420	411	25	0	EU195449	CARD/Resfinder	0	0	0	0	0	0	0	0	0	0	0	0	0	0	0	0	0	0	1	0	0	0	0	0	0	0	0	0	0	0	0	0	0	0	0	0	0	0
fosA	NA (closest 3*)	1	1	0	98.33	420	420	7	0	NZ_ACWO01000079	CARD/Resfinder	0	0	0	0	0	0	0	0	0	0	0	0	0	0	0	0	0	0	0	0	1	0	0	0	0	0	0	0	0	0	0	0	0	0	0	0	0	0
fosA	NA (closest 3*)	1	1	0	98.81	420	420	5	0	NZ_ACWO01000079	CARD/Resfinder	0	0	1	0	0	0	0	0	0	0	0	0	0	0	0	0	0	0	0	0	0	0	0	0	0	0	0	0	0	0	0	0	0	0	0	0	0	0
fosA	NA (closest 3*)	2	0	2	98.81	420	420	5	0	NZ_ACWO01000079	CARD/Resfinder	0	0	0	0	0	0	0	0	0	0	0	0	0	0	0	0	0	0	0	0	0	0	0	0	0	0	0	0	0	0	0	0	0	0	0	0	0	0
fosA	NA (closest 3*)	1	1	0	99.29	420	420	3	0	NZ_ACWO01000079	CARD/Resfinder	0	0	0	0	0	0	0	0	0	0	0	0	0	0	0	0	0	0	0	0	0	0	0	0	0	1	0	0	0	0	0	0	0	0	0	0	0	0
fosA	NA (closest 3*)	1	1	0	99.52	420	420	2	0	NZ_ACWO01000079	CARD/Resfinder	0	0	0	0	0	0	0	0	0	0	0	0	0	0	0	0	0	0	0	1	0	0	0	0	0	0	0	0	0	0	0	0	0	0	0	0	0	0
fosA	NA (closest 3*)	1	1	0	99.52	420	420	2	0	NZ_ACWO01000079	CARD/Resfinder	0	0	0	0	0	0	0	0	0	0	0	0	0	0	0	0	0	0	0	0	0	0	0	0	0	0	0	0	0	0	0	0	0	0	0	0	0	0
fosA	3*	2	1	1	99.76	420	420	1	0	NZ_ACWO01000079	CARD/Resfinder	0	0	0	0	0	0	0	0	0	0	0	0	0	0	0	0	0	0	0	0	0	0	0	0	0	0	0	0	0	0	0	0	0	0	0	0	0	0
fosA	3**	2	2	0	98.30	420	411	7	0	NZ_ACWO01000079	CARD/Resfinder	0	0	0	0	0	0	0	0	0	0	0	0	0	0	0	0	0	0	0	0	0	0	0	0	0	0	0	0	0	0	0	0	0	0	0	0	0	0
fosA	3**	3	0	3	98.51	420	403	6	0	NZ_ACWO01000079	CARD/Resfinder	0	0	0	0	0	0	0	0	0	0	0	0	0	0	0	0	0	0	0	0	0	0	0	0	0	0	0	0	0	0	0	0	0	0	0	0	0	0
fosA	3**	4	0	4	98.54	420	412	6	0	NZ_ACWO01000079	CARD/Resfinder	0	0	0	0	0	0	0	0	0	0	0	0	0	0	0	0	0	0	0	0	0	0	0	0	0	0	0	0	0	0	0	0	0	0	0	0	0	0
fosA	3**	1	0	1	98.78	420	411	5	0	NZ_ACWO01000079	CARD/Resfinder	0	0	0	0	0	0	0	0	0	0	0	0	0	0	0	0	0	0	0	0	0	0	0	0	0	0	0	0	0	0	0	0	0	0	0	0	0	0
fosA	3**	1	1	0	99.03	420	412	4	0	NZ_ACWO01000079	CARD/Resfinder	0	0	0	0	0	0	0	0	0	0	0	0	0	0	0	0	0	0	0	0	0	0	0	1	0	0	0	0	0	0	0	0	0	0	0	0	0	0
fosA	3**	2	2	0	99.03	420	412	4	0	NZ_ACWO01000079	CARD/Resfinder	0	0	0	0	0	0	0	0	0	0	0	0	0	0	0	0	0	0	0	0	0	0	0	0	0	0	0	0	0	0	0	0	0	0	0	0	0	0
fosA	3**	13	4	9	99.26	420	403	3	0	NZ_ACWO01000079	CARD/Resfinder	0	0	0	0	0	0	0	0	0	0	0	0	0	0	0	0	0	0	0	0	0	1	0	0	0	0	0	0	0	0	0	0	0	0	0	0	0	0
fosA	3**	1	1	0	99.27	420	412	3	0	NZ_ACWO01000079	CARD/Resfinder	0	0	0	0	0	0	0	0	0	0	0	0	0	0	0	0	0	1	0	0	0	0	0	0	0	0	0	0	0	0	0	0	0	0	0	0	0	0
fosA	3**	10	3	7	99.27	420	412	3	0	NZ_ACWO01000079	CARD/Resfinder	0	0	0	0	0	0	0	0	0	0	0	0	0	0	0	0	0	0	0	0	0	0	0	0	0	0	1	0	0	0	0	0	0	0	0	0	0	0
fosA	3**	2	2	0	99.50	420	403	2	0	NZ_ACWO01000079	CARD/Resfinder	0	0	0	0	0	0	0	0	0	0	0	0	0	1	0	1	0	0	0	0	0	0	0	0	0	0	0	0	0	0	0	0	0	0	0	0	0	0
fosA	3**	1	1	0	99.50	420	403	2	0	NZ_ACWO01000079	CARD/Resfinder	0	0	0	0	0	0	0	0	0	0	0	0	0	0	0	0	0	0	0	0	0	0	1	0	0	0	0	0	0	0	0	0	0	0	0	0	0	0
fosA	3**	2	0	2	99.50	420	403	2	0	NZ_ACWO01000079	CARD/Resfinder	0	0	0	0	0	0	0	0	0	0	0	0	0	0	0	0	0	0	0	0	0	0	0	0	0	0	0	0	0	0	0	0	0	0	0	0	0	0
fosA	3**	1	0	1	99.50	420	403	2	0	NZ_ACWO01000079	CARD/Resfinder	0	0	0	0	0	0	0	0	0	0	0	0	0	0	0	0	0	0	0	0	0	0	0	0	0	0	0	0	0	0	0	0	0	0	0	0	0	0
fosA	3**	2	1	1	99.51	420	411	2	0	NZ_ACWO01000079	CARD/Resfinder	0	1	0	0	0	0	0	0	0	0	0	0	0	0	0	0	0	0	0	0	0	0	0	0	0	0	0	0	0	0	0	0	0	0	0	0	0	0
fosA	3**	1	1	0	99.51	420	412	2	0	NZ_ACWO01000079	CARD/Resfinder	0	0	0	0	0	0	0	0	0	0	0	1	0	0	0	0	0	0	0	0	0	0	0	0	0	0	0	0	0	0	0	0	0	0	0	0	0	0
fosA	3**	4	3	1	99.75	420	403	1	0	NZ_ACWO01000079	CARD/Resfinder	0	0	0	1	0	0	0	0	0	0	0	0	0	0	0	0	0	0	0	0	0	0	0	0	0	0	0	0	0	0	0	0	0	0	0	0	0	0
fosA	3**	1	1	0	99.75	420	403	1	0	NZ_ACWO01000079	CARD/Resfinder	0	0	0	0	0	0	0	0	0	0	0	0	0	0	0	0	0	0	0	0	0	0	0	0	0	0	0	0	0	0	0	0	0	0	0	0	0	0
fosA	3**	1	0	1	99.75	420	403	1	0	NZ_ACWO01000079	CARD/Resfinder	0	0	0	0	0	0	0	0	0	0	0	0	0	0	0	0	0	0	0	0	0	0	0	0	0	0	0	0	0	0	0	0	0	0	0	0	0	0
fosA	3**	4	2	2	99.76	420	412	1	0	NZ_ACWO01000079	CARD/Resfinder	0	0	0	0	0	0	0	0	0	0	0	0	0	0	0	0	0	0	0	0	0	0	0	0	1	0	0	0	0	0	0	0	0	0	0	0	0	0
fosA	3**	5	4	1	99.76	420	412	1	0	NZ_ACWO01000079	CARD/Resfinder	0	0	0	0	0	0	0	0	0	0	0	0	0	0	0	0	0	0	0	0	0	0	0	0	0	0	0	0	0	0	0	0	0	0	0	1	1	1
fosA	3**	1	1	0	99.76	420	411	1	0	NZ_ACWO01000079	CARD/Resfinder	0	0	0	0	0	0	0	0	0	0	0	0	0	0	0	0	0	0	0	0	0	0	0	0	0	0	0	0	0	0	0	0	0	0	0	0	0	0
fosA	3***	18	6	12	100	420	412	0	0	NZ_ACWO01000079	CARD/Resfinder	0	0	0	0	1	0	0	0	0	0	0	0	0	0	0	0	0	0	0	0	0	0	0	0	0	0	0	0	0	0	0	1	1	1	1	0	0	0
fosA	3***	1	0	1	100	420	403	0	0	NZ_ACWO01000079	CARD/Resfinder	0	0	0	0	0	0	0	0	0	0	0	0	0	0	0	0	0	0	0	0	0	0	0	0	0	0	0	0	0	0	0	0	0	0	0	0	0	0
fosA	NA (closest 7*)	1	0	1	97.38	420	420	11	0	NZ_AFBO01000747	CARD/Resfinder	0	0	0	0	0	0	0	0	0	0	0	0	0	0	0	0	0	0	0	0	0	0	0	0	0	0	0	0	0	0	0	0	0	0	0	0	0	0
fosA	7**	2	0	2	95.31	420	405	19	0	NZ_AFBO01000747	CARD/Resfinder	0	0	0	0	0	0	0	0	0	0	0	0	0	0	0	0	0	0	0	0	0	0	0	0	0	0	0	0	0	0	0	0	0	0	0	0	0	0
fosA	7**	1	1	0	97.32	420	411	11	0	NZ_AFBO01000747	CARD/Resfinder	0	0	0	0	0	0	0	0	0	0	0	0	0	0	0	0	0	0	0	0	0	0	0	0	0	0	0	0	0	0	0	0	0	0	0	0	0	0
fosA	7**	1	0	1	97.32	420	411	11	0	NZ_AFBO01000747	CARD/Resfinder	0	0	0	0	0	0	0	0	0	0	0	0	0	0	0	0	0	0	0	0	0	0	0	0	0	0	0	0	0	0	0	0	0	0	0	0	0	0
fosA	7**	1	0	1	97.57	420	412	7	1	NZ_AFBO01000747	CARD/Resfinder	0	0	0	0	0	0	0	0	0	0	0	0	0	0	0	0	0	0	0	0	0	0	0	0	0	0	0	0	0	0	0	0	0	0	0	0	0	0
fosA	7**	7	1	6	98.76	420	404	5	0	NZ_AFBO01000747	CARD/Resfinder	0	0	0	0	0	0	0	0	0	0	0	0	0	0	0	0	0	0	0	0	0	0	0	0	0	0	0	1	0	0	0	0	0	0	0	0	0	0
fosA	7**	14	2	12	98.79	420	413	5	0	NZ_AFBO01000747	CARD/Resfinder	1	0	0	0	0	1	1	1	1	1	0	0	0	0	0	0	1	0	0	0	0	0	0	0	0	0	0	0	0	0	0	0	0	0	0	0	0	0
fosA	7***	3	2	1	100	420	411	0	0	NZ_AFBO01000747	CARD/Resfinder	0	0	0	0	0	0	0	0	0	0	0	0	0	0	0	0	0	0	0	0	0	0	0	0	0	0	0	0	0	0	0	0	0	0	0	0	0	0
fosA	NA (closest 9*)	2	1	1	93.57	420	420	27	0	NZ_ACZD01000244	CARD/Resfinder	0	0	0	0	0	0	0	0	0	0	0	0	0	0	1	0	0	0	0	0	0	0	0	0	0	0	0	0	0	0	0	0	0	0	0	0	0	0
fosA	NA (closest 9*)	1	1	0	94.76	420	420	22	0	NZ_ACZD01000244	CARD/Resfinder	0	0	0	0	0	0	0	0	0	0	0	0	0	0	0	0	0	0	0	0	0	0	0	0	0	0	0	0	0	0	0	0	0	0	0	0	0	0
fosA	NA (closest 9*)	1	0	1	96.43	420	420	15	0	NZ_ACZD01000244	CARD/Resfinder	0	0	0	0	0	0	0	0	0	0	0	0	0	0	0	0	0	0	0	0	0	0	0	0	0	0	0	0	0	0	0	0	0	0	0	0	0	0
fosA	9**	1	1	0	93.67	420	411	26	0	NZ_ACZD01000244	CARD/Resfinder	0	0	0	0	0	0	0	0	0	0	0	0	1	0	0	0	0	0	0	0	0	0	0	0	0	0	0	0	0	0	0	0	0	0	0	0	0	0
fosA	9**	1	1	0	93.81	420	404	25	0	NZ_ACZD01000244	CARD/Resfinder	0	0	0	0	0	0	0	0	0	0	0	0	0	0	0	0	0	0	0	0	0	0	0	0	0	0	0	0	0	0	0	0	0	0	0	0	0	0
fosA	9**	1	1	0	93.92	420	411	25	0	NZ_ACZD01000244	CARD/Resfinder	0	0	0	0	0	0	0	0	0	0	1	0	0	0	0	0	0	0	0	0	0	0	0	0	0	0	0	0	0	0	0	0	0	0	0	0	0	0
fosA	9**	1	1	0	93.92	420	411	25	0	NZ_ACZD01000244	CARD/Resfinder	0	0	0	0	0	0	0	0	0	0	0	0	0	0	0	0	0	0	0	0	0	0	0	0	0	0	0	0	0	1	0	0	0	0	0	0	0	0
fosA	9**	1	1	0	94.16	420	411	24	0	NZ_ACZD01000244	CARD/Resfinder	0	0	0	0	0	0	0	0	0	0	0	0	0	0	0	0	0	0	0	0	0	0	0	0	0	0	0	0	0	0	0	0	0	0	0	0	0	0
fosA	9**	3	2	1	95.13	420	411	20	0	NZ_ACZD01000244	CARD/Resfinder	0	0	0	0	0	0	0	0	0	0	0	0	0	0	0	0	0	0	0	0	0	0	0	0	0	0	0	0	0	0	0	0	0	0	0	0	0	0
fosA	9**	1	0	1	95.13	420	411	20	0	NZ_ACZD01000244	CARD/Resfinder	0	0	0	0	0	0	0	0	0	0	0	0	0	0	0	0	0	0	0	0	0	0	0	0	0	0	0	0	0	0	0	0	0	0	0	0	0	0
fosA	9**	1	0	1	96.35	420	411	15	0	NZ_ACZD01000244	CARD/Resfinder	0	0	0	0	0	0	0	0	0	0	0	0	0	0	0	0	0	0	0	0	0	0	0	0	0	0	0	0	0	0	0	0	0	0	0	0	0	0
fosA	9**	1	0	1	96.35	420	411	15	0	NZ_ACZD01000244	CARD/Resfinder	0	0	0	0	0	0	0	0	0	0	0	0	0	0	0	0	0	0	0	0	0	0	0	0	0	0	0	0	0	0	0	0	0	0	0	0	0	0
fosA	9**	1	1	0	96.84	420	411	13	0	NZ_ACZD01000244	CARD/Resfinder	0	0	0	0	0	0	0	0	0	0	0	0	0	0	0	0	0	0	0	0	0	0	0	0	0	0	0	0	0	0	0	0	0	0	0	0	0	0
fosA	9**	1	1	0	99.03	420	411	4	0	NZ_ACZD01000244	CARD/Resfinder	0	0	0	0	0	0	0	0	0	0	0	0	0	0	0	0	0	0	0	0	0	0	0	0	0	0	0	0	0	0	0	0	0	0	0	0	0	0
Genes encoding reistance to phenicols
catA												1	0	0	0	1	0	0	0	0	0	0	0	0	0	0	0	0	0	0	0	1	0	0	1	0	1	0	0	0	0	0	0	0	0	0	0	0	0
catA	NA (closest 1*)	12	4	8	99.85	660	660	1	0	V00622	CARD/Resfinder	0	0	0	0	1	0	0	0	0	0	0	0	0	0	0	0	0	0	0	0	0	0	0	0	0	1	0	0	0	0	0	0	0	0	0	0	0	0
catA	2**	14	9	5	96.11	642	642	25	0	X53796	CARD/Resfinder	1	0	0	0	0	0	0	0	0	0	0	0	0	0	0	0	0	0	0	0	1	0	0	1	0	0	0	0	0	0	0	0	0	0	0	0	0	0
catB												0	1	1	1	1	1	1	0	0	0	0	0	0	0	0	0	0	0	0	0	0	1	0	0	0	1	1	0	0	0	0	0	0	0	0	1	1	0
catB	NA (closest 3*)	3	1	2	99.84	633	633	1	0	AJ009818	CARD/Resfinder	0	0	0	0	0	0	0	0	0	0	0	0	0	0	0	0	0	0	0	0	0	0	0	0	0	0	0	0	0	0	0	0	0	0	0	0	0	0
catB	3**	47	18	29	100	633	442	0	0	AJ009818	CARD/Resfinder	0	1	1	1	1	1	1	0	0	0	0	0	0	0	0	0	0	0	0	0	0	1	0	0	0	1	1	0	0	0	0	0	0	0	0	1	1	0
cmIA												0	0	0	0	0	0	0	0	0	0	0	0	0	0	0	0	1	0	0	0	0	0	0	0	0	0	0	0	0	0	0	0	0	0	0	0	0	0
cmIA	1**	3	1	2	99.76	1260	1256	3	0	M64556	CARD/Resfinder	0	0	0	0	0	0	0	0	0	0	0	0	0	0	0	0	1	0	0	0	0	0	0	0	0	0	0	0	0	0	0	0	0	0	0	0	0	0
cmIA	NA (closest 1*)	5	0	5	99.92	1260	1260	1	0	M64556	CARD/Resfinder	0	0	0	0	0	0	0	0	0	0	0	0	0	0	0	0	0	0	0	0	0	0	0	0	0	0	0	0	0	0	0	0	0	0	0	0	0	0
cmIA	NA (closest 1*)	1	0	1	98.10	1260	1260	24	0	AB212941	CARD/Resfinder	0	0	0	0	0	0	0	0	0	0	0	0	0	0	0	0	0	0	0	0	0	0	0	0	0	0	0	0	0	0	0	0	0	0	0	0	0	0
flor												0	0	0	0	0	0	0	0	0	0	0	0	0	0	0	0	0	0	0	0	0	0	0	1	1	0	0	0	0	0	0	0	0	0	0	0	0	0
flor	2**	1	1	0	99.79	1215	953	2	0	AF118107	CARD/Resfinder	0	0	0	0	0	0	0	0	0	0	0	0	0	0	0	0	0	0	0	0	0	0	0	1	0	0	0	0	0	0	0	0	0	0	0	0	0	0
flor	2*	1	1	0	98.11	1215	1214	23	0	AF118107	CARD/Resfinder	0	0	0	0	0	0	0	0	0	0	0	0	0	0	0	0	0	0	0	0	0	0	0	0	1	0	0	0	0	0	0	0	0	0	0	0	0	0
flor	2*	4	4	0	98.19	1215	1214	22	0	AF118107	CARD/Resfinder	0	0	0	0	0	0	0	0	0	0	0	0	0	0	0	0	0	0	0	0	0	0	0	0	0	0	0	0	0	0	0	0	0	0	0	0	0	0
flor	2*	3	2	1	98.19	1215	1214	22	0	AF118107	CARD/Resfinder	0	0	0	0	0	0	0	0	0	0	0	0	0	0	0	0	0	0	0	0	0	0	0	0	0	0	0	0	0	0	0	0	0	0	0	0	0	0
flor	2*	1	0	1	98.19	1215	1214	22	0	AF118107	CARD/Resfinder	0	0	0	0	0	0	0	0	0	0	0	0	0	0	0	0	0	0	0	0	0	0	0	0	0	0	0	0	0	0	0	0	0	0	0	0	0	0
flor	2*	1	0	1	98.11	1215	1214	23	0	AF118107	CARD/Resfinder	0	0	0	0	0	0	0	0	0	0	0	0	0	0	0	0	0	0	0	0	0	0	0	0	0	0	0	0	0	0	0	0	0	0	0	0	0	0
flor	2*	4	0	4	98.35	1215	1214	20	0	AF118107	CARD/Resfinder	0	0	0	0	0	0	0	0	0	0	0	0	0	0	0	0	0	0	0	0	0	0	0	0	0	0	0	0	0	0	0	0	0	0	0	0	0	0
Genes encoding reistance to quinolones
aac(6')Ib-cr												0	1	1	1	1	1	1	1	1	1	0	0	0	0	0	0	1	0	0	0	0	1	0	0	0	1	1	0	0	0	0	0	0	0	0	1	1	0
aac(6')Ib-cr	1	48	22	26	100	600	600	0	0	DQ303918	CARD/Resfinder	0	1	1	1	1	1	1	0	0	0	0	0	0	0	0	0	0	0	0	0	0	0	0	0	0	1	1	0	0	0	0	0	0	0	0	1	1	0
aac(6')Ib-cr	NA (closest 1*)	1	0	1	99.67	600	600	2	0	DQ303918	CARD/Resfinder	0	0	0	0	0	0	0	0	0	0	0	0	0	0	0	0	0	0	0	0	0	0	0	0	0	0	0	0	0	0	0	0	0	0	0	0	0	0
aac(6')Ib-cr	1**	1	0	1	99.81	600	521	1	0	DQ303918	CARD/Resfinder	0	0	0	0	0	0	0	0	0	0	0	0	0	0	0	0	0	0	0	0	0	0	0	0	0	0	0	0	0	0	0	0	0	0	0	0	0	0
aac(6')Ib-cr	NA (closest 1*)	1	1	0	99.83	600	600	1	0	DQ303918	CARD/Resfinder	0	0	0	0	0	0	0	0	0	0	0	0	0	0	0	0	0	0	0	0	0	1	0	0	0	0	0	0	0	0	0	0	0	0	0	0	0	0
aac(6')Ib-cr	NA (closest 1*)	3	1	2	99.83	600	600	1	0	DQ303918	CARD/Resfinder	0	0	0	0	0	0	0	0	0	0	0	0	0	0	0	0	0	0	0	0	0	0	0	0	0	0	0	0	0	0	0	0	0	0	0	0	0	0
aac(6')Ib-cr	1**	5	0	5	98.97	600	580	6	0	DQ303918	CARD/Resfinder	0	0	0	0	0	0	0	0	0	0	0	0	0	0	0	0	0	0	0	0	0	0	0	0	0	0	0	0	0	0	0	0	0	0	0	0	0	0
aac(6')Ib-cr	1*	3	0	3	99.15	600	587	5	0	DQ303918	CARD/Resfinder	0	0	0	0	0	0	0	1	1	1	0	0	0	0	0	0	0	0	0	0	0	0	0	0	0	0	0	0	0	0	0	0	0	0	0	0	0	0
aac(6')Ib-cr	1*	4	0	4	99.32	600	587	4	0	DQ303918	CARD/Resfinder	0	0	0	0	0	0	0	0	0	0	0	0	0	0	0	0	0	0	0	0	0	0	0	0	0	0	0	0	0	0	0	0	0	0	0	0	0	0
aac(6')Ib-cr	1*	1	0	1	99.48	600	580	3	0	DQ303918	CARD/Resfinder	0	0	0	0	0	0	0	0	0	0	0	0	0	0	0	0	0	0	0	0	0	0	0	0	0	0	0	0	0	0	0	0	0	0	0	0	0	0
aac(6')Ib-cr	1*	12	1	11	99.49	600	587	3	0	DQ303918	CARD/Resfinder	0	0	0	0	0	0	0	0	0	0	0	0	0	0	0	0	1	0	0	0	0	0	0	0	0	0	0	0	0	0	0	0	0	0	0	0	0	0
aac(6')Ib-cr	1*	1	0	1	99.64	600	559	2	0	DQ303918	CARD/Resfinder	0	0	0	0	0	0	0	0	0	0	0	0	0	0	0	0	0	0	0	0	0	0	0	0	0	0	0	0	0	0	0	0	0	0	0	0	0	0
aac(6')Ib-cr	1*	4	0	4	99.64	600	559	2	0	DQ303918	CARD/Resfinder	0	0	0	0	0	0	0	0	0	0	0	0	0	0	0	0	0	0	0	0	0	0	0	0	0	0	0	0	0	0	0	0	0	0	0	0	0	0
aac(6')Ib-cr	2***	5	0	5	100	519	193	0	0	EF636461	CARD/Resfinder	0	0	0	0	0	0	0	0	0	0	0	0	0	0	0	0	0	0	0	0	0	0	0	0	0	0	0	0	0	0	0	0	0	0	0	0	0	0
aac(6')Ib-cr	2**	2	0	2	98.96	519	193	2	0	EF636461	CARD/Resfinder	0	0	0	0	0	0	0	0	0	0	0	0	0	0	0	0	0	0	0	0	0	0	0	0	0	0	0	0	0	0	0	0	0	0	0	0	0	0
qnrA												0	0	0	0	0	0	0	0	0	0	0	0	0	0	0	0	0	0	0	0	0	1	0	0	0	0	0	0	0	0	0	0	0	0	0	0	0	0
qnrA	1	2	0	2	100	657	657	0	0	AY070235	CARD/Resfinder	0	0	0	0	0	0	0	0	0	0	0	0	0	0	0	0	0	0	0	0	0	0	0	0	0	0	0	0	0	0	0	0	0	0	0	0	0	0
qnrA	NA (closest 1*)	1	1	0	99.85	657	657	1	0	AY070235	CARD/Resfinder	0	0	0	0	0	0	0	0	0	0	0	0	0	0	0	0	0	0	0	0	0	1	0	0	0	0	0	0	0	0	0	0	0	0	0	0	0	0
qnrB												1	1	0	1	1	1	1	0	0	0	0	0	0	0	0	0	0	0	0	0	0	0	0	0	0	0	0	0	0	0	0	0	0	0	0	1	1	1
qnrB	NA (closest 1*)	29	11	18	99.85	681	681	0	1	EF682133	CARD/Resfinder	0	1	0	1	0	0	0	0	0	0	0	0	0	0	0	0	0	0	0	0	0	0	0	0	0	0	0	0	0	0	0	0	0	0	0	1	1	1
qnrB	1	6	3	3	100	681	681	0	0	EF682133	CARD/Resfinder	1	0	0	0	1	0	0	0	0	0	0	0	0	0	0	0	0	0	0	0	0	0	0	0	0	0	0	0	0	0	0	0	0	0	0	0	0	0
qnrB	6	5	1	4	100	681	681	0	0	EF523819	CARD/Resfinder	0	0	0	0	0	1	1	0	0	0	0	0	0	0	0	0	0	0	0	0	0	0	0	0	0	0	0	0	0	0	0	0	0	0	0	0	0	0
qnrS												0	0	0	0	0	0	0	0	0	0	0	0	0	0	0	0	1	0	0	0	1	0	0	1	1	0	0	0	0	0	0	0	0	0	0	0	0	0
qnrS	1	19	9	10	100	657	657	0	0	AB187515	CARD/Resfinder	0	0	0	0	0	0	0	0	0	0	0	0	0	0	0	0	1	0	0	0	1	0	0	1	1	0	0	0	0	0	0	0	0	0	0	0	0	0
Genes encoding resistance to rifampicin
arr												0	0	0	0	0	1	1	0	0	0	0	0	0	0	0	0	1	0	0	0	0	0	0	0	0	0	0	0	0	0	0	0	0	0	0	0	0	0
arr	2	8	1	7	100	453	453	0	0	HQ141279	CARD/Resfinder	0	0	0	0	0	0	0	0	0	0	0	0	0	0	0	0	1	0	0	0	0	0	0	0	0	0	0	0	0	0	0	0	0	0	0	0	0	0
arr	3	13	6	7	100	453	453	0	0	JF806499	CARD/Resfinder	0	0	0	0	0	1	1	0	0	0	0	0	0	0	0	0	0	0	0	0	0	0	0	0	0	0	0	0	0	0	0	0	0	0	0	0	0	0
Genes encoding resistance to metals
arsA												0	1	0	1	1	1	1	0	0	0	1	1	0	0	0	0	0	0	0	0	0	0	1	0	0	0	1	0	0	0	0	1	1	1	1	0	0	0
arsA	1	51	21	30	100	1752	1752	0	0			0	1	0	1	1	1	1	0	0	0	0	1	0	0	0	0	0	0	0	0	0	0	1	0	0	0	1	0	0	0	0	1	1	1	1	0	0	0
arsA	10	1	1	0	100	1752	1752	0	0			0	0	0	0	0	0	0	0	0	0	0	0	0	0	0	0	0	0	0	0	0	0	0	0	0	0	0	0	0	0	0	0	0	0	0	0	0	0
arsA	12	1	1	0	100	1752	1752	0	0			0	0	0	0	0	0	0	0	0	0	1	0	0	0	0	0	0	0	0	0	0	0	0	0	0	0	0	0	0	0	0	0	0	0	0	0	0	0
arsA	16*	1	1	0	99.94	1752	1752	1	0			0	0	0	0	0	0	0	0	0	0	0	0	0	0	0	0	0	0	0	0	0	0	0	0	0	0	0	0	0	0	0	0	0	0	0	0	0	0
arsA	1*	1	1	0	99.77	1752	1753	0	4			0	0	0	0	0	0	0	0	0	0	0	1	0	0	0	0	0	0	0	0	0	0	0	0	0	0	0	0	0	0	0	0	0	0	0	0	0	0
arsA	16*	1	0	1	99.77	1752	1752	4	0			0	0	0	0	0	0	0	0	0	0	0	0	0	0	0	0	0	0	0	0	0	0	0	0	0	0	0	0	0	0	0	0	0	0	0	0	0	0
arsA	15*	2	0	2	95.21	1752	1752	84	0			0	0	0	0	0	0	0	0	0	0	0	0	0	0	0	0	0	0	0	0	0	0	0	0	0	0	0	0	0	0	0	0	0	0	0	0	0	0
arsB												0	1	0	1	1	1	1	0	0	0	1	1	0	0	0	0	1	1	0	0	0	0	1	0	0	0	1	0	0	0	0	1	1	1	1	0	0	0
arsB	1	50	21	29	100	1290	1290	0	0			0	1	0	1	1	1	1	0	0	0	0	1	0	0	0	0	0	0	0	0	0	0	1	0	0	0	1	0	0	0	0	1	1	1	1	0	0	0
arsB	10***	1	0	1	100	1290	922	0	0			0	0	0	0	0	0	0	0	0	0	0	0	0	0	0	0	0	0	0	0	0	0	0	0	0	0	0	0	0	0	0	0	0	0	0	0	0	0
arsB	15	1	1	0	100	1290	1290	0	0			0	0	0	0	0	0	0	0	0	0	1	0	0	0	0	0	0	0	0	0	0	0	0	0	0	0	0	0	0	0	0	0	0	0	0	0	0	0
arsB	19	2	1	1	100	1290	1290	0	0			0	0	0	0	0	0	0	0	0	0	0	0	0	0	0	0	0	0	0	0	0	0	0	0	0	0	0	0	0	0	0	0	0	0	0	0	0	0
arsB	7	6	4	2	100	1290	1290	0	0			0	0	0	0	0	0	0	0	0	0	0	0	0	0	0	0	1	0	0	0	0	0	0	0	0	0	0	0	0	0	0	0	0	0	0	0	0	0
arsB	19*	1	1	0	99.61	1290	1290	5	0			0	0	0	0	0	0	0	0	0	0	0	0	0	0	0	0	0	0	0	0	0	0	0	0	0	0	0	0	0	0	0	0	0	0	0	0	0	0
arsB	1*	1	1	0	99.38	1290	1292	0	8			0	0	0	0	0	0	0	0	0	0	0	1	0	0	0	0	0	0	0	0	0	0	0	0	0	0	0	0	0	0	0	0	0	0	0	0	0	0
arsB	1(*)	2	0	2	94.96	1290	1290	65	0			0	0	0	0	0	0	0	0	0	0	0	0	0	0	0	0	0	0	0	0	0	0	0	0	0	0	0	0	0	0	0	0	0	0	0	0	0	0
arsB	4(**)	1	1	0	78.97	1290	1151	242	0			0	0	0	0	0	0	0	0	0	0	0	0	0	0	0	0	0	1	0	0	0	0	0	0	0	0	0	0	0	0	0	0	0	0	0	0	0	0
arsC												0	1	0	1	1	1	1	0	0	0	1	1	0	0	0	0	1	1	0	0	0	0	1	0	0	0	1	0	0	0	0	1	1	1	1	0	0	0
arsC	1	50	21	29	100	1290	1290	0	0			0	1	0	1	1	1	1	0	0	0	0	1	0	0	0	0	0	0	0	0	0	0	1	0	0	0	1	0	0	0	0	1	1	1	1	0	0	0
arsC	10***	1	0	1	100	1290	922	0	0			0	0	0	0	0	0	0	0	0	0	0	0	0	0	0	0	0	0	0	0	0	0	0	0	0	0	0	0	0	0	0	0	0	0	0	0	0	0
arsC	15	1	1	0	100	1290	1290	0	0			0	0	0	0	0	0	0	0	0	0	1	0	0	0	0	0	0	0	0	0	0	0	0	0	0	0	0	0	0	0	0	0	0	0	0	0	0	0
arsC	19	2	1	1	100	1290	1290	0	0			0	0	0	0	0	0	0	0	0	0	0	0	0	0	0	0	0	0	0	0	0	0	0	0	0	0	0	0	0	0	0	0	0	0	0	0	0	0
arsC	7	6	4	2	100	1290	1290	0	0			0	0	0	0	0	0	0	0	0	0	0	0	0	0	0	0	1	0	0	0	0	0	0	0	0	0	0	0	0	0	0	0	0	0	0	0	0	0
arsC	19*	1	1	0	99.61	1290	1290	5	0			0	0	0	0	0	0	0	0	0	0	0	0	0	0	0	0	0	0	0	0	0	0	0	0	0	0	0	0	0	0	0	0	0	0	0	0	0	0
arsC	1*	1	1	0	99.38	1290	1292	0	8			0	0	0	0	0	0	0	0	0	0	0	1	0	0	0	0	0	0	0	0	0	0	0	0	0	0	0	0	0	0	0	0	0	0	0	0	0	0
arsC	1(*)	2	0	2	94.96	1290	1290	65	0			0	0	0	0	0	0	0	0	0	0	0	0	0	0	0	0	0	0	0	0	0	0	0	0	0	0	0	0	0	0	0	0	0	0	0	0	0	0
arsC	4(**)	1	1	0	78.97	1290	1151	242	0			0	0	0	0	0	0	0	0	0	0	0	0	0	0	0	0	0	1	0	0	0	0	0	0	0	0	0	0	0	0	0	0	0	0	0	0	0	0
arsD												0	1	0	1	1	1	1	0	0	0	1	1	0	0	0	0	1	0	0	0	0	0	1	0	0	0	1	0	0	0	0	1	1	1	1	0	0	0
arsD	1	51	21	30	100	363	363	0	0			0	1	0	1	1	1	1	0	0	0	0	1	0	0	0	0	0	0	0	0	0	0	1	0	0	0	1	0	0	0	0	1	1	1	1	0	0	0
arsD	3	1	1	0	100	363	363	0	0			0	0	0	0	0	0	0	0	0	0	1	0	0	0	0	0	0	0	0	0	0	0	0	0	0	0	0	0	0	0	0	0	0	0	0	0	0	0
arsD	4	2	1	1	100	363	363	0	0			0	0	0	0	0	0	0	0	0	0	0	0	0	0	0	0	0	0	0	0	0	0	0	0	0	0	0	0	0	0	0	0	0	0	0	0	0	0
arsD	7	1	1	0	100	363	363	0	0			0	0	0	0	0	0	0	0	0	0	0	0	0	0	0	0	0	0	0	0	0	0	0	0	0	0	0	0	0	0	0	0	0	0	0	0	0	0
arsD	1*	1	1	0	99.45	363	363	0	2			0	0	0	0	0	0	0	0	0	0	0	1	0	0	0	0	0	0	0	0	0	0	0	0	0	0	0	0	0	0	0	0	0	0	0	0	0	0
arsD	3*	2	0	2	96.42	363	363	13	0			0	0	0	0	0	0	0	0	0	0	0	0	0	0	0	0	0	0	0	0	0	0	0	0	0	0	0	0	0	0	0	0	0	0	0	0	0	0
arsD	1(*)	6	4	2	89.42	363	359	38	0			0	0	0	0	0	0	0	0	0	0	0	0	0	0	0	0	1	0	0	0	0	0	0	0	0	0	0	0	0	0	0	0	0	0	0	0	0	0
arsR												0	1	0	1	1	1	1	0	0	0	0	1	0	0	0	0	1	0	0	0	0	0	1	0	0	0	1	0	0	0	0	1	1	1	1	0	0	0
arsR	1	51	21	30	100	351	351	0	0			0	1	0	1	1	1	1	0	0	0	0	1	0	0	0	0	0	0	0	0	0	0	1	0	0	0	1	0	0	0	0	1	1	1	1	0	0	0
arsR	4	3	2	1	100	351	351	0	0			0	0	0	0	0	0	0	0	0	0	0	0	0	0	0	0	0	0	0	0	0	0	0	0	0	0	0	0	0	0	0	0	0	0	0	0	0	0
arsR	2***	4	2	2	100	351	330	0	0			0	0	0	0	0	0	0	0	0	0	0	0	0	0	0	0	1	0	0	0	0	0	0	0	0	0	0	0	0	0	0	0	0	0	0	0	0	0
arsR	6***	2	2	0	100	351	330	0	0			0	0	0	0	0	0	0	0	0	0	0	0	0	0	0	0	0	0	0	0	0	0	0	0	0	0	0	0	0	0	0	0	0	0	0	0	0	0
arsR	1*	1	1	0	99.71	351	347	0	1			0	0	0	0	0	0	0	0	0	0	0	1	0	0	0	0	0	0	0	0	0	0	0	0	0	0	0	0	0	0	0	0	0	0	0	0	0	0
arsR	1**	2	0	2	94.80	351	327	17	0			0	0	0	0	0	0	0	0	0	0	0	0	0	0	0	0	0	0	0	0	0	0	0	0	0	0	0	0	0	0	0	0	0	0	0	0	0	0
merA												1	0	0	0	1	0	0	0	0	0	0	0	0	0	0	0	1	0	0	0	0	0	0	0	0	0	0	0	0	0	0	0	0	0	0	0	0	0
merA	1	22	4	18	100	1686	1686	0	0			1	0	0	0	1	0	0	0	0	0	0	0	0	0	0	0	1	0	0	0	0	0	0	0	0	0	0	0	0	0	0	0	0	0	0	0	0	0
merA	2	2	0	2	100	1686	1686	0	0			0	0	0	0	0	0	0	0	0	0	0	0	0	0	0	0	0	0	0	0	0	0	0	0	0	0	0	0	0	0	0	0	0	0	0	0	0	0
merA	8	3	0	3	100	1686	1686	0	0			0	0	0	0	0	0	0	0	0	0	0	0	0	0	0	0	0	0	0	0	0	0	0	0	0	0	0	0	0	0	0	0	0	0	0	0	0	0
merA	8	3	0	3	100	1686	1674	0	0			0	0	0	0	0	0	0	0	0	0	0	0	0	0	0	0	0	0	0	0	0	0	0	0	0	0	0	0	0	0	0	0	0	0	0	0	0	0
merA	2**	1	1	0	90.89	1686	1153	105	0			0	0	0	0	0	0	0	0	0	0	0	0	0	0	0	0	0	0	0	0	0	0	0	0	0	0	0	0	0	0	0	0	0	0	0	0	0	0
merC												1	0	0	0	1	0	0	0	0	0	0	0	0	0	0	0	1	0	0	0	0	0	0	0	0	0	0	0	0	0	0	0	0	0	0	0	0	0
merC	1	23	4	19	100	426	426	0	0			1	0	0	0	1	0	0	0	0	0	0	0	0	0	0	0	1	0	0	0	0	0	0	0	0	0	0	0	0	0	0	0	0	0	0	0	0	0
merC	1***	1	0	1	100	426	268	0	0			0	0	0	0	0	0	0	0	0	0	0	0	0	0	0	0	0	0	0	0	0	0	0	0	0	0	0	0	0	0	0	0	0	0	0	0	0	0
merD												1	0	0	0	1	0	0	0	0	0	0	0	0	0	0	0	1	0	0	0	0	0	0	0	0	0	0	0	0	0	0	0	0	0	0	0	0	0
merD	1	23	4	19	100	366	366	0	0			1	0	0	0	1	0	0	0	0	0	0	0	0	0	0	0	1	0	0	0	0	0	0	0	0	0	0	0	0	0	0	0	0	0	0	0	0	0
merD	4*	1	1	0	88.52	366	366	42	0			0	0	0	0	0	0	0	0	0	0	0	0	0	0	0	0	0	0	0	0	0	0	0	0	0	0	0	0	0	0	0	0	0	0	0	0	0	0
merD	4*	4	0	4	85.79	366	366	52	0			0	0	0	0	0	0	0	0	0	0	0	0	0	0	0	0	0	0	0	0	0	0	0	0	0	0	0	0	0	0	0	0	0	0	0	0	0	0
merD	4*	2	0	2	84.97	366	366	53	0			0	0	0	0	0	0	0	0	0	0	0	0	0	0	0	0	0	0	0	0	0	0	0	0	0	0	0	0	0	0	0	0	0	0	0	0	0	0
merE												1	0	0	0	1	0	0	0	0	0	0	0	0	0	0	0	1	0	0	0	0	0	0	0	0	0	0	0	0	0	0	0	0	0	0	0	0	0
merE	1	23	4	19	100	237	237	0	0			1	0	0	0	1	0	0	0	0	0	0	0	0	0	0	0	1	0	0	0	0	0	0	0	0	0	0	0	0	0	0	0	0	0	0	0	0	0
merE	2	1	1	0	100	237	237	0	0			0	0	0	0	0	0	0	0	0	0	0	0	0	0	0	0	0	0	0	0	0	0	0	0	0	0	0	0	0	0	0	0	0	0	0	0	0	0
merE	3	6	0	6	100	237	237	0	0			0	0	0	0	0	0	0	0	0	0	0	0	0	0	0	0	0	0	0	0	0	0	0	0	0	0	0	0	0	0	0	0	0	0	0	0	0	0
merP												1	0	0	0	1	0	0	0	0	0	0	0	0	0	0	0	1	0	0	0	0	0	0	0	0	0	0	0	0	0	0	0	0	0	0	0	0	0
merP	1	2	0	2	100	276	276	0	0			0	0	0	0	0	0	0	0	0	0	0	0	0	0	0	0	0	0	0	0	0	0	0	0	0	0	0	0	0	0	0	0	0	0	0	0	0	0
merP	2	22	4	18	100	276	276	0	0			1	0	0	0	1	0	0	0	0	0	0	0	0	0	0	0	1	0	0	0	0	0	0	0	0	0	0	0	0	0	0	0	0	0	0	0	0	0
merP	4(**)	6	0	6	89.68	276	155	16	0			0	0	0	0	0	0	0	0	0	0	0	0	0	0	0	0	0	0	0	0	0	0	0	0	0	0	0	0	0	0	0	0	0	0	0	0	0	0
merP	2(**)	1	1	0	84.65	276	254	39	0			0	0	0	0	0	0	0	0	0	0	0	0	0	0	0	0	0	0	0	0	0	0	0	0	0	0	0	0	0	0	0	0	0	0	0	0	0	0
merR												1	0	0	0	1	0	0	0	0	0	0	0	0	0	0	0	1	0	0	0	0	0	0	1	0	1	0	0	0	0	0	0	0	0	0	0	0	0
merR	1	22	4	18	100	456	456	0	0			1	0	0	0	1	0	0	0	0	0	0	0	0	0	0	0	1	0	0	0	0	0	0	0	0	0	0	0	0	0	0	0	0	0	0	0	0	0
merR	1*	1	0	1	99.56	456	456	2	0			0	0	0	0	0	0	0	0	0	0	0	0	0	0	0	0	0	0	0	0	0	0	0	0	0	0	0	0	0	0	0	0	0	0	0	0	0	0
merR	2(**)	1	1	0	92.50	456	400	30	0			0	0	0	0	0	0	0	0	0	0	0	0	0	0	0	0	0	0	0	0	0	0	0	0	0	0	0	0	0	0	0	0	0	0	0	0	0	0
merR	2(**)	9	1	8	87.44	456	398	50	0			0	0	0	0	0	0	0	0	0	0	0	0	0	0	0	0	0	0	0	0	0	0	0	0	0	1	0	0	0	0	0	0	0	0	0	0	0	0
merR	2(**)	6	1	5	87.34	456	395	50	0			0	0	0	0	0	0	0	0	0	0	0	0	0	0	0	0	0	0	0	0	0	0	0	1	0	0	0	0	0	0	0	0	0	0	0	0	0	0
merT												1	0	0	0	1	0	0	0	0	0	0	0	0	0	0	0	1	0	0	0	0	0	0	1	0	1	0	0	0	0	0	0	0	0	0	0	0	0
merT	1	12	2	10	100	366	366	0	0			1	0	0	0	0	0	0	0	0	0	0	0	0	0	0	0	1	0	0	0	0	0	0	0	0	0	0	0	0	0	0	0	0	0	0	0	0	0
merT	2	5	0	5	100	366	366	0	0			0	0	0	0	0	0	0	0	0	0	0	0	0	0	0	0	0	0	0	0	0	0	0	0	0	0	0	0	0	0	0	0	0	0	0	0	0	0
merT	3***	1	1	0	100	366	347	0	0			0	0	0	0	0	0	0	0	0	0	0	0	0	0	0	0	0	0	0	0	0	0	0	0	0	0	0	0	0	0	0	0	0	0	0	0	0	0
merT	4	2	0	2	100	366	364	0	0			0	0	0	0	0	0	0	0	0	0	0	0	0	0	0	0	0	0	0	0	0	0	0	0	0	0	0	0	0	0	0	0	0	0	0	0	0	0
merT	5***	6	0	6	100	366	349	0	0			0	0	0	0	0	0	0	0	0	0	0	0	0	0	0	0	0	0	0	0	0	0	0	0	0	0	0	0	0	0	0	0	0	0	0	0	0	0
merT	8	3	2	1	100	366	364	0	0			0	0	0	0	1	0	0	0	0	0	0	0	0	0	0	0	0	0	0	0	0	0	0	0	0	0	0	0	0	0	0	0	0	0	0	0	0	0
merT	14**	10	2	8	87.68	366	349	43	0			0	0	0	0	0	0	0	0	0	0	0	0	0	0	0	0	0	0	0	0	0	0	0	1	0	1	0	0	0	0	0	0	0	0	0	0	0	0
pbrA												0	0	0	0	0	0	0	0	0	0	0	0	0	0	0	0	0	0	0	0	0	0	0	0	0	0	0	0	0	0	0	0	0	0	0	0	0	0
pbrA	4	2	0	2	100	2406	2406	0			Bigsdb-Klebsiella pneumoniae	0	0	0	0	0	0	0	0	0	0	0	0	0	0	0	0	0	0	0	0	0	0	0	0	0	0	0	0	0	0	0	0	0	0	0	0	0	0
pbrA	2	1	0	1	100	2406	2406	0			Bigsdb-Klebsiella pneumoniae	0	0	0	0	0	0	0	0	0	0	0	0	0	0	0	0	0	0	0	0	0	0	0	0	0	0	0	0	0	0	0	0	0	0	0	0	0	0
pbrA	1	1	0	1	100	2406	2406	0			Bigsdb-Klebsiella pneumoniae	0	0	0	0	0	0	0	0	0	0	0	0	0	0	0	0	0	0	0	0	0	0	0	0	0	0	0	0	0	0	0	0	0	0	0	0	0	0
pbrBC												0	0	0	0	0	0	0	0	0	0	0	0	0	0	0	0	0	0	0	0	0	0	0	0	0	0	0	0	0	0	0	0	0	0	0	0	0	0
pbrBC	1	3	0	3	100	1149	1149	0	0		Bigsdb-Klebsiella pneumoniae	0	0	0	0	0	0	0	0	0	0	0	0	0	0	0	0	0	0	0	0	0	0	0	0	0	0	0	0	0	0	0	0	0	0	0	0	0	0
pbrBC	2	1	0	1	100	1148	1148	0	0		Bigsdb-Klebsiella pneumoniae	0	0	0	0	0	0	0	0	0	0	0	0	0	0	0	0	0	0	0	0	0	0	0	0	0	0	0	0	0	0	0	0	0	0	0	0	0	0
pbrR												0	0	0	0	0	0	0	0	0	0	0	0	0	0	0	0	0	0	0	0	0	0	0	0	0	0	0	0	0	0	0	0	0	0	0	0	0	0
pbrR	1	4	0	4	100	435	435	0	0		Bigsdb-Klebsiella pneumoniae	0	0	0	0	0	0	0	0	0	0	0	0	0	0	0	0	0	0	0	0	0	0	0	0	0	0	0	0	0	0	0	0	0	0	0	0	0	0
pcoA												0	0	0	1	1	1	1	0	0	0	0	1	0	0	0	0	1	0	0	0	0	1	1	0	1	0	1	0	0	0	0	1	1	1	1	1	1	1
pcoA	2	18	8	10	100	1824	1824	0	0		Bigsdb-Klebsiella pneumoniae	0	0	0	1	0	0	0	0	0	0	0	0	0	0	0	0	0	0	0	0	0	0	1	0	0	0	0	0	0	0	0	0	0	0	0	0	0	0
pcoA	7	33	12	21	100	1824	1824	0	0		Bigsdb-Klebsiella pneumoniae	0	0	0	0	1	1	1	0	0	0	0	0	0	0	0	0	0	0	0	0	0	0	0	0	0	0	1	0	0	0	0	1	1	1	1	0	0	0
pcoA	2**	1	1	0	99.95	1824	1823	0	1		Bigsdb-Klebsiella pneumoniae	0	0	0	0	0	0	0	0	0	0	0	1	0	0	0	0	0	0	0	0	0	0	0	0	0	0	0	0	0	0	0	0	0	0	0	0	0	0
pcoA	66	1	1	0	100	1823	1823	0	0		Bigsdb-Klebsiella pneumoniae	0	0	0	0	0	0	0	0	0	0	0	0	0	0	0	0	1	0	0	0	0	0	0	0	0	0	0	0	0	0	0	0	0	0	0	0	0	0
pcoA	6	7	6	1	100	1824	1824	0	0		Bigsdb-Klebsiella pneumoniae	0	0	0	0	0	0	0	0	0	0	0	0	0	0	0	0	0	0	0	0	0	1	0	0	0	0	0	0	0	0	0	0	0	0	0	1	1	1
pcoA	6***	1	1	0	100	1824	1617	0	0		Bigsdb-Klebsiella pneumoniae	0	0	0	0	0	0	0	0	0	0	0	0	0	0	0	0	0	0	0	0	0	0	0	0	1	0	0	0	0	0	0	0	0	0	0	0	0	0
pcoA	19	2	2	0	100	1824	1824	0	0		Bigsdb-Klebsiella pneumoniae	0	0	0	0	0	0	0	0	0	0	0	0	0	0	0	0	0	0	0	0	0	0	0	0	0	0	0	0	0	0	0	0	0	0	0	0	0	0
pcoA	42	2	2	0	100	1824	1824	0	0		Bigsdb-Klebsiella pneumoniae	0	0	0	0	0	0	0	0	0	0	0	0	0	0	0	0	0	0	0	0	0	0	0	0	0	0	0	0	0	0	0	0	0	0	0	0	0	0
pcoA	NA (closest 17*)	2	2	0	99.95	1824	1824	1	0		Bigsdb-Klebsiella pneumoniae	0	0	0	0	0	0	0	0	0	0	0	0	0	0	0	0	0	0	0	0	0	0	0	0	0	0	0	0	0	0	0	0	0	0	0	0	0	0
pcoA	23	1	1	0	100	1824	1824	0	0		Bigsdb-Klebsiella pneumoniae	0	0	0	0	0	0	0	0	0	0	0	0	0	0	0	0	0	0	0	0	0	0	0	0	0	0	0	0	0	0	0	0	0	0	0	0	0	0
pcoA	1	3	0	3	100	1824	1824	0	0		Bigsdb-Klebsiella pneumoniae	0	0	0	0	0	0	0	0	0	0	0	0	0	0	0	0	0	0	0	0	0	0	0	0	0	0	0	0	0	0	0	0	0	0	0	0	0	0
pcoA	13	3	0	3	100	1824	1824	0	0		Bigsdb-Klebsiella pneumoniae	0	0	0	0	0	0	0	0	0	0	0	0	0	0	0	0	0	0	0	0	0	0	0	0	0	0	0	0	0	0	0	0	0	0	0	0	0	0
pcoA	15	3	1	2	100	1824	1824	0	0		Bigsdb-Klebsiella pneumoniae	0	0	0	0	0	0	0	0	0	0	0	0	0	0	0	0	0	0	0	0	0	0	0	0	0	0	0	0	0	0	0	0	0	0	0	0	0	0
pcoA	NA (closest 1*)	1	0	1	99.95	1824	1824	1	0		Bigsdb-Klebsiella pneumoniae	0	0	0	0	0	0	0	0	0	0	0	0	0	0	0	0	0	0	0	0	0	0	0	0	0	0	0	0	0	0	0	0	0	0	0	0	0	0
pcoB												0	0	0	1	1	1	1	0	0	0	0	1	0	0	0	0	1	0	0	0	0	1	1	0	1	0	1	0	0	0	0	1	1	1	1	1	1	1
pcoB	2	58	28	30	100	900	900	0	0		Bigsdb-Klebsiella pneumoniae	0	0	0	1	1	1	1	0	0	0	0	1	0	0	0	0	0	0	0	0	0	1	1	0	0	0	1	0	0	0	0	1	1	1	1	1	1	1
pcoB	17	1	1	0	100	900	900	0	0		Bigsdb-Klebsiella pneumoniae	0	0	0	0	0	0	0	0	0	0	0	0	0	0	0	0	1	0	0	0	0	0	0	0	0	0	0	0	0	0	0	0	0	0	0	0	0	0
pcoB	2/4/37***	1	1	0	100	900	863	0	0		Bigsdb-Klebsiella pneumoniae	0	0	0	0	0	0	0	0	0	0	0	0	0	0	0	0	0	0	0	0	0	0	0	0	1	0	0	0	0	0	0	0	0	0	0	0	0	0
pcoB	39	2	2	0	100	900	900	0	0		Bigsdb-Klebsiella pneumoniae	0	0	0	0	0	0	0	0	0	0	0	0	0	0	0	0	0	0	0	0	0	0	0	0	0	0	0	0	0	0	0	0	0	0	0	0	0	0
pcoB	3	5	3	2	100	900	900	0	0		Bigsdb-Klebsiella pneumoniae	0	0	0	0	0	0	0	0	0	0	0	0	0	0	0	0	0	0	0	0	0	0	0	0	0	0	0	0	0	0	0	0	0	0	0	0	0	0
pcoB	9	1	1	0	100	900	900	0	0		Bigsdb-Klebsiella pneumoniae	0	0	0	0	0	0	0	0	0	0	0	0	0	0	0	0	0	0	0	0	0	0	0	0	0	0	0	0	0	0	0	0	0	0	0	0	0	0
pcoB	1	4	0	4	100	900	900	0	0		Bigsdb-Klebsiella pneumoniae	0	0	0	0	0	0	0	0	0	0	0	0	0	0	0	0	0	0	0	0	0	0	0	0	0	0	0	0	0	0	0	0	0	0	0	0	0	0
pcoB	NA (closest 2*)	1	0	1	99.86	900	900	1	0		Bigsdb-Klebsiella pneumoniae	0	0	0	0	0	0	0	0	0	0	0	0	0	0	0	0	0	0	0	0	0	0	0	0	0	0	0	0	0	0	0	0	0	0	0	0	0	0
pcoB	8	3	1	2	100	900	900	0	0		Bigsdb-Klebsiella pneumoniae	0	0	0	0	0	0	0	0	0	0	0	0	0	0	0	0	0	0	0	0	0	0	0	0	0	0	0	0	0	0	0	0	0	0	0	0	0	0
pcoB	21	1	0	1	100	900	900	0	0		Bigsdb-Klebsiella pneumoniae	0	0	0	0	0	0	0	0	0	0	0	0	0	0	0	0	0	0	0	0	0	0	0	0	0	0	0	0	0	0	0	0	0	0	0	0	0	0
pcoB	4	1	0	1	100	900	900	0	0		Bigsdb-Klebsiella pneumoniae	0	0	0	0	0	0	0	0	0	0	0	0	0	0	0	0	0	0	0	0	0	0	0	0	0	0	0	0	0	0	0	0	0	0	0	0	0	0
pcoC												0	0	0	1	1	1	1	0	0	0	0	1	0	0	0	0	1	0	0	0	0	1	1	0	1	0	1	0	0	0	0	1	1	1	1	1	1	1
pcoC	1	69	29	40	100	381	381	0	0		Bigsdb-Klebsiella pneumoniae	0	0	0	1	1	1	1	0	0	0	0	1	0	0	0	0	1	0	0	0	0	0	1	0	1	0	1	0	0	0	0	1	1	1	1	0	0	0
pcoC	11	6	6	0	100	381	381	0	0		Bigsdb-Klebsiella pneumoniae	0	0	0	0	0	0	0	0	0	0	0	0	0	0	0	0	0	0	0	0	0	1	0	0	0	0	0	0	0	0	0	0	0	0	0	1	1	1
pcoC	NA (closest 1*)	2	2	0	99.74	381	381	1	0		Bigsdb-Klebsiella pneumoniae	0	0	0	0	0	0	0	0	0	0	0	0	0	0	0	0	0	0	0	0	0	0	0	0	0	0	0	0	0	0	0	0	0	0	0	0	0	0
pcoC	8	1	0	1	100	381	381	0	0		Bigsdb-Klebsiella pneumoniae	0	0	0	0	0	0	0	0	0	0	0	0	0	0	0	0	0	0	0	0	0	0	0	0	0	0	0	0	0	0	0	0	0	0	0	0	0	0
pcoD												0	0	0	1	1	1	1	0	0	0	0	1	0	0	0	0	1	0	0	0	0	1	1	0	1	0	1	0	0	0	0	1	1	1	1	1	1	1
pcoD	NA (closest 2*)	1	1	0	99.89	930	930	1	0		Bigsdb-Klebsiella pneumoniae	0	0	0	0	0	0	0	0	0	0	0	0	0	0	0	0	0	0	0	0	0	0	0	0	0	0	0	0	0	0	0	0	0	0	0	0	0	0
pcoD	2***	1	1	0	100	930	929	0	0			0	0	0	1	0	0	0	0	0	0	0	0	0	0	0	0	0	0	0	0	0	0	0	0	0	0	0	0	0	0	0	0	0	0	0	0	0	0
pcoD	2	48	18	30	100	930	930	0	0		Bigsdb-Klebsiella pneumoniae	0	0	0	0	1	1	1	0	0	0	0	1	0	0	0	0	0	0	0	0	0	0	1	0	0	0	1	0	0	0	0	1	1	1	1	0	0	0
pcoD	7	17	15	2	100	930	930	0	0		Bigsdb-Klebsiella pneumoniae	0	0	0	0	0	0	0	0	0	0	0	0	0	0	0	0	1	0	0	0	0	1	0	0	1	0	0	0	0	0	0	0	0	0	0	1	1	1
pcoD	5	1	1	0	100	930	930	0	0		Bigsdb-Klebsiella pneumoniae	0	0	0	0	0	0	0	0	0	0	0	0	0	0	0	0	0	0	0	0	0	0	0	0	0	0	0	0	0	0	0	0	0	0	0	0	0	0
pcoD	27	1	1	0	100	930	930	0	0		Bigsdb-Klebsiella pneumoniae	0	0	0	0	0	0	0	0	0	0	0	0	0	0	0	0	0	0	0	0	0	0	0	0	0	0	0	0	0	0	0	0	0	0	0	0	0	0
pcoD	1	4	0	4	100	930	930	0	0		Bigsdb-Klebsiella pneumoniae	0	0	0	0	0	0	0	0	0	0	0	0	0	0	0	0	0	0	0	0	0	0	0	0	0	0	0	0	0	0	0	0	0	0	0	0	0	0
pcoD	NA (closest 7*)	2	0	2	99.89	930	930	1	0		Bigsdb-Klebsiella pneumoniae	0	0	0	0	0	0	0	0	0	0	0	0	0	0	0	0	0	0	0	0	0	0	0	0	0	0	0	0	0	0	0	0	0	0	0	0	0	0
pcoD	14	2	0	2	100	930	930	0	0		Bigsdb-Klebsiella pneumoniae	0	0	0	0	0	0	0	0	0	0	0	0	0	0	0	0	0	0	0	0	0	0	0	0	0	0	0	0	0	0	0	0	0	0	0	0	0	0
pcoD	NA (closest 5*)	1	0	1	99.89	930	930	0	0		Bigsdb-Klebsiella pneumoniae	0	0	0	0	0	0	0	0	0	0	0	0	0	0	0	0	0	0	0	0	0	0	0	0	0	0	0	0	0	0	0	0	0	0	0	0	0	0
pcoE												0	0	0	1	1	1	1	0	0	0	0	1	0	0	0	0	1	0	0	0	0	1	1	0	1	0	1	0	0	0	0	1	1	1	1	1	1	1
pcoE	1	67	31	36	100	450	450	0	0		Bigsdb-Klebsiella pneumoniae	0	0	0	1	1	1	1	0	0	0	0	1	0	0	0	0	1	0	0	0	0	0	1	0	1	0	1	0	0	0	0	1	1	1	1	0	0	0
pcoE	12	1	1	0	100	450	450	0	0		Bigsdb-Klebsiella pneumoniae	0	0	0	0	0	0	0	0	0	0	0	0	0	0	0	0	0	0	0	0	0	1	0	0	0	0	0	0	0	0	0	0	0	0	0	0	0	0
pcoE	16	5	5	0	100	450	450	0	0		Bigsdb-Klebsiella pneumoniae	0	0	0	0	0	0	0	0	0	0	0	0	0	0	0	0	0	0	0	0	0	0	0	0	0	0	0	0	0	0	0	0	0	0	0	1	1	1
pcoE	29	1	0	1	100	450	450	0	0		Bigsdb-Klebsiella pneumoniae	0	0	0	0	0	0	0	0	0	0	0	0	0	0	0	0	0	0	0	0	0	0	0	0	0	0	0	0	0	0	0	0	0	0	0	0	0	0
pcoE	4	1	0	1	100	448	448	0	0			0	0	0	0	0	0	0	0	0	0	0	0	0	0	0	0	0	0	0	0	0	0	0	0	0	0	0	0	0	0	0	0	0	0	0	0	0	0
pcoE	7	1	0	1	100	450	450	0	0		Bigsdb-Klebsiella pneumoniae	0	0	0	0	0	0	0	0	0	0	0	0	0	0	0	0	0	0	0	0	0	0	0	0	0	0	0	0	0	0	0	0	0	0	0	0	0	0
pcoE	2	1	0	1	100	450	450	0	0		Bigsdb-Klebsiella pneumoniae	0	0	0	0	0	0	0	0	0	0	0	0	0	0	0	0	0	0	0	0	0	0	0	0	0	0	0	0	0	0	0	0	0	0	0	0	0	0
pcoR												0	0	0	1	1	1	1	0	0	0	0	1	0	0	0	0	1	0	0	0	0	1	1	0	1	0	1	0	0	0	0	1	1	1	1	1	1	1
pcoR	1	73	36	37	100	687	687	0	0		Bigsdb-Klebsiella pneumoniae	0	0	0	1	1	1	1	0	0	0	0	1	0	0	0	0	1	0	0	0	0	1	1	0	1	0	1	0	0	0	0	1	1	1	1	1	1	1
pcoR	5	1	1	0	100	687	687	0	0		Bigsdb-Klebsiella pneumoniae	0	0	0	0	0	0	0	0	0	0	0	0	0	0	0	0	0	0	0	0	0	0	0	0	0	0	0	0	0	0	0	0	0	0	0	0	0	0
pcoR	6	1	0	1	100	687	687	0	0		Bigsdb-Klebsiella pneumoniae	0	0	0	0	0	0	0	0	0	0	0	0	0	0	0	0	0	0	0	0	0	0	0	0	0	0	0	0	0	0	0	0	0	0	0	0	0	0
pcoR	NA (closest 1*)	2	0	2	99.85	687	687	1	0		Bigsdb-Klebsiella pneumoniae	0	0	0	0	0	0	0	0	0	0	0	0	0	0	0	0	0	0	0	0	0	0	0	0	0	0	0	0	0	0	0	0	0	0	0	0	0	0
pcoR	2	1	0	1	100	687	687	0	0		Bigsdb-Klebsiella pneumoniae	0	0	0	0	0	0	0	0	0	0	0	0	0	0	0	0	0	0	0	0	0	0	0	0	0	0	0	0	0	0	0	0	0	0	0	0	0	0
pcoS												0	0	0	1	1	1	1	0	0	0	0	1	0	0	0	0	1	0	0	0	0	1	1	0	1	0	1	0	0	0	0	1	1	1	1	1	1	1
pcoS	2	51	20	31	100	1401	1401	0	0		Bigsdb-Klebsiella pneumoniae	0	0	0	1	1	1	1	0	0	0	0	1	0	0	0	0	0	0	0	0	0	0	1	0	0	0	1	0	0	0	0	1	1	1	1	0	0	0
pcoS	7	10	8	2	100	1401	1401	0	0		Bigsdb-Klebsiella pneumoniae	0	0	0	0	0	0	0	0	0	0	0	0	0	0	0	0	1	0	0	0	0	1	0	0	0	0	0	0	0	0	0	0	0	0	0	1	1	1
pcoS	28	1	1	0	100	1401	1401	0	0		Bigsdb-Klebsiella pneumoniae	0	0	0	0	0	0	0	0	0	0	0	0	0	0	0	0	0	0	0	0	0	0	0	0	1	0	0	0	0	0	0	0	0	0	0	0	0	0
pcoS	50	2	2	0	100	1401	1401	0	0		Bigsdb-Klebsiella pneumoniae	0	0	0	0	0	0	0	0	0	0	0	0	0	0	0	0	0	0	0	0	0	0	0	0	0	0	0	0	0	0	0	0	0	0	0	0	0	0
pcoS	32	2	2	0	100	1401	1401	0	0		Bigsdb-Klebsiella pneumoniae	0	0	0	0	0	0	0	0	0	0	0	0	0	0	0	0	0	0	0	0	0	0	0	0	0	0	0	0	0	0	0	0	0	0	0	0	0	0
pcoS	10	2	2	0	100	1401	1401	0	0		Bigsdb-Klebsiella pneumoniae	0	0	0	0	0	0	0	0	0	0	0	0	0	0	0	0	0	0	0	0	0	0	0	0	0	0	0	0	0	0	0	0	0	0	0	0	0	0
pcoS	12	1	1	0	100	1401	1401	0	0		Bigsdb-Klebsiella pneumoniae	0	0	0	0	0	0	0	0	0	0	0	0	0	0	0	0	0	0	0	0	0	0	0	0	0	0	0	0	0	0	0	0	0	0	0	0	0	0
pcoS	44	1	1	0	100	1401	1401	0	0		Bigsdb-Klebsiella pneumoniae	0	0	0	0	0	0	0	0	0	0	0	0	0	0	0	0	0	0	0	0	0	0	0	0	0	0	0	0	0	0	0	0	0	0	0	0	0	0
pcoS	NA (closest 30*)	1	0	1	99.86	1401	1401	2	0		Bigsdb-Klebsiella pneumoniae	0	0	0	0	0	0	0	0	0	0	0	0	0	0	0	0	0	0	0	0	0	0	0	0	0	0	0	0	0	0	0	0	0	0	0	0	0	0
pcoS	1	4	0	4	100	1401	1401	0	0		Bigsdb-Klebsiella pneumoniae	0	0	0	0	0	0	0	0	0	0	0	0	0	0	0	0	0	0	0	0	0	0	0	0	0	0	0	0	0	0	0	0	0	0	0	0	0	0
pcoS	19	1	0	1	100	1401	1401	0	0		Bigsdb-Klebsiella pneumoniae	0	0	0	0	0	0	0	0	0	0	0	0	0	0	0	0	0	0	0	0	0	0	0	0	0	0	0	0	0	0	0	0	0	0	0	0	0	0
pcoS	61***	1	0	1	100	1401	861	0	0		Bigsdb-Klebsiella pneumoniae	0	0	0	0	0	0	0	0	0	0	0	0	0	0	0	0	0	0	0	0	0	0	0	0	0	0	0	0	0	0	0	0	0	0	0	0	0	0
silC												0	0	0	1	1	1	1	0	0	0	0	1	0	0	0	0	1	0	0	0	0	1	1	1	1	0	1	0	0	0	0	1	1	1	1	1	1	1
silC	3	52	20	32	100	1542	1542	0	0		Bigsdb-Klebsiella pneumoniae	0	0	0	1	1	1	1	0	0	0	0	1	0	0	0	0	0	0	0	0	0	0	1	0	0	0	1	0	0	0	0	1	1	1	1	0	0	0
silC	20	3	3	0	100	1542	1542	0	0		Bigsdb-Klebsiella pneumoniae	0	0	0	0	0	0	0	0	0	0	0	0	0	0	0	0	1	0	0	0	0	0	0	1	0	0	0	0	0	0	0	0	0	0	0	0	0	0
silC	34	6	6	0	100	1542	1542	0	0		Bigsdb-Klebsiella pneumoniae	0	0	0	0	0	0	0	0	0	0	0	0	0	0	0	0	0	0	0	0	0	1	0	0	0	0	0	0	0	0	0	0	0	0	0	1	1	1
silC	14	2	1	1	100	1542	1542	0	0		Bigsdb-Klebsiella pneumoniae	0	0	0	0	0	0	0	0	0	0	0	0	0	0	0	0	0	0	0	0	0	0	0	0	0	0	0	0	0	0	0	0	0	0	0	0	0	0
silC	NA (closest 14*)	1	1	0	99.94	1542	1542	1	0		Bigsdb-Klebsiella pneumoniae	0	0	0	0	0	0	0	0	0	0	0	0	0	0	0	0	0	0	0	0	0	0	0	0	1	0	0	0	0	0	0	0	0	0	0	0	0	0
silC	17	4	4	0	100	1542	1542	0	0		Bigsdb-Klebsiella pneumoniae	0	0	0	0	0	0	0	0	0	0	0	0	0	0	0	0	0	0	0	0	0	0	0	0	0	0	0	0	0	0	0	0	0	0	0	0	0	0
silC	37	2	2	0	100	1542	1542	0	0		Bigsdb-Klebsiella pneumoniae	0	0	0	0	0	0	0	0	0	0	0	0	0	0	0	0	0	0	0	0	0	0	0	0	0	0	0	0	0	0	0	0	0	0	0	0	0	0
silC	1	4	0	4	100	1542	1542	0	0		Bigsdb-Klebsiella pneumoniae	0	0	0	0	0	0	0	0	0	0	0	0	0	0	0	0	0	0	0	0	0	0	0	0	0	0	0	0	0	0	0	0	0	0	0	0	0	0
silC	22	1	0	1	100	1542	1542	0	0		Bigsdb-Klebsiella pneumoniae	0	0	0	0	0	0	0	0	0	0	0	0	0	0	0	0	0	0	0	0	0	0	0	0	0	0	0	0	0	0	0	0	0	0	0	0	0	0
silC	NA (closest 22*)	1	1	0	99.87	1542	1542	2	0		Bigsdb-Klebsiella pneumoniae	0	0	0	0	0	0	0	0	0	0	0	0	0	0	0	0	0	0	0	0	0	0	0	0	0	0	0	0	0	0	0	0	0	0	0	0	0	0
silC	55	1	0	1	100	1542	1542	0	0		Bigsdb-Klebsiella pneumoniae	0	0	0	0	0	0	0	0	0	0	0	0	0	0	0	0	0	0	0	0	0	0	0	0	0	0	0	0	0	0	0	0	0	0	0	0	0	0
silC	7	1	0	1	100	1542	1542	0	0		Bigsdb-Klebsiella pneumoniae	0	0	0	0	0	0	0	0	0	0	0	0	0	0	0	0	0	0	0	0	0	0	0	0	0	0	0	0	0	0	0	0	0	0	0	0	0	0
silE												0	0	0	1	1	1	1	0	0	0	0	1	0	0	0	0	1	0	0	0	0	0	1	1	1	0	1	0	0	0	0	1	1	1	1	1	1	1
silE	3	47	18	29	100	549	549	0	0		Bigsdb-Klebsiella pneumoniae	0	0	0	1	1	1	1	0	0	0	0	1	0	0	0	0	0	0	0	0	0	0	1	0	0	0	0	0	0	0	0	1	1	1	1	0	0	0
silE	6	5	5	0	100	549	549	0	0		Bigsdb-Klebsiella pneumoniae	0	0	0	0	0	0	0	0	0	0	0	0	0	0	0	0	1	0	0	0	0	0	0	0	1	0	0	0	0	0	0	0	0	0	0	0	0	0
silE	8	3	2	1	100	549	549	0	0		Bigsdb-Klebsiella pneumoniae	0	0	0	0	0	0	0	0	0	0	0	0	0	0	0	0	0	0	0	0	0	0	0	1	0	0	0	0	0	0	0	0	0	0	0	0	0	0
silE	NA (closest 3*)	2	2	0	99.82	549	549	1	0		Bigsdb-Klebsiella pneumoniae	0	0	0	0	0	0	0	0	0	0	0	0	0	0	0	0	0	0	0	0	0	0	0	0	0	0	1	0	0	0	0	0	0	0	0	0	0	0
silE	21	5	5	0	100	549	549	0	0		Bigsdb-Klebsiella pneumoniae	0	0	0	0	0	0	0	0	0	0	0	0	0	0	0	0	0	0	0	0	0	0	0	0	0	0	0	0	0	0	0	0	0	0	0	1	1	1
silE	19	2	2	0	100	549	549	0	0		Bigsdb-Klebsiella pneumoniae	0	0	0	0	0	0	0	0	0	0	0	0	0	0	0	0	0	0	0	0	0	0	0	0	0	0	0	0	0	0	0	0	0	0	0	0	0	0
silE	9	1	1	0	100	549	549	0	0		Bigsdb-Klebsiella pneumoniae	0	0	0	0	0	0	0	0	0	0	0	0	0	0	0	0	0	0	0	0	0	0	0	0	0	0	0	0	0	0	0	0	0	0	0	0	0	0
silE	NA (closest 8*)	1	0	1	99.64	549	549	2	0		Bigsdb-Klebsiella pneumoniae	0	0	0	0	0	0	0	0	0	0	0	0	0	0	0	0	0	0	0	0	0	0	0	0	0	0	0	0	0	0	0	0	0	0	0	0	0	0
silE	1	3	0	3	100	549	549	0	0		Bigsdb-Klebsiella pneumoniae	0	0	0	0	0	0	0	0	0	0	0	0	0	0	0	0	0	0	0	0	0	0	0	0	0	0	0	0	0	0	0	0	0	0	0	0	0	0
silE	10	2	0	2	100	549	549	0	0		Bigsdb-Klebsiella pneumoniae	0	0	0	0	0	0	0	0	0	0	0	0	0	0	0	0	0	0	0	0	0	0	0	0	0	0	0	0	0	0	0	0	0	0	0	0	0	0
silE	27	1	0	1	100	549	549	0	0		Bigsdb-Klebsiella pneumoniae	0	0	0	0	0	0	0	0	0	0	0	0	0	0	0	0	0	0	0	0	0	0	0	0	0	0	0	0	0	0	0	0	0	0	0	0	0	0
silE	2	1	0	1	100	549	549	0	0		Bigsdb-Klebsiella pneumoniae	0	0	0	0	0	0	0	0	0	0	0	0	0	0	0	0	0	0	0	0	0	0	0	0	0	0	0	0	0	0	0	0	0	0	0	0	0	0
silE	2**	1	0	1	86.88	549	465	61	0		Bigsdb-Klebsiella pneumoniae	0	0	0	0	0	0	0	0	0	0	0	0	0	0	0	0	0	0	0	0	0	0	0	0	0	0	0	0	0	0	0	0	0	0	0	0	0	0
silF												0	0	0	1	1	1	1	0	0	0	0	1	0	0	0	0	1	0	0	0	0	1	1	1	1	0	1	0	0	0	0	1	1	1	1	1	1	1
silF	1	5	0	5	100	363	363	0	0		Bigsdb-Klebsiella pneumoniae	0	0	0	0	0	0	0	0	0	0	0	0	0	0	0	0	0	0	0	0	0	0	0	0	0	0	0	0	0	0	0	0	0	0	0	0	0	0
silF	2	62	27	35	100	354	354	0	0		Bigsdb-Klebsiella pneumoniae	0	0	0	1	1	1	1	0	0	0	0	1	0	0	0	0	1	0	0	0	0	0	1	1	1	0	1	0	0	0	0	1	1	1	1	0	0	0
silF	20	1	1	0	100	354	354	0	0		Bigsdb-Klebsiella pneumoniae	0	0	0	0	0	0	0	0	0	0	0	0	0	0	0	0	0	0	0	0	0	0	0	0	0	0	0	0	0	0	0	0	0	0	0	0	0	0
silF	5	2	2	0	100	354	354	0	0		Bigsdb-Klebsiella pneumoniae	0	0	0	0	0	0	0	0	0	0	0	0	0	0	0	0	0	0	0	0	0	0	0	0	0	0	0	0	0	0	0	0	0	0	0	0	0	0
silF	6	2	2	0	100	363	363	0	0		Bigsdb-Klebsiella pneumoniae	0	0	0	0	0	0	0	0	0	0	0	0	0	0	0	0	0	0	0	0	0	0	0	0	0	0	0	0	0	0	0	0	0	0	0	0	0	0
silF	8	6	6	0	100	354	354	0	0		Bigsdb-Klebsiella pneumoniae	0	0	0	0	0	0	0	0	0	0	0	0	0	0	0	0	0	0	0	0	0	1	0	0	0	0	0	0	0	0	0	0	0	0	0	1	1	1
silG												0	0	0	1	1	1	1	0	0	0	0	1	0	0	0	0	1	0	0	0	0	1	1	1	0	0	1	0	0	0	0	1	1	1	1	1	1	1
silG	1	65	30	35	100	441	441	0	0		Bigsdb-Klebsiella pneumoniae	0	0	0	1	1	1	1	0	0	0	0	1	0	0	0	0	0	0	0	0	0	1	1	0	0	0	1	0	0	0	0	1	1	1	1	1	1	1
silG	13	2	2	0	100	441	441	0	0		Bigsdb-Klebsiella pneumoniae	0	0	0	0	0	0	0	0	0	0	0	0	0	0	0	0	0	0	0	0	0	0	0	0	0	0	0	0	0	0	0	0	0	0	0	0	0	0
silG	15	2	2	0	100	441	441	0	0		Bigsdb-Klebsiella pneumoniae	0	0	0	0	0	0	0	0	0	0	0	0	0	0	0	0	0	0	0	0	0	0	0	0	0	0	0	0	0	0	0	0	0	0	0	0	0	0
silG	17	2	0	2	100	441	441	0	0		Bigsdb-Klebsiella pneumoniae	0	0	0	0	0	0	0	0	0	0	0	0	0	0	0	0	0	0	0	0	0	0	0	0	0	0	0	0	0	0	0	0	0	0	0	0	0	0
silG	19	1	0	1	100	441	441	0	0		Bigsdb-Klebsiella pneumoniae	0	0	0	0	0	0	0	0	0	0	0	0	0	0	0	0	0	0	0	0	0	0	0	0	0	0	0	0	0	0	0	0	0	0	0	0	0	0
silG	2	3	2	1	100	441	441	0	0		Bigsdb-Klebsiella pneumoniae	0	0	0	0	0	0	0	0	0	0	0	0	0	0	0	0	1	0	0	0	0	0	0	0	0	0	0	0	0	0	0	0	0	0	0	0	0	0
silG	4	1	1	0	100	441	441	0	0		Bigsdb-Klebsiella pneumoniae	0	0	0	0	0	0	0	0	0	0	0	0	0	0	0	0	0	0	0	0	0	0	0	1	0	0	0	0	0	0	0	0	0	0	0	0	0	0
silP												0	0	0	1	1	1	1	0	0	0	0	1	0	0	0	0	1	0	0	0	0	1	1	1	1	0	1	0	0	0	0	1	1	1	1	1	1	1
silP	1	4	0	4	100	2448	2448	0	0		Bigsdb-Klebsiella pneumoniae	0	0	0	0	0	0	0	0	0	0	0	0	0	0	0	0	0	0	0	0	0	0	0	0	0	0	0	0	0	0	0	0	0	0	0	0	0	0
silP	14	5	3	2	100	2454	2454	0	0		Bigsdb-Klebsiella pneumoniae	0	0	0	0	0	0	0	0	0	0	0	0	0	0	0	0	0	0	0	0	0	0	0	0	0	0	0	0	0	0	0	0	0	0	0	0	0	0
silP	17	1	1	0	100	2448	2448	0	0		Bigsdb-Klebsiella pneumoniae	0	0	0	0	0	0	0	0	0	0	0	0	0	0	0	0	0	0	0	0	0	0	0	1	0	0	0	0	0	0	0	0	0	0	0	0	0	0
silP	25	1	1	0	100	2448	2448	0	0		Bigsdb-Klebsiella pneumoniae	0	0	0	0	0	0	0	0	0	0	0	0	0	0	0	0	0	0	0	0	0	1	0	0	0	0	0	0	0	0	0	0	0	0	0	0	0	0
silP	3	49	18	31	100	2448	2448	0	0		Bigsdb-Klebsiella pneumoniae	0	0	0	1	1	1	1	0	0	0	0	0	0	0	0	0	0	0	0	0	0	0	1	0	0	0	1	0	0	0	0	1	1	1	1	0	0	0
silP	4	1	1	0	100	2448	2448	0	0		Bigsdb-Klebsiella pneumoniae	0	0	0	0	0	0	0	0	0	0	0	0	0	0	0	0	1	0	0	0	0	0	0	0	0	0	0	0	0	0	0	0	0	0	0	0	0	0
silP	5	3	3	0	100	2448	2448	0	0		Bigsdb-Klebsiella pneumoniae	0	0	0	0	0	0	0	0	0	0	0	0	0	0	0	0	0	0	0	0	0	0	0	0	0	0	0	0	0	0	0	0	0	0	0	0	0	0
silP	9	5	5	0	100	2448	2448	0	0		Bigsdb-Klebsiella pneumoniae	0	0	0	0	0	0	0	0	0	0	0	0	0	0	0	0	0	0	0	0	0	0	0	0	0	0	0	0	0	0	0	0	0	0	0	1	1	1
silP	3*	2	1	1	99.96	2448	2448	1	0		Bigsdb-Klebsiella pneumoniae	0	0	0	0	0	0	0	0	0	0	0	0	0	0	0	0	0	0	0	0	0	0	0	0	1	0	0	0	0	0	0	0	0	0	0	0	0	0
silP	31*	1	0	1	99.96	2448	2448	1	0		Bigsdb-Klebsiella pneumoniae	0	0	0	0	0	0	0	0	0	0	0	0	0	0	0	0	0	0	0	0	0	0	0	0	0	0	0	0	0	0	0	0	0	0	0	0	0	0
silP	5*	1	0	1	99.96	2448	2448	1	0		Bigsdb-Klebsiella pneumoniae	0	0	0	0	0	0	0	0	0	0	0	0	0	0	0	0	0	0	0	0	0	0	0	0	0	0	0	0	0	0	0	0	0	0	0	0	0	0
silP	3*	1	1	0	99.92	2448	2448	0	2		Bigsdb-Klebsiella pneumoniae	0	0	0	0	0	0	0	0	0	0	0	1	0	0	0	0	0	0	0	0	0	0	0	0	0	0	0	0	0	0	0	0	0	0	0	0	0	0
silP	26*	2	2	0	99.63	2448	2448	9	0		Bigsdb-Klebsiella pneumoniae	0	0	0	0	0	0	0	0	0	0	0	0	0	0	0	0	0	0	0	0	0	0	0	0	0	0	0	0	0	0	0	0	0	0	0	0	0	0
silP	24*	2	2	0	99.51	2442	2442	12	0		Bigsdb-Klebsiella pneumoniae	0	0	0	0	0	0	0	0	0	0	0	0	0	0	0	0	0	0	0	0	0	0	0	0	0	0	0	0	0	0	0	0	0	0	0	0	0	0
silR												0	0	0	1	1	1	1	0	0	0	0	1	0	0	0	0	1	0	0	0	0	1	1	1	1	0	1	0	0	0	0	1	1	1	1	1	1	1
silR	2	50	22	28	100	681	681	0	0		Bigsdb-Klebsiella pneumoniae	0	0	0	1	1	1	1	0	0	0	0	1	0	0	0	0	1	0	0	0	0	0	1	0	0	0	1	0	0	0	0	1	1	1	1	0	0	0
silR	54	1	1	0	100	681	681	0	0		Bigsdb-Klebsiella pneumoniae	0	0	0	0	0	0	0	0	0	0	0	0	0	0	0	0	0	0	0	0	0	0	0	1	0	0	0	0	0	0	0	0	0	0	0	0	0	0
silR	18	2	1	1	100	681	681	0	0		Bigsdb-Klebsiella pneumoniae	0	0	0	0	0	0	0	0	0	0	0	0	0	0	0	0	0	0	0	0	0	0	0	0	1	0	0	0	0	0	0	0	0	0	0	0	0	0
silR	15	5	5	0	100	681	681	0	0		Bigsdb-Klebsiella pneumoniae	0	0	0	0	0	0	0	0	0	0	0	0	0	0	0	0	0	0	0	0	0	0	0	0	0	0	0	0	0	0	0	0	0	0	0	1	1	1
silR	15***	1	1	0	100	681	341	0	0		Bigsdb-Klebsiella pneumoniae	0	0	0	0	0	0	0	0	0	0	0	0	0	0	0	0	0	0	0	0	0	1	0	0	0	0	0	0	0	0	0	0	0	0	0	0	0	0
silR	3	6	5	1	100	681	681	0	0		Bigsdb-Klebsiella pneumoniae	0	0	0	0	0	0	0	0	0	0	0	0	0	0	0	0	0	0	0	0	0	0	0	0	0	0	0	0	0	0	0	0	0	0	0	0	0	0
silR	20	2	2	0	100	681	681	0	0		Bigsdb-Klebsiella pneumoniae	0	0	0	0	0	0	0	0	0	0	0	0	0	0	0	0	0	0	0	0	0	0	0	0	0	0	0	0	0	0	0	0	0	0	0	0	0	0
silR	9	1	1	0	100	681	681	0	0		Bigsdb-Klebsiella pneumoniae	0	0	0	0	0	0	0	0	0	0	0	0	0	0	0	0	0	0	0	0	0	0	0	0	0	0	0	0	0	0	0	0	0	0	0	0	0	0
silR	1	3	0	3	100	681	681	0	0		Bigsdb-Klebsiella pneumoniae	0	0	0	0	0	0	0	0	0	0	0	0	0	0	0	0	0	0	0	0	0	0	0	0	0	0	0	0	0	0	0	0	0	0	0	0	0	0
silR	NA (closest 2*)	3	0	3	99.85	681	681	1	0		Bigsdb-Klebsiella pneumoniae	0	0	0	0	0	0	0	0	0	0	0	0	0	0	0	0	0	0	0	0	0	0	0	0	0	0	0	0	0	0	0	0	0	0	0	0	0	0
silR	NA (closest 1**)	1	0	1	98.83	681	681	0	1		Bigsdb-Klebsiella pneumoniae	0	0	0	0	0	0	0	0	0	0	0	0	0	0	0	0	0	0	0	0	0	0	0	0	0	0	0	0	0	0	0	0	0	0	0	0	0	0
silR	30	1	0	1	100	681	681	0	0		Bigsdb-Klebsiella pneumoniae	0	0	0	0	0	0	0	0	0	0	0	0	0	0	0	0	0	0	0	0	0	0	0	0	0	0	0	0	0	0	0	0	0	0	0	0	0	0
silR	6	1	0	1	100	681	681	0	0		Bigsdb-Klebsiella pneumoniae	0	0	0	0	0	0	0	0	0	0	0	0	0	0	0	0	0	0	0	0	0	0	0	0	0	0	0	0	0	0	0	0	0	0	0	0	0	0
silR	57**	2	0	2	100	681	72	0	0		Bigsdb-Klebsiella pneumoniae	0	0	0	0	0	0	0	0	0	0	0	0	0	0	0	0	0	0	0	0	0	0	0	0	0	0	0	0	0	0	0	0	0	0	0	0	0	0
silS												0	0	0	1	1	1	1	0	0	0	0	1	0	0	0	0	1	0	0	0	0	0	1	1	1	0	1	0	0	0	0	1	1	1	1	1	1	1
silS	2	51	21	30	100	1476	1476	0	0		Bigsdb-Klebsiella pneumoniae	0	0	0	1	1	1	1	0	0	0	0	1	0	0	0	0	0	0	0	0	0	0	1	1	0	0	1	0	0	0	0	1	1	1	1	0	0	0
silS	22	1	1	0	100	1476	1476	0	0		Bigsdb-Klebsiella pneumoniae	0	0	0	0	0	0	0	0	0	0	0	0	0	0	0	0	1	0	0	0	0	0	0	0	0	0	0	0	0	0	0	0	0	0	0	0	0	0
silS	NA (closest 3*)	2	1	1	99.93	1476	1476	1	0		Bigsdb-Klebsiella pneumoniae	0	0	0	0	0	0	0	0	0	0	0	0	0	0	0	0	0	0	0	0	0	0	0	0	1	0	0	0	0	0	0	0	0	0	0	0	0	0
silS	38	5	5	0	100	1476	1476	0	0		Bigsdb-Klebsiella pneumoniae	0	0	0	0	0	0	0	0	0	0	0	0	0	0	0	0	0	0	0	0	0	0	0	0	0	0	0	0	0	0	0	0	0	0	0	1	1	1
silS	12	2	2	0	100	1476	1476	0	0		Bigsdb-Klebsiella pneumoniae	0	0	0	0	0	0	0	0	0	0	0	0	0	0	0	0	0	0	0	0	0	0	0	0	0	0	0	0	0	0	0	0	0	0	0	0	0	0
silS	32	2	2	0	100	1476	1476	0	0		Bigsdb-Klebsiella pneumoniae	0	0	0	0	0	0	0	0	0	0	0	0	0	0	0	0	0	0	0	0	0	0	0	0	0	0	0	0	0	0	0	0	0	0	0	0	0	0
silS	16	1	1	0	100	1476	1476	0	0		Bigsdb-Klebsiella pneumoniae	0	0	0	0	0	0	0	0	0	0	0	0	0	0	0	0	0	0	0	0	0	0	0	0	0	0	0	0	0	0	0	0	0	0	0	0	0	0
silS	3	3	2	1	100	1476	1476	0	0		Bigsdb-Klebsiella pneumoniae	0	0	0	0	0	0	0	0	0	0	0	0	0	0	0	0	0	0	0	0	0	0	0	0	0	0	0	0	0	0	0	0	0	0	0	0	0	0
silS	1	3	0	3	100	1476	1476	0	0		Bigsdb-Klebsiella pneumoniae	0	0	0	0	0	0	0	0	0	0	0	0	0	0	0	0	0	0	0	0	0	0	0	0	0	0	0	0	0	0	0	0	0	0	0	0	0	0
silS	NA (closest 2*)	1	0	1	99.93	1476	1476	1	0		Bigsdb-Klebsiella pneumoniae	0	0	0	0	0	0	0	0	0	0	0	0	0	0	0	0	0	0	0	0	0	0	0	0	0	0	0	0	0	0	0	0	0	0	0	0	0	0
silS	NA (closest 1*)	1	0	1	99.93	1476	1476	1	0		Bigsdb-Klebsiella pneumoniae	0	0	0	0	0	0	0	0	0	0	0	0	0	0	0	0	0	0	0	0	0	0	0	0	0	0	0	0	0	0	0	0	0	0	0	0	0	0
silS	46	1	0	1	100	1476	1476	0	0		Bigsdb-Klebsiella pneumoniae	0	0	0	0	0	0	0	0	0	0	0	0	0	0	0	0	0	0	0	0	0	0	0	0	0	0	0	0	0	0	0	0	0	0	0	0	0	0
silS	6	1	0	1	100	1476	1476	0	0		Bigsdb-Klebsiella pneumoniae	0	0	0	0	0	0	0	0	0	0	0	0	0	0	0	0	0	0	0	0	0	0	0	0	0	0	0	0	0	0	0	0	0	0	0	0	0	0
terA												0	0	1	0	0	0	0	1	1	1	1	0	0	0	0	0	0	0	0	0	0	0	0	0	0	0	0	0	0	0	0	0	0	0	0	0	0	0
terA	18	7	2	5	100	1152	1152	0	0		Bigsdb-Klebsiella pneumoniae	0	0	1	0	0	0	0	1	1	1	0	0	0	0	0	0	0	0	0	0	0	0	0	0	0	0	0	0	0	0	0	0	0	0	0	0	0	0
terA	6	1	1	0	100	1152	1152	0	0		Bigsdb-Klebsiella pneumoniae	0	0	0	0	0	0	0	0	0	0	1	0	0	0	0	0	0	0	0	0	0	0	0	0	0	0	0	0	0	0	0	0	0	0	0	0	0	0
terA	26	1	1	0	100	1152	1152	0	0		Bigsdb-Klebsiella pneumoniae	0	0	0	0	0	0	0	0	0	0	0	0	0	0	0	0	0	0	0	0	0	0	0	0	0	0	0	0	0	0	0	0	0	0	0	0	0	0
terA	9	5	0	5	100	1152	1152	0	0		Bigsdb-Klebsiella pneumoniae	0	0	0	0	0	0	0	0	0	0	0	0	0	0	0	0	0	0	0	0	0	0	0	0	0	0	0	0	0	0	0	0	0	0	0	0	0	0
terA	31	2	0	2	100	1152	1152	0	0		Bigsdb-Klebsiella pneumoniae	0	0	0	0	0	0	0	0	0	0	0	0	0	0	0	0	0	0	0	0	0	0	0	0	0	0	0	0	0	0	0	0	0	0	0	0	0	0
terA	NA (closest 31*)	1	0	1	99.91	1152	1152	1	0		Bigsdb-Klebsiella pneumoniae	0	0	0	0	0	0	0	0	0	0	0	0	0	0	0	0	0	0	0	0	0	0	0	0	0	0	0	0	0	0	0	0	0	0	0	0	0	0
terA	2	3	0	3	100	1152	1152	0	0		Bigsdb-Klebsiella pneumoniae	0	0	0	0	0	0	0	0	0	0	0	0	0	0	0	0	0	0	0	0	0	0	0	0	0	0	0	0	0	0	0	0	0	0	0	0	0	0
terA	38	1	0	1	100	1152	1152	0	0		Bigsdb-Klebsiella pneumoniae	0	0	0	0	0	0	0	0	0	0	0	0	0	0	0	0	0	0	0	0	0	0	0	0	0	0	0	0	0	0	0	0	0	0	0	0	0	0
terA	28	1	0	1	100	1152	1152	0	0		Bigsdb-Klebsiella pneumoniae	0	0	0	0	0	0	0	0	0	0	0	0	0	0	0	0	0	0	0	0	0	0	0	0	0	0	0	0	0	0	0	0	0	0	0	0	0	0
terA	NA (closest 23*)	1	0	1	99.91	1152	1152	1	0		Bigsdb-Klebsiella pneumoniae	0	0	0	0	0	0	0	0	0	0	0	0	0	0	0	0	0	0	0	0	0	0	0	0	0	0	0	0	0	0	0	0	0	0	0	0	0	0
terA	35	1	1	0	100	1152	1152	0	0		Bigsdb-Klebsiella pneumoniae	0	0	0	0	0	0	0	0	0	0	0	0	0	0	0	0	0	0	0	0	0	0	0	0	0	0	0	0	0	0	0	0	0	0	0	0	0	0
terB												0	0	1	0	0	0	0	1	1	1	1	0	0	0	0	0	0	0	0	0	0	0	0	0	0	0	0	0	0	0	0	0	0	0	0	0	0	0
terB	13	7	2	5	100	456	456	0	0		Bigsdb-Klebsiella pneumoniae	0	0	1	0	0	0	0	1	1	1	0	0	0	0	0	0	0	0	0	0	0	0	0	0	0	0	0	0	0	0	0	0	0	0	0	0	0	0
terB	5	1	1	0	100	456	456	0	0		Bigsdb-Klebsiella pneumoniae	0	0	0	0	0	0	0	0	0	0	1	0	0	0	0	0	0	0	0	0	0	0	0	0	0	0	0	0	0	0	0	0	0	0	0	0	0	0
terB	1	10	1	9	100	456	456	0	0		Bigsdb-Klebsiella pneumoniae	0	0	0	0	0	0	0	0	0	0	0	0	0	0	0	0	0	0	0	0	0	0	0	0	0	0	0	0	0	0	0	0	0	0	0	0	0	0
terB	2	3	0	3	100	456	456	0	0		Bigsdb-Klebsiella pneumoniae	0	0	0	0	0	0	0	0	0	0	0	0	0	0	0	0	0	0	0	0	0	0	0	0	0	0	0	0	0	0	0	0	0	0	0	0	0	0
terB	27	1	0	1	100	456	456	0	0		Bigsdb-Klebsiella pneumoniae	0	0	0	0	0	0	0	0	0	0	0	0	0	0	0	0	0	0	0	0	0	0	0	0	0	0	0	0	0	0	0	0	0	0	0	0	0	0
terB	15	1	0	1	100	456	456	0	0		Bigsdb-Klebsiella pneumoniae	0	0	0	0	0	0	0	0	0	0	0	0	0	0	0	0	0	0	0	0	0	0	0	0	0	0	0	0	0	0	0	0	0	0	0	0	0	0
terB	22	1	1	0	100	456	456	0	0		Bigsdb-Klebsiella pneumoniae	0	0	0	0	0	0	0	0	0	0	0	0	0	0	0	0	0	0	0	0	0	0	0	0	0	0	0	0	0	0	0	0	0	0	0	0	0	0
terC												0	0	1	0	0	0	0	1	1	1	1	0	0	0	0	0	0	0	0	0	0	0	0	0	0	0	0	0	0	0	0	0	0	0	0	0	0	0
terC	15	7	2	5	100	1041	1041	0	0		Bigsdb-Klebsiella pneumoniae	0	0	1	0	0	0	0	1	1	1	0	0	0	0	0	0	0	0	0	0	0	0	0	0	0	0	0	0	0	0	0	0	0	0	0	0	0	0
terC	6	1	1	0	100	1041	1041	0	0		Bigsdb-Klebsiella pneumoniae	0	0	0	0	0	0	0	0	0	0	1	0	0	0	0	0	0	0	0	0	0	0	0	0	0	0	0	0	0	0	0	0	0	0	0	0	0	0
terC	25	2	1	1	100	1041	1041	0	0		Bigsdb-Klebsiella pneumoniae	0	0	0	0	0	0	0	0	0	0	0	0	0	0	0	0	0	0	0	0	0	0	0	0	0	0	0	0	0	0	0	0	0	0	0	0	0	0
terC	24	4	0	4	100	1041	1041	0	0		Bigsdb-Klebsiella pneumoniae	0	0	0	0	0	0	0	0	0	0	0	0	0	0	0	0	0	0	0	0	0	0	0	0	0	0	0	0	0	0	0	0	0	0	0	0	0	0
terC	36	2	0	2	100	1041	1041	0	0		Bigsdb-Klebsiella pneumoniae	0	0	0	0	0	0	0	0	0	0	0	0	0	0	0	0	0	0	0	0	0	0	0	0	0	0	0	0	0	0	0	0	0	0	0	0	0	0
terC	10	1	0	1	100	1041	1041	0	0		Bigsdb-Klebsiella pneumoniae	0	0	0	0	0	0	0	0	0	0	0	0	0	0	0	0	0	0	0	0	0	0	0	0	0	0	0	0	0	0	0	0	0	0	0	0	0	0
terC	2	3	0	3	100	1041	1041	0	0		Bigsdb-Klebsiella pneumoniae	0	0	0	0	0	0	0	0	0	0	0	0	0	0	0	0	0	0	0	0	0	0	0	0	0	0	0	0	0	0	0	0	0	0	0	0	0	0
terC	13	1	0	1	100	1041	1041	0	0		Bigsdb-Klebsiella pneumoniae	0	0	0	0	0	0	0	0	0	0	0	0	0	0	0	0	0	0	0	0	0	0	0	0	0	0	0	0	0	0	0	0	0	0	0	0	0	0
terC	27	1	0	1	100	1041	1041	0	0		Bigsdb-Klebsiella pneumoniae	0	0	0	0	0	0	0	0	0	0	0	0	0	0	0	0	0	0	0	0	0	0	0	0	0	0	0	0	0	0	0	0	0	0	0	0	0	0
terC	42	1	0	1	100	1041	1041	0	0		Bigsdb-Klebsiella pneumoniae	0	0	0	0	0	0	0	0	0	0	0	0	0	0	0	0	0	0	0	0	0	0	0	0	0	0	0	0	0	0	0	0	0	0	0	0	0	0
terC	NA (closest 41* with 82%) - KP127_140_141	1	0	1	82	1041	613				Bigsdb-Klebsiella pneumoniae	0	0	0	0	0	0	0	0	0	0	0	0	0	0	0	0	0	0	0	0	0	0	0	0	0	0	0	0	0	0	0	0	0	0	0	0	0	0
terC	31	1	1	0	100	1041	1041	0	0		Bigsdb-Klebsiella pneumoniae	0	0	0	0	0	0	0	0	0	0	0	0	0	0	0	0	0	0	0	0	0	0	0	0	0	0	0	0	0	0	0	0	0	0	0	0	0	0
terD												0	0	1	0	0	0	0	1	1	1	1	0	0	0	0	0	0	0	0	0	0	0	0	0	0	0	0	0	0	0	0	0	0	0	0	0	0	0
terD	13	7	2	5	100	579	579	0	0		Bigsdb-Klebsiella pneumoniae	0	0	1	0	0	0	0	1	1	1	0	0	0	0	0	0	0	0	0	0	0	0	0	0	0	0	0	0	0	0	0	0	0	0	0	0	0	0
terD	2	4	1	3	100	579	579	0	0		Bigsdb-Klebsiella pneumoniae	0	0	0	0	0	0	0	0	0	0	1	0	0	0	0	0	0	0	0	0	0	0	0	0	0	0	0	0	0	0	0	0	0	0	0	0	0	0
terD	4	3	1	2	100	579	579	0	0		Bigsdb-Klebsiella pneumoniae	0	0	0	0	0	0	0	0	0	0	0	0	0	0	0	0	0	0	0	0	0	0	0	0	0	0	0	0	0	0	0	0	0	0	0	0	0	0
terD	1	5	1	4	100	579	579	0	0		Bigsdb-Klebsiella pneumoniae	0	0	0	0	0	0	0	0	0	0	0	0	0	0	0	0	0	0	0	0	0	0	0	0	0	0	0	0	0	0	0	0	0	0	0	0	0	0
terD	19	2	0	2	100	579	579	0	0		Bigsdb-Klebsiella pneumoniae	0	0	0	0	0	0	0	0	0	0	0	0	0	0	0	0	0	0	0	0	0	0	0	0	0	0	0	0	0	0	0	0	0	0	0	0	0	0
terD	NA (closest 6*)	1	0	1	99.83	579	579	1	0		Bigsdb-Klebsiella pneumoniae	0	0	0	0	0	0	0	0	0	0	0	0	0	0	0	0	0	0	0	0	0	0	0	0	0	0	0	0	0	0	0	0	0	0	0	0	0	0
terD	9	2	0	2	100	579	579	0	0		Bigsdb-Klebsiella pneumoniae	0	0	0	0	0	0	0	0	0	0	0	0	0	0	0	0	0	0	0	0	0	0	0	0	0	0	0	0	0	0	0	0	0	0	0	0	0	0
terD	NA (closest were 2*/20* with 85%) - KP127, KP140 and KP141 have the same similarity with these hits	1	0	1	85	579	522	80	0		Bigsdb-Klebsiella pneumoniae	0	0	0	0	0	0	0	0	0	0	0	0	0	0	0	0	0	0	0	0	0	0	0	0	0	0	0	0	0	0	0	0	0	0	0	0	0	0
terE												0	0	1	0	0	0	0	1	1	1	1	0	0	0	0	0	0	0	0	0	0	0	0	0	0	0	0	0	0	0	0	0	0	0	0	0	0	0
terE	17	7	2	5	100	576	576	0	0		Bigsdb-Klebsiella pneumoniae	0	0	1	0	0	0	0	1	1	1	0	0	0	0	0	0	0	0	0	0	0	0	0	0	0	0	0	0	0	0	0	0	0	0	0	0	0	0
terE	6	1	1	0	100	576	576	0	0		Bigsdb-Klebsiella pneumoniae	0	0	0	0	0	0	0	0	0	0	1	0	0	0	0	0	0	0	0	0	0	0	0	0	0	0	0	0	0	0	0	0	0	0	0	0	0	0
terE	1	2	1	1	100	576	576	0	0		Bigsdb-Klebsiella pneumoniae	0	0	0	0	0	0	0	0	0	0	0	0	0	0	0	0	0	0	0	0	0	0	0	0	0	0	0	0	0	0	0	0	0	0	0	0	0	0
terE	19	4	0	4	100	576	576	0	0		Bigsdb-Klebsiella pneumoniae	0	0	0	0	0	0	0	0	0	0	0	0	0	0	0	0	0	0	0	0	0	0	0	0	0	0	0	0	0	0	0	0	0	0	0	0	0	0
terE	5	3	0	3	100	576	576	0	0		Bigsdb-Klebsiella pneumoniae	0	0	0	0	0	0	0	0	0	0	0	0	0	0	0	0	0	0	0	0	0	0	0	0	0	0	0	0	0	0	0	0	0	0	0	0	0	0
terE	7	2	1	1	100	576	576	0	0		Bigsdb-Klebsiella pneumoniae	0	0	0	0	0	0	0	0	0	0	0	0	0	0	0	0	0	0	0	0	0	0	0	0	0	0	0	0	0	0	0	0	0	0	0	0	0	0
terE	2	2	0	2	100	576	576	0	0		Bigsdb-Klebsiella pneumoniae	0	0	0	0	0	0	0	0	0	0	0	0	0	0	0	0	0	0	0	0	0	0	0	0	0	0	0	0	0	0	0	0	0	0	0	0	0	0
terE	24	1	0	1	100	576	576	0	0		Bigsdb-Klebsiella pneumoniae	0	0	0	0	0	0	0	0	0	0	0	0	0	0	0	0	0	0	0	0	0	0	0	0	0	0	0	0	0	0	0	0	0	0	0	0	0	0
terE	4	1	0	1	100	576	576	0	0		Bigsdb-Klebsiella pneumoniae	0	0	0	0	0	0	0	0	0	0	0	0	0	0	0	0	0	0	0	0	0	0	0	0	0	0	0	0	0	0	0	0	0	0	0	0	0	0
terW												0	0	1	0	0	0	0	1	1	1	1	0	0	0	0	0	0	0	0	0	0	0	0	0	0	0	0	0	0	0	0	0	0	0	0	0	0	0
terW	18	7	2	5	100	459	459	0	0		Bigsdb-Klebsiella pneumoniae	0	0	1	0	0	0	0	1	1	1	0	0	0	0	0	0	0	0	0	0	0	0	0	0	0	0	0	0	0	0	0	0	0	0	0	0	0	0
terW	6***	1	1	0	100	459	440	0	0		Bigsdb-Klebsiella pneumoniae	0	0	0	0	0	0	0	0	0	0	1	0	0	0	0	0	0	0	0	0	0	0	0	0	0	0	0	0	0	0	0	0	0	0	0	0	0	0
terW	3	2	1	1	100	459	459	0	0		Bigsdb-Klebsiella pneumoniae	0	0	0	0	0	0	0	0	0	0	0	0	0	0	0	0	0	0	0	0	0	0	0	0	0	0	0	0	0	0	0	0	0	0	0	0	0	0
terW	11	4	0	4	100	459	459	0	0		Bigsdb-Klebsiella pneumoniae	0	0	0	0	0	0	0	0	0	0	0	0	0	0	0	0	0	0	0	0	0	0	0	0	0	0	0	0	0	0	0	0	0	0	0	0	0	0
terW	16	2	0	2	100	459	459	0	0		Bigsdb-Klebsiella pneumoniae	0	0	0	0	0	0	0	0	0	0	0	0	0	0	0	0	0	0	0	0	0	0	0	0	0	0	0	0	0	0	0	0	0	0	0	0	0	0
terW	25***	2	1	1	100	459	440	0	0		Bigsdb-Klebsiella pneumoniae	0	0	0	0	0	0	0	0	0	0	0	0	0	0	0	0	0	0	0	0	0	0	0	0	0	0	0	0	0	0	0	0	0	0	0	0	0	0
terW	2	3	0	3	100	459	459	0	0		Bigsdb-Klebsiella pneumoniae	0	0	0	0	0	0	0	0	0	0	0	0	0	0	0	0	0	0	0	0	0	0	0	0	0	0	0	0	0	0	0	0	0	0	0	0	0	0
terW	20	1	0	1	100	459	459	0	0		Bigsdb-Klebsiella pneumoniae	0	0	0	0	0	0	0	0	0	0	0	0	0	0	0	0	0	0	0	0	0	0	0	0	0	0	0	0	0	0	0	0	0	0	0	0	0	0
terW	19	2	0	2	100	459	459	0	0		Bigsdb-Klebsiella pneumoniae	0	0	0	0	0	0	0	0	0	0	0	0	0	0	0	0	0	0	0	0	0	0	0	0	0	0	0	0	0	0	0	0	0	0	0	0	0	0
terW	NA (closest 19*)	1	0	1	99.35	459	460	0	3		Bigsdb-Klebsiella pneumoniae	0	0	0	0	0	0	0	0	0	0	0	0	0	0	0	0	0	0	0	0	0	0	0	0	0	0	0	0	0	0	0	0	0	0	0	0	0	0
terX												0	0	1	0	0	0	0	1	1	1	1	0	0	0	0	0	0	0	0	0	0	0	0	0	0	0	0	0	0	0	0	0	0	0	0	0	0	0
terX	13	7	2	5	100	642	642	0	0		Bigsdb-Klebsiella pneumoniae	0	0	1	0	0	0	0	1	1	1	0	0	0	0	0	0	0	0	0	0	0	0	0	0	0	0	0	0	0	0	0	0	0	0	0	0	0	0
terX	16***	1	0	1	100	642	271	0	0		Bigsdb-Klebsiella pneumoniae	0	0	0	0	0	0	0	0	0	0	0	0	0	0	0	0	0	0	0	0	0	0	0	0	0	0	0	0	0	0	0	0	0	0	0	0	0	0
terX	5	1	1	0	100	642	642	0	0		Bigsdb-Klebsiella pneumoniae	0	0	0	0	0	0	0	0	0	0	1	0	0	0	0	0	0	0	0	0	0	0	0	0	0	0	0	0	0	0	0	0	0	0	0	0	0	0
terX	3	4	1	3	100	642	642	0	0		Bigsdb-Klebsiella pneumoniae	0	0	0	0	0	0	0	0	0	0	0	0	0	0	0	0	0	0	0	0	0	0	0	0	0	0	0	0	0	0	0	0	0	0	0	0	0	0
terX	19	4	0	4	100	642	642	0	0		Bigsdb-Klebsiella pneumoniae	0	0	0	0	0	0	0	0	0	0	0	0	0	0	0	0	0	0	0	0	0	0	0	0	0	0	0	0	0	0	0	0	0	0	0	0	0	0
terX	NA (closest 23*)	1	0	1	86.45	642	642	87	0		Bigsdb-Klebsiella pneumoniae	0	0	0	0	0	0	0	0	0	0	0	0	0	0	0	0	0	0	0	0	0	0	0	0	0	0	0	0	0	0	0	0	0	0	0	0	0	0
terX	2	3	0	3	100	642	642	0	0		Bigsdb-Klebsiella pneumoniae	0	0	0	0	0	0	0	0	0	0	0	0	0	0	0	0	0	0	0	0	0	0	0	0	0	0	0	0	0	0	0	0	0	0	0	0	0	0
terX	7	1	0	1	100	642	642	0	0		Bigsdb-Klebsiella pneumoniae	0	0	0	0	0	0	0	0	0	0	0	0	0	0	0	0	0	0	0	0	0	0	0	0	0	0	0	0	0	0	0	0	0	0	0	0	0	0
terX	NA (closest 6*)	1	0	1	99.84	642	642	1	0		Bigsdb-Klebsiella pneumoniae	0	0	0	0	0	0	0	0	0	0	0	0	0	0	0	0	0	0	0	0	0	0	0	0	0	0	0	0	0	0	0	0	0	0	0	0	0	0
terY												0	0	1	0	0	0	0	1	1	1	1	0	0	0	0	0	0	0	0	0	0	0	0	0	0	0	0	0	0	0	0	0	0	0	0	0	0	0
terY	4	7	2	5	100	639	639	0	0		Bigsdb-Klebsiella pneumoniae	0	0	1	0	0	0	0	1	1	1	0	0	0	0	0	0	0	0	0	0	0	0	0	0	0	0	0	0	0	0	0	0	0	0	0	0	0	0
terY	6	1	1	0	100	639	639	0	0		Bigsdb-Klebsiella pneumoniae	0	0	0	0	0	0	0	0	0	0	1	0	0	0	0	0	0	0	0	0	0	0	0	0	0	0	0	0	0	0	0	0	0	0	0	0	0	0
terY	28	1	1	0	100	639	639	0	0		Bigsdb-Klebsiella pneumoniae	0	0	0	0	0	0	0	0	0	0	0	0	0	0	0	0	0	0	0	0	0	0	0	0	0	0	0	0	0	0	0	0	0	0	0	0	0	0
terY	11	4	0	4	100	639	639	0	0		Bigsdb-Klebsiella pneumoniae	0	0	0	0	0	0	0	0	0	0	0	0	0	0	0	0	0	0	0	0	0	0	0	0	0	0	0	0	0	0	0	0	0	0	0	0	0	0
terY	24	3	0	3	100	639	639	0	0		Bigsdb-Klebsiella pneumoniae	0	0	0	0	0	0	0	0	0	0	0	0	0	0	0	0	0	0	0	0	0	0	0	0	0	0	0	0	0	0	0	0	0	0	0	0	0	0
terY	12	1	0	1	100	639	639	0	0		Bigsdb-Klebsiella pneumoniae	0	0	0	0	0	0	0	0	0	0	0	0	0	0	0	0	0	0	0	0	0	0	0	0	0	0	0	0	0	0	0	0	0	0	0	0	0	0
terY	20	2	0	2	100	639	639	0	0		Bigsdb-Klebsiella pneumoniae	0	0	0	0	0	0	0	0	0	0	0	0	0	0	0	0	0	0	0	0	0	0	0	0	0	0	0	0	0	0	0	0	0	0	0	0	0	0
terY	2	3	0	3	100	639	639	0	0		Bigsdb-Klebsiella pneumoniae	0	0	0	0	0	0	0	0	0	0	0	0	0	0	0	0	0	0	0	0	0	0	0	0	0	0	0	0	0	0	0	0	0	0	0	0	0	0
terY	9	1	0	1	100	639	639	0	0		Bigsdb-Klebsiella pneumoniae	0	0	0	0	0	0	0	0	0	0	0	0	0	0	0	0	0	0	0	0	0	0	0	0	0	0	0	0	0	0	0	0	0	0	0	0	0	0
terY	NA (closest 9*)	1	0	1	99.84	639	640	0	1		Bigsdb-Klebsiella pneumoniae	0	0	0	0	0	0	0	0	0	0	0	0	0	0	0	0	0	0	0	0	0	0	0	0	0	0	0	0	0	0	0	0	0	0	0	0	0	0
terZ												0	0	1	0	0	0	0	1	1	1	1	0	0	0	0	0	0	0	0	0	0	0	0	0	0	0	0	0	0	0	0	0	0	0	0	0	0	0
terZ	3	7	2	5	100	585	585	0	0		Bigsdb-Klebsiella pneumoniae	0	0	1	0	0	0	0	1	1	1	0	0	0	0	0	0	0	0	0	0	0	0	0	0	0	0	0	0	0	0	0	0	0	0	0	0	0	0
terZ	4	1	1	0	100	585	585	0	0		Bigsdb-Klebsiella pneumoniae	0	0	0	0	0	0	0	0	0	0	1	0	0	0	0	0	0	0	0	0	0	0	0	0	0	0	0	0	0	0	0	0	0	0	0	0	0	0
terZ	1	5	2	3	100	585	585	0	0		Bigsdb-Klebsiella pneumoniae	0	0	0	0	0	0	0	0	0	0	0	0	0	0	0	0	0	0	0	0	0	0	0	0	0	0	0	0	0	0	0	0	0	0	0	0	0	0
terZ	21	4	0	4	100	585	585	0	0		Bigsdb-Klebsiella pneumoniae	0	0	0	0	0	0	0	0	0	0	0	0	0	0	0	0	0	0	0	0	0	0	0	0	0	0	0	0	0	0	0	0	0	0	0	0	0	0
terZ	24	2	0	2	100	585	585	0	0		Bigsdb-Klebsiella pneumoniae	0	0	0	0	0	0	0	0	0	0	0	0	0	0	0	0	0	0	0	0	0	0	0	0	0	0	0	0	0	0	0	0	0	0	0	0	0	0
terZ	NA (closest 24*)	1	0	1	99.83	585	585	1	0		Bigsdb-Klebsiella pneumoniae	0	0	0	0	0	0	0	0	0	0	0	0	0	0	0	0	0	0	0	0	0	0	0	0	0	0	0	0	0	0	0	0	0	0	0	0	0	0
terZ	2	3	0	3	100	585	585	0	0		Bigsdb-Klebsiella pneumoniae	0	0	0	0	0	0	0	0	0	0	0	0	0	0	0	0	0	0	0	0	0	0	0	0	0	0	0	0	0	0	0	0	0	0	0	0	0	0
terZ	19	1	0	1	100	585	585	0	0		Bigsdb-Klebsiella pneumoniae	0	0	0	0	0	0	0	0	0	0	0	0	0	0	0	0	0	0	0	0	0	0	0	0	0	0	0	0	0	0	0	0	0	0	0	0	0	0
Genes from Urease-Nickel Cluster (associated with clonal groups of serotype K2)
amt												0	0	0	0	0	0	0	0	0	0	0	0	0	0	0	0	0	0	0	0	0	0	0	0	0	0	0	0	0	0	0	0	0	0	0	0	0	0
amt	1	1	0	1	100	1251	1251	0	0		Bigsdb-Klebsiella pneumoniae	0	0	0	0	0	0	0	0	0	0	0	0	0	0	0	0	0	0	0	0	0	0	0	0	0	0	0	0	0	0	0	0	0	0	0	0	0	0
amt	6	1	0	1	100	1251	1251	0	0		Bigsdb-Klebsiella pneumoniae	0	0	0	0	0	0	0	0	0	0	0	0	0	0	0	0	0	0	0	0	0	0	0	0	0	0	0	0	0	0	0	0	0	0	0	0	0	0
amt	7	2	0	2	100	1251	1251	0	0		Bigsdb-Klebsiella pneumoniae	0	0	0	0	0	0	0	0	0	0	0	0	0	0	0	0	0	0	0	0	0	0	0	0	0	0	0	0	0	0	0	0	0	0	0	0	0	0
nikA2												0	0	0	0	0	0	0	0	0	0	0	0	0	0	0	0	0	0	0	0	0	0	0	0	0	0	0	0	0	0	0	0	0	0	0	0	0	0
nikA2	4	1	0	1	100	1590	1590	0	0		Bigsdb-Klebsiella pneumoniae	0	0	0	0	0	0	0	0	0	0	0	0	0	0	0	0	0	0	0	0	0	0	0	0	0	0	0	0	0	0	0	0	0	0	0	0	0	0
nikA2	3	1	0	1	100	1590	1590	0	0		Bigsdb-Klebsiella pneumoniae	0	0	0	0	0	0	0	0	0	0	0	0	0	0	0	0	0	0	0	0	0	0	0	0	0	0	0	0	0	0	0	0	0	0	0	0	0	0
nikA2	NA (closest 16*)	2	0	2	99.81	1590	1590	3	0		Bigsdb-Klebsiella pneumoniae	0	0	0	0	0	0	0	0	0	0	0	0	0	0	0	0	0	0	0	0	0	0	0	0	0	0	0	0	0	0	0	0	0	0	0	0	0	0
nikE2												0	0	0	0	0	0	0	0	0	0	0	0	0	0	0	0	0	0	0	0	0	0	0	0	0	0	0	0	0	0	0	0	0	0	0	0	0	0
nikE2	1	1	0	1	100	594	594	0	0		Bigsdb-Klebsiella pneumoniae	0	0	0	0	0	0	0	0	0	0	0	0	0	0	0	0	0	0	0	0	0	0	0	0	0	0	0	0	0	0	0	0	0	0	0	0	0	0
nikE2	2	1	0	1	100	594	594	0	0		Bigsdb-Klebsiella pneumoniae	0	0	0	0	0	0	0	0	0	0	0	0	0	0	0	0	0	0	0	0	0	0	0	0	0	0	0	0	0	0	0	0	0	0	0	0	0	0
nikE2	6	2	0	2	100	594	594	0	0		Bigsdb-Klebsiella pneumoniae	0	0	0	0	0	0	0	0	0	0	0	0	0	0	0	0	0	0	0	0	0	0	0	0	0	0	0	0	0	0	0	0	0	0	0	0	0	0
ureA2												0	0	0	0	0	0	0	0	0	0	0	0	0	0	0	0	0	0	0	0	0	0	0	0	0	0	0	0	0	0	0	0	0	0	0	0	0	0
ureA2	1	4	0	4	100	303	303	0	0		Bigsdb-Klebsiella pneumoniae	0	0	0	0	0	0	0	0	0	0	0	0	0	0	0	0	0	0	0	0	0	0	0	0	0	0	0	0	0	0	0	0	0	0	0	0	0	0
ureC2												0	0	0	0	0	0	0	0	0	0	0	0	0	0	0	0	0	0	0	0	0	0	0	0	0	0	0	0	0	0	0	0	0	0	0	0	0	0
ureC2	1	1	0	1	100	1719	1719	0	0		Bigsdb-Klebsiella pneumoniae	0	0	0	0	0	0	0	0	0	0	0	0	0	0	0	0	0	0	0	0	0	0	0	0	0	0	0	0	0	0	0	0	0	0	0	0	0	0
ureC2	15	1	0	1	100	1719	1719	0	0		Bigsdb-Klebsiella pneumoniae	0	0	0	0	0	0	0	0	0	0	0	0	0	0	0	0	0	0	0	0	0	0	0	0	0	0	0	0	0	0	0	0	0	0	0	0	0	0
ureC2	NA (closest 22*)	2	0	2	99.83	1719	1719	3	0		Bigsdb-Klebsiella pneumoniae	0	0	0	0	0	0	0	0	0	0	0	0	0	0	0	0	0	0	0	0	0	0	0	0	0	0	0	0	0	0	0	0	0	0	0	0	0	0
yut												0	0	0	0	0	0	0	0	0	0	0	0	0	0	0	0	0	0	0	0	0	0	0	0	0	0	0	0	0	0	0	0	0	0	0	0	0	0
yut	1	1	0	1	100	999	999	0	0		Bigsdb-Klebsiella pneumoniae	0	0	0	0	0	0	0	0	0	0	0	0	0	0	0	0	0	0	0	0	0	0	0	0	0	0	0	0	0	0	0	0	0	0	0	0	0	0
yut	5	1	0	1	100	999	999	0	0		Bigsdb-Klebsiella pneumoniae	0	0	0	0	0	0	0	0	0	0	0	0	0	0	0	0	0	0	0	0	0	0	0	0	0	0	0	0	0	0	0	0	0	0	0	0	0	0
yut	NA (closest 13*)	2	0	2	99.70	999	999	3	0		Bigsdb-Klebsiella pneumoniae	0	0	0	0	0	0	0	0	0	0	0	0	0	0	0	0	0	0	0	0	0	0	0	0	0	0	0	0	0	0	0	0	0	0	0	0	0	0
Genes encoding integrases
intI												1	1	1	1	1	1	1	1	1	1	0	0	0	0	0	0	1	0	0	0	1	1	0	1	1	1	1	0	0	0	0	1	1	1	1	1	1	0
intI	1	43	17	26	100	1014	1014	0	0	CP049891.1	NCBI	1	1	1	1	1	0	0	0	0	0	0	0	0	0	0	0	0	0	0	0	0	0	0	0	0	1	0	0	0	0	0	0	0	0	0	1	1	0
intI	1***	1	1	0	100	1014	974	0	0	CP049891.1	NCBI	0	0	0	0	0	0	0	0	0	0	0	0	0	0	0	0	0	0	0	0	0	0	0	0	1	0	0	0	0	0	0	0	0	0	0	0	0	0
intI	NA (closest 1*)	1	0	1	99.80	1014	1015	1	1	CP049891.1	NCBI	0	0	0	0	0	0	0	0	0	0	0	0	0	0	0	0	0	0	0	0	0	0	0	0	0	0	0	0	0	0	0	0	0	0	0	0	0	0
intI	1***	2	0	2	100	1014	941	0	0	CP049891.1	NCBI	0	0	0	0	0	0	0	0	0	0	0	0	0	0	0	0	0	0	0	0	0	0	0	0	0	0	0	0	0	0	0	0	0	0	0	0	0	0
intI	1***	4	0	4	100	1014	798	0	0	CP049891.1	NCBI	0	0	0	0	0	0	0	0	0	0	0	0	0	0	0	0	0	0	0	0	0	0	0	0	0	0	0	0	0	0	0	0	0	0	0	0	0	0
intI	1***	2	0	2	100	1014	784	0	0	CP049891.1	NCBI	0	0	0	0	0	0	0	0	0	0	0	0	0	0	0	0	0	0	0	0	0	0	0	0	0	0	0	0	0	0	0	0	0	0	0	0	0	0
intI	1***	1	0	1	100	1014	776	0	0	CP049891.1	NCBI	0	0	0	0	0	0	0	0	0	0	0	0	0	0	0	0	0	0	0	0	0	0	0	0	0	0	0	0	0	0	0	0	0	0	0	0	0	0
intI	1***	1	0	1	100	1014	679	0	0	CP049891.1	NCBI	0	0	0	0	0	0	1	0	0	0	0	0	0	0	0	0	0	0	0	0	0	0	0	0	0	0	0	0	0	0	0	0	0	0	0	0	0	0
intI	1***	1	1	0	100	1014	372	0	0	CP049891.1	NCBI	0	0	0	0	0	0	0	0	0	0	0	0	0	0	0	0	0	0	0	0	0	0	0	1	0	0	0	0	0	0	0	0	0	0	0	0	0	0
intI	1***	1	1	0	100	1014	138	0	0	CP049891.1	NCBI	0	0	0	0	0	0	0	0	0	0	0	0	0	0	0	0	0	0	0	0	0	0	0	0	1	0	0	0	0	0	0	0	0	0	0	0	0	0
intI	1***	1	0	1	100	1014	83	0	0	CP049891.1	NCBI	0	0	0	0	0	0	0	0	0	0	0	0	0	0	0	0	0	0	0	0	0	0	0	0	0	0	0	0	0	0	0	0	0	0	0	0	0	0
intI	1***	1	0	1	100	1014	81	0	0	CP049891.1	NCBI	0	0	0	0	0	0	0	0	0	0	0	0	0	0	0	0	0	0	0	0	0	0	0	0	0	0	0	0	0	0	0	0	0	0	0	0	0	0
intI	NA (closest 1*)	4	4	0	99.90	1014	1014	1	0	CP049891.1	NCBI	0	0	0	0	0	0	0	0	0	0	0	0	0	0	0	0	0	0	0	0	0	0	0	0	0	0	0	0	0	0	0	1	1	1	1	0	0	0
intI	NA (closest 1*)	21	8	13	99.90	1014	1014	1	0	CP049891.1	NCBI	0	0	0	0	0	1	0	0	0	0	0	0	0	0	0	0	1	0	0	0	0	0	0	0	0	0	1	0	0	0	0	0	0	0	0	0	0	0
intI	NA (closest 1*)	18	4	14	99.80	1014	1014	2	0	CP049891.1	NCBI	0	0	0	0	0	0	0	0	0	0	0	0	0	0	0	0	0	0	0	0	1	1	0	0	0	0	0	0	0	0	0	0	0	0	0	0	0	0
intI	1**	5	0	5	99.75	1014	798	2	0	CP049891.1	NCBI	0	0	0	0	0	0	0	0	0	0	0	0	0	0	0	0	0	0	0	0	0	0	0	0	0	0	0	0	0	0	0	0	0	0	0	0	0	0
intI	NA (closest 1*)	1	0	1	99.70	1014	1014	3	0	CP049891.1	NCBI	0	0	0	0	0	0	0	0	0	0	0	0	0	0	0	0	0	0	0	0	0	0	0	0	0	0	0	0	0	0	0	0	0	0	0	0	0	0
intI	NA (closest 1*)	1	0	1	99.21	1014	1014	8	0	CP049891.1	NCBI	0	0	0	0	0	0	0	0	0	0	0	0	0	0	0	0	0	0	0	0	0	0	0	0	0	0	0	0	0	0	0	0	0	0	0	0	0	0
intI	NA (closest 1*)	1	0	1	98.82	1014	1014	12	0	CP049891.1	NCBI	0	0	0	0	0	0	0	0	0	0	0	0	0	0	0	0	0	0	0	0	0	0	0	0	0	0	0	0	0	0	0	0	0	0	0	0	0	0
intI	NA (closest 1*)	1	0	1	97.34	1014	1014	27	0	CP049891.1	NCBI	0	0	0	0	0	0	0	0	0	0	0	0	0	0	0	0	0	0	0	0	0	0	0	0	0	0	0	0	0	0	0	0	0	0	0	0	0	0
intI	1***	3	0	3	100	771	768	0	0	NC_011617.1	NCBI	0	0	0	0	0	0	0	1	1	1	0	0	0	0	0	0	0	0	0	0	0	0	0	0	0	0	0	0	0	0	0	0	0	0	0	0	0	0
intI	1***	1	1	0	100	771	721	0	0	NC_011617.1	NCBI	0	0	0	0	0	0	0	0	0	0	0	0	0	0	0	0	0	0	0	0	0	0	0	1	0	0	0	0	0	0	0	0	0	0	0	0	0	0
intI	1**	1	0	1	99.76	771	412	1	0	NC_011617.1	NCBI	0	0	0	0	0	0	1	0	0	0	0	0	0	0	0	0	0	0	0	0	0	0	0	0	0	0	0	0	0	0	0	0	0	0	0	0	0	0
intI	1**	1	0	1	99.78	771	445	1	0	NC_011617.1	NCBI	0	0	0	0	0	0	0	0	0	0	0	0	0	0	0	0	0	0	0	0	0	0	0	0	0	0	0	0	0	0	0	0	0	0	0	0	0	0
intI	1***	1	0	1	100	771	383	0	0	NC_011617.1	NCBI	0	0	0	0	0	0	0	0	0	0	0	0	0	0	0	0	0	0	0	0	0	0	0	0	0	0	0	0	0	0	0	0	0	0	0	0	0	0
intI	2***	2	0	2	100	537	229	0	0	CP034046.1	NCBI	0	0	0	0	0	0	0	0	0	0	0	0	0	0	0	0	0	0	0	0	0	0	0	0	0	0	0	0	0	0	0	0	0	0	0	0	0	0
intI	2***	2	0	2	100	537	314	0	0	CP034046.1	NCBI	0	0	0	0	0	0	0	0	0	0	0	0	0	0	0	0	0	0	0	0	0	0	0	0	0	0	0	0	0	0	0	0	0	0	0	0	0	0
intI	2	2	0	2	100	537	537	0	0	CP034046.1	NCBI	0	0	0	0	0	0	0	0	0	0	0	0	0	0	0	0	0	0	0	0	0	0	0	0	0	0	0	0	0	0	0	0	0	0	0	0	0	0
Other Virulence Genes
allA												0	0	0	0	0	0	0	0	0	0	0	0	0	0	0	0	0	0	1	0	0	0	0	0	0	0	0	0	0	0	1	0	0	0	0	0	0	0
allA	NA (closest 8*)	1	1	0	97.93	483	483	10	0		Bigsdb-Klebsiella pneumoniae	0	0	0	0	0	0	0	0	0	0	0	0	0	0	0	0	0	0	1	0	0	0	0	0	0	0	0	0	0	0	0	0	0	0	0	0	0	0
allA	NA (closest 9*)	1	1	0	99.79	483	483	1	0		Bigsdb-Klebsiella pneumoniae	0	0	0	0	0	0	0	0	0	0	0	0	0	0	0	0	0	0	0	0	0	0	0	0	0	0	0	0	0	0	1	0	0	0	0	0	0	0
allA	5	2	1	1	100	483	483	0	0		Bigsdb-Klebsiella pneumoniae	0	0	0	0	0	0	0	0	0	0	0	0	0	0	0	0	0	0	0	0	0	0	0	0	0	0	0	0	0	0	0	0	0	0	0	0	0	0
allA	7	1	1	0	100	483	483	0	0		Bigsdb-Klebsiella pneumoniae	0	0	0	0	0	0	0	0	0	0	0	0	0	0	0	0	0	0	0	0	0	0	0	0	0	0	0	0	0	0	0	0	0	0	0	0	0	0
allA	1	5	0	5	100	483	483	0	0		Bigsdb-Klebsiella pneumoniae	0	0	0	0	0	0	0	0	0	0	0	0	0	0	0	0	0	0	0	0	0	0	0	0	0	0	0	0	0	0	0	0	0	0	0	0	0	0
allB												0	0	0	0	0	0	0	0	0	0	0	0	0	0	0	0	0	0	1	0	0	0	0	0	0	0	0	0	0	0	1	0	0	0	0	0	0	0
allB	NA (closest 25*)	1	1	0	98.16	1362	1362	25	0		Bigsdb-Klebsiella pneumoniae	0	0	0	0	0	0	0	0	0	0	0	0	0	0	0	0	0	0	1	0	0	0	0	0	0	0	0	0	0	0	0	0	0	0	0	0	0	0
allB	NA (closest 40*)	1	1	0	99.93	1362	1362	1	0		Bigsdb-Klebsiella pneumoniae	0	0	0	0	0	0	0	0	0	0	0	0	0	0	0	0	0	0	0	0	0	0	0	0	0	0	0	0	0	0	1	0	0	0	0	0	0	0
allB	NA (closest 5*)	1	1	0	98.53	1362	1362	20	0		Bigsdb-Klebsiella pneumoniae	0	0	0	0	0	0	0	0	0	0	0	0	0	0	0	0	0	0	0	0	0	0	0	0	0	0	0	0	0	0	0	0	0	0	0	0	0	0
allB	40	1	1	0	100	1362	1362	0	0		Bigsdb-Klebsiella pneumoniae	0	0	0	0	0	0	0	0	0	0	0	0	0	0	0	0	0	0	0	0	0	0	0	0	0	0	0	0	0	0	0	0	0	0	0	0	0	0
allB	1	5	0	5	100	1362	1362	0	0		Bigsdb-Klebsiella pneumoniae	0	0	0	0	0	0	0	0	0	0	0	0	0	0	0	0	0	0	0	0	0	0	0	0	0	0	0	0	0	0	0	0	0	0	0	0	0	0
allB	6	1	0	1	100	1362	1362	0	0		Bigsdb-Klebsiella pneumoniae	0	0	0	0	0	0	0	0	0	0	0	0	0	0	0	0	0	0	0	0	0	0	0	0	0	0	0	0	0	0	0	0	0	0	0	0	0	0
allC												0	0	0	0	0	0	0	0	0	0	0	0	0	0	0	0	0	0	1	0	0	0	0	0	0	0	0	0	0	0	1	0	0	0	0	0	0	0
allC	NA (closest 4*)	1	1	0	98.79	1236	1236	0	0		Bigsdb-Klebsiella pneumoniae	0	0	0	0	0	0	0	0	0	0	0	0	0	0	0	0	0	0	1	0	0	0	0	0	0	0	0	0	0	0	0	0	0	0	0	0	0	0
allC	23	1	1	0	100	1236	1236	0	0		Bigsdb-Klebsiella pneumoniae	0	0	0	0	0	0	0	0	0	0	0	0	0	0	0	0	0	0	0	0	0	0	0	0	0	0	0	0	0	0	1	0	0	0	0	0	0	0
allC	6	2	1	1	100	1236	1236	0	0		Bigsdb-Klebsiella pneumoniae	0	0	0	0	0	0	0	0	0	0	0	0	0	0	0	0	0	0	0	0	0	0	0	0	0	0	0	0	0	0	0	0	0	0	0	0	0	0
allC	2	4	0	4	100	1236	1236	0	0		Bigsdb-Klebsiella pneumoniae	0	0	0	0	0	0	0	0	0	0	0	0	0	0	0	0	0	0	0	0	0	0	0	0	0	0	0	0	0	0	0	0	0	0	0	0	0	0
allC	1	1	0	1	100	1236	1236	0	0		Bigsdb-Klebsiella pneumoniae	0	0	0	0	0	0	0	0	0	0	0	0	0	0	0	0	0	0	0	0	0	0	0	0	0	0	0	0	0	0	0	0	0	0	0	0	0	0
allC	6*	1	1	0	100	1236	1232	0	0		Bigsdb-Klebsiella pneumoniae	0	0	0	0	0	0	0	0	0	0	0	0	0	0	0	0	0	0	0	0	0	0	0	0	0	0	0	0	0	0	0	0	0	0	0	0	0	0
allD												0	0	0	0	0	0	0	0	0	0	0	0	0	0	0	0	0	0	1	0	0	0	0	0	0	0	0	0	0	0	1	0	0	0	0	0	0	0
allD	NA (closest 2*)	1	1	0	98.48	1050	1050	16	0		Bigsdb-Klebsiella pneumoniae	0	0	0	0	0	0	0	0	0	0	0	0	0	0	0	0	0	0	1	0	0	0	0	0	0	0	0	0	0	0	0	0	0	0	0	0	0	0
allD	NA (closest 5*)	1	1	0	99.90	1050	1050	1	0		Bigsdb-Klebsiella pneumoniae	0	0	0	0	0	0	0	0	0	0	0	0	0	0	0	0	0	0	0	0	0	0	0	0	0	0	0	0	0	0	1	0	0	0	0	0	0	0
allD	6	2	1	1	100	1050	1050	0	0		Bigsdb-Klebsiella pneumoniae	0	0	0	0	0	0	0	0	0	0	0	0	0	0	0	0	0	0	0	0	0	0	0	0	0	0	0	0	0	0	0	0	0	0	0	0	0	0
allD	7	1	1	0	100	1050	1050	0	0		Bigsdb-Klebsiella pneumoniae	0	0	0	0	0	0	0	0	0	0	0	0	0	0	0	0	0	0	0	0	0	0	0	0	0	0	0	0	0	0	0	0	0	0	0	0	0	0
allD	1	5	0	5	100	1050	1050	0	0		Bigsdb-Klebsiella pneumoniae	0	0	0	0	0	0	0	0	0	0	0	0	0	0	0	0	0	0	0	0	0	0	0	0	0	0	0	0	0	0	0	0	0	0	0	0	0	0
allR												0	0	0	0	0	0	0	0	0	0	0	0	0	0	0	0	0	0	1	0	0	0	0	0	0	0	0	0	0	0	1	0	0	0	0	0	0	0
allR	NA (closest 1*)	1	1	0	98.05	819	819	16	0		Bigsdb-Klebsiella pneumoniae	0	0	0	0	0	0	0	0	0	0	0	0	0	0	0	0	0	0	1	0	0	0	0	0	0	0	0	0	0	0	0	0	0	0	0	0	0	0
allR	2	1	1	0	100	819	819	0	0		Bigsdb-Klebsiella pneumoniae	0	0	0	0	0	0	0	0	0	0	0	0	0	0	0	0	0	0	0	0	0	0	0	0	0	0	0	0	0	0	1	0	0	0	0	0	0	0
allR	7	1	1	0	100	819	819	0	0		Bigsdb-Klebsiella pneumoniae	0	0	0	0	0	0	0	0	0	0	0	0	0	0	0	0	0	0	0	0	0	0	0	0	0	0	0	0	0	0	0	0	0	0	0	0	0	0
allR	5	1	1	0	100	819	819	0	0		Bigsdb-Klebsiella pneumoniae	0	0	0	0	0	0	0	0	0	0	0	0	0	0	0	0	0	0	0	0	0	0	0	0	0	0	0	0	0	0	0	0	0	0	0	0	0	0
allR	1	5	0	5	100	819	819	0	0		Bigsdb-Klebsiella pneumoniae	0	0	0	0	0	0	0	0	0	0	0	0	0	0	0	0	0	0	0	0	0	0	0	0	0	0	0	0	0	0	0	0	0	0	0	0	0	0
allR	9	1	0	1	100	819	819	0	0		Bigsdb-Klebsiella pneumoniae	0	0	0	0	0	0	0	0	0	0	0	0	0	0	0	0	0	0	0	0	0	0	0	0	0	0	0	0	0	0	0	0	0	0	0	0	0	0
allS												0	0	0	0	0	0	0	0	0	0	0	0	0	0	0	0	0	0	1	0	0	0	0	0	0	0	0	0	0	0	1	0	0	0	0	0	0	0
allS	NA (closest 16*)	1	1	0	96.65	924	924	31	0		Bigsdb-Klebsiella pneumoniae	0	0	0	0	0	0	0	0	0	0	0	0	0	0	0	0	0	0	1	0	0	0	0	0	0	0	0	0	0	0	0	0	0	0	0	0	0	0
allS	NA (closest 18*)	1	1	0	99.89	924	924	1	0		Bigsdb-Klebsiella pneumoniae	0	0	0	0	0	0	0	0	0	0	0	0	0	0	0	0	0	0	0	0	0	0	0	0	0	0	0	0	0	0	1	0	0	0	0	0	0	0
allS	6	1	1	0	100	924	924	0	0		Bigsdb-Klebsiella pneumoniae	0	0	0	0	0	0	0	0	0	0	0	0	0	0	0	0	0	0	0	0	0	0	0	0	0	0	0	0	0	0	0	0	0	0	0	0	0	0
allS	39	1	1	0	100	924	924	0	0		Bigsdb-Klebsiella pneumoniae	0	0	0	0	0	0	0	0	0	0	0	0	0	0	0	0	0	0	0	0	0	0	0	0	0	0	0	0	0	0	0	0	0	0	0	0	0	0
allS	1	5	0	5	100	924	924	0	0		Bigsdb-Klebsiella pneumoniae	0	0	0	0	0	0	0	0	0	0	0	0	0	0	0	0	0	0	0	0	0	0	0	0	0	0	0	0	0	0	0	0	0	0	0	0	0	0
allS	8	1	0	1	100	924	924	0	0		Bigsdb-Klebsiella pneumoniae	0	0	0	0	0	0	0	0	0	0	0	0	0	0	0	0	0	0	0	0	0	0	0	0	0	0	0	0	0	0	0	0	0	0	0	0	0	0
arcC												0	0	0	0	0	0	0	0	0	0	0	0	0	0	0	0	0	0	1	0	0	0	0	0	0	0	0	0	0	0	1	0	0	0	0	0	0	0
arcC	NA (closest 22*)	1	1	0	98.32	894	894	15	0		Bigsdb-Klebsiella pneumoniae	0	0	0	0	0	0	0	0	0	0	0	0	0	0	0	0	0	0	1	0	0	0	0	0	0	0	0	0	0	0	0	0	0	0	0	0	0	0
arcC	4	2	2	0	100	894	894	0	0		Bigsdb-Klebsiella pneumoniae	0	0	0	0	0	0	0	0	0	0	0	0	0	0	0	0	0	0	0	0	0	0	0	0	0	0	0	0	0	0	1	0	0	0	0	0	0	0
arcC	NA (closest 19*)	1	1	0	99.66	894	894	3	0		Bigsdb-Klebsiella pneumoniae	0	0	0	0	0	0	0	0	0	0	0	0	0	0	0	0	0	0	0	0	0	0	0	0	0	0	0	0	0	0	0	0	0	0	0	0	0	0
arcC	1	5	0	5	100	894	894	0	0		Bigsdb-Klebsiella pneumoniae	0	0	0	0	0	0	0	0	0	0	0	0	0	0	0	0	0	0	0	0	0	0	0	0	0	0	0	0	0	0	0	0	0	0	0	0	0	0
arcC	6	1	0	1	100	894	894	0	0		Bigsdb-Klebsiella pneumoniae	0	0	0	0	0	0	0	0	0	0	0	0	0	0	0	0	0	0	0	0	0	0	0	0	0	0	0	0	0	0	0	0	0	0	0	0	0	0
clbJ												0	0	0	0	0	0	0	0	0	0	0	0	0	0	0	0	0	0	0	0	0	0	0	0	0	0	0	0	0	0	0	0	0	0	0	0	0	0
clbJ	25	5	0	5	100	6501	6501	0	0		Bigsdb-Klebsiella pneumoniae	0	0	0	0	0	0	0	0	0	0	0	0	0	0	0	0	0	0	0	0	0	0	0	0	0	0	0	0	0	0	0	0	0	0	0	0	0	0
clbK												0	0	0	0	0	0	0	0	0	0	0	0	0	0	0	0	0	0	0	0	0	0	0	0	0	0	0	0	0	0	0	0	0	0	0	0	0	0
clbK	16	1	0	1	100	6465	6465	0	0		Bigsdb-Klebsiella pneumoniae	0	0	0	0	0	0	0	0	0	0	0	0	0	0	0	0	0	0	0	0	0	0	0	0	0	0	0	0	0	0	0	0	0	0	0	0	0	0
clbK	11	1	0	1	100	6465	6465	0	0		Bigsdb-Klebsiella pneumoniae	0	0	0	0	0	0	0	0	0	0	0	0	0	0	0	0	0	0	0	0	0	0	0	0	0	0	0	0	0	0	0	0	0	0	0	0	0	0
clbK	5	1	0	1	100	6465	6465	0	0		Bigsdb-Klebsiella pneumoniae	0	0	0	0	0	0	0	0	0	0	0	0	0	0	0	0	0	0	0	0	0	0	0	0	0	0	0	0	0	0	0	0	0	0	0	0	0	0
clbK	NA (closest 16*)	1	0	1	99.98	6465	6465	0	1		Bigsdb-Klebsiella pneumoniae	0	0	0	0	0	0	0	0	0	0	0	0	0	0	0	0	0	0	0	0	0	0	0	0	0	0	0	0	0	0	0	0	0	0	0	0	0	0
clbK	34	1	0	1	100	6465	6465	0	0		Bigsdb-Klebsiella pneumoniae	0	0	0	0	0	0	0	0	0	0	0	0	0	0	0	0	0	0	0	0	0	0	0	0	0	0	0	0	0	0	0	0	0	0	0	0	0	0
fdrA												0	0	0	0	0	0	0	0	0	0	0	0	0	0	0	0	0	0	1	0	0	0	0	0	0	0	0	0	0	0	1	0	0	0	0	0	0	0
fdrA	NA (closest 17*)	1	1	0	97.78	1668	1668	37	0		Bigsdb-Klebsiella pneumoniae	0	0	0	0	0	0	0	0	0	0	0	0	0	0	0	0	0	0	1	0	0	0	0	0	0	0	0	0	0	0	0	0	0	0	0	0	0	0
fdrA	NA (closest 7*)	1	1	0	99.94	1668	1668	1	0		Bigsdb-Klebsiella pneumoniae	0	0	0	0	0	0	0	0	0	0	0	0	0	0	0	0	0	0	0	0	0	0	0	0	0	0	0	0	0	0	1	0	0	0	0	0	0	0
fdrA	7	1	1	0	100	1668	1668	0	0		Bigsdb-Klebsiella pneumoniae	0	0	0	0	0	0	0	0	0	0	0	0	0	0	0	0	0	0	0	0	0	0	0	0	0	0	0	0	0	0	0	0	0	0	0	0	0	0
fdrA	NA (closest 4*)	1	1	0	99.52	1668	1668	8	0		Bigsdb-Klebsiella pneumoniae	0	0	0	0	0	0	0	0	0	0	0	0	0	0	0	0	0	0	0	0	0	0	0	0	0	0	0	0	0	0	0	0	0	0	0	0	0	0
fdrA	1	5	0	5	100	1668	1668	0	0		Bigsdb-Klebsiella pneumoniae	0	0	0	0	0	0	0	0	0	0	0	0	0	0	0	0	0	0	0	0	0	0	0	0	0	0	0	0	0	0	0	0	0	0	0	0	0	0
fdrA	8	1	0	1	100	1668	1668	0	0		Bigsdb-Klebsiella pneumoniae	0	0	0	0	0	0	0	0	0	0	0	0	0	0	0	0	0	0	0	0	0	0	0	0	0	0	0	0	0	0	0	0	0	0	0	0	0	0
gcl												0	0	0	0	0	0	0	0	0	0	0	0	0	0	0	0	0	0	1	0	0	0	0	0	0	0	0	0	0	0	1	0	0	0	0	0	0	0
gcl	NA (closest 14*)	1	1	0	97.64	1782	1782	42	0		Bigsdb-Klebsiella pneumoniae	0	0	0	0	0	0	0	0	0	0	0	0	0	0	0	0	0	0	1	0	0	0	0	0	0	0	0	0	0	0	0	0	0	0	0	0	0	0
gcl	NA (closest 9*)	1	1	0	99.78	1782	1782	4	0		Bigsdb-Klebsiella pneumoniae	0	0	0	0	0	0	0	0	0	0	0	0	0	0	0	0	0	0	0	0	0	0	0	0	0	0	0	0	0	0	1	0	0	0	0	0	0	0
gcl	NA (closest 8*)	1	1	0	99.94	1782	1782	1	0		Bigsdb-Klebsiella pneumoniae	0	0	0	0	0	0	0	0	0	0	0	0	0	0	0	0	0	0	0	0	0	0	0	0	0	0	0	0	0	0	0	0	0	0	0	0	0	0
gcl	NA (closest 17*)	1	1	0	99.94	1782	1782	1	0		Bigsdb-Klebsiella pneumoniae	0	0	0	0	0	0	0	0	0	0	0	0	0	0	0	0	0	0	0	0	0	0	0	0	0	0	0	0	0	0	0	0	0	0	0	0	0	0
gcl	2	4	0	4	100	1782	1782	0	0		Bigsdb-Klebsiella pneumoniae	0	0	0	0	0	0	0	0	0	0	0	0	0	0	0	0	0	0	0	0	0	0	0	0	0	0	0	0	0	0	0	0	0	0	0	0	0	0
gcl	1	1	0	1	100	1782	1782	0	0		Bigsdb-Klebsiella pneumoniae	0	0	0	0	0	0	0	0	0	0	0	0	0	0	0	0	0	0	0	0	0	0	0	0	0	0	0	0	0	0	0	0	0	0	0	0	0	0
gcl	10	1	0	1	100	1782	1782	0	0		Bigsdb-Klebsiella pneumoniae	0	0	0	0	0	0	0	0	0	0	0	0	0	0	0	0	0	0	0	0	0	0	0	0	0	0	0	0	0	0	0	0	0	0	0	0	0	0
glxK												0	0	0	0	0	0	0	0	0	0	0	0	0	0	0	0	0	0	1	0	0	0	0	0	0	0	0	0	0	0	1	0	0	0	0	0	0	0
glxK	NA (closest 27*)	1	1	0	97.03	1146	1146	34	0		Bigsdb-Klebsiella pneumoniae	0	0	0	0	0	0	0	0	0	0	0	0	0	0	0	0	0	0	1	0	0	0	0	0	0	0	0	0	0	0	0	0	0	0	0	0	0	0
glxK	4	2	2	0	100	1146	1146	0	0		Bigsdb-Klebsiella pneumoniae	0	0	0	0	0	0	0	0	0	0	0	0	0	0	0	0	0	0	0	0	0	0	0	0	0	0	0	0	0	0	1	0	0	0	0	0	0	0
glxK	NA (closest 6*)	1	1	0	99.91	1146	1146	1	0		Bigsdb-Klebsiella pneumoniae	0	0	0	0	0	0	0	0	0	0	0	0	0	0	0	0	0	0	0	0	0	0	0	0	0	0	0	0	0	0	0	0	0	0	0	0	0	0
glxK	1	5	0	5	100	1146	1146	0	0		Bigsdb-Klebsiella pneumoniae	0	0	0	0	0	0	0	0	0	0	0	0	0	0	0	0	0	0	0	0	0	0	0	0	0	0	0	0	0	0	0	0	0	0	0	0	0	0
glxK	7	1	0	1	100	1146	1146	0	0		Bigsdb-Klebsiella pneumoniae	0	0	0	0	0	0	0	0	0	0	0	0	0	0	0	0	0	0	0	0	0	0	0	0	0	0	0	0	0	0	0	0	0	0	0	0	0	0
glxR	NA (closest 3*)	1	1	0	97.27	879	879	24	0		Bigsdb-Klebsiella pneumoniae	0	0	0	0	0	0	0	0	0	0	0	0	0	0	0	0	0	0	1	0	0	0	0	0	0	0	0	0	0	0	0	0	0	0	0	0	0	0
glxR	6	1	1	0	100	879	879	0	0		Bigsdb-Klebsiella pneumoniae	0	0	0	0	0	0	0	0	0	0	0	0	0	0	0	0	0	0	0	0	0	0	0	0	0	0	0	0	0	0	1	0	0	0	0	0	0	0
glxR	2	3	2	1	100	879	879	0	0		Bigsdb-Klebsiella pneumoniae	0	0	0	0	0	0	0	0	0	0	0	0	0	0	0	0	0	0	0	0	0	0	0	0	0	0	0	0	0	0	0	0	0	0	0	0	0	0
glxR	1	5	0	5	100	879	879	0	0		Bigsdb-Klebsiella pneumoniae	0	0	0	0	0	0	0	0	0	0	0	0	0	0	0	0	0	0	0	0	0	0	0	0	0	0	0	0	0	0	0	0	0	0	0	0	0	0
hyi												0	0	0	0	0	0	0	0	0	0	0	0	0	0	0	0	0	0	1	0	0	0	0	0	0	0	0	0	0	0	1	0	0	0	0	0	0	0
hyi	NA (closest 13*)	1	1	0	96.14	777	777	30	0		Bigsdb-Klebsiella pneumoniae	0	0	0	0	0	0	0	0	0	0	0	0	0	0	0	0	0	0	1	0	0	0	0	0	0	0	0	0	0	0	0	0	0	0	0	0	0	0
hyi	NA (closest 6*)	3	3	0	99.87	777	777	1	0		Bigsdb-Klebsiella pneumoniae	0	0	0	0	0	0	0	0	0	0	0	0	0	0	0	0	0	0	0	0	0	0	0	0	0	0	0	0	0	0	1	0	0	0	0	0	0	0
hyi	1	5	0	5	100	777	777	0	0		Bigsdb-Klebsiella pneumoniae	0	0	0	0	0	0	0	0	0	0	0	0	0	0	0	0	0	0	0	0	0	0	0	0	0	0	0	0	0	0	0	0	0	0	0	0	0	0
hyi	6	1	0	1	100	777	777	0	0		Bigsdb-Klebsiella pneumoniae	0	0	0	0	0	0	0	0	0	0	0	0	0	0	0	0	0	0	0	0	0	0	0	0	0	0	0	0	0	0	0	0	0	0	0	0	0	0
kfuA												0	0	0	0	1	0	0	0	0	0	1	0	1	0	1	0	0	0	1	0	1	0	0	0	0	0	0	0	1	1	1	1	1	1	1	1	1	1
kfuA	3	28	13	15	100	1017	1017	0	0		Bigsdb-Klebsiella pneumoniae	0	0	0	0	1	0	0	0	0	0	0	0	0	0	0	0	0	0	0	0	0	0	0	0	0	0	0	0	0	0	0	1	1	1	1	1	1	1
kfuA	7	1	1	0	100	1017	1017	0	0		Bigsdb-Klebsiella pneumoniae	0	0	0	0	0	0	0	0	0	0	1	0	0	0	0	0	0	0	0	0	0	0	0	0	0	0	0	0	0	0	0	0	0	0	0	0	0	0
kfuA	NA (closest 17*)	1	1	0	99.90	1017	1017	1	0		Bigsdb-Klebsiella pneumoniae	0	0	0	0	0	0	0	0	0	0	0	0	0	0	0	0	0	0	0	0	0	0	0	0	0	0	0	0	0	0	0	0	0	0	0	0	0	0
kfuA	NA (closest 17*)	1	1	0	99.80	1017	1017	2	0		Bigsdb-Klebsiella pneumoniae	0	0	0	0	0	0	0	0	0	0	0	0	1	0	0	0	0	0	0	0	0	0	0	0	0	0	0	0	0	0	0	0	0	0	0	0	0	0
kfuA	110	1	1	0	100	1017	1017	0	0		Bigsdb-Klebsiella pneumoniae	0	0	0	0	0	0	0	0	0	0	0	0	0	0	1	0	0	0	0	0	0	0	0	0	0	0	0	0	0	0	0	0	0	0	0	0	0	0
kfuA	31	1	1	0	100	1017	1017	0	0		Bigsdb-Klebsiella pneumoniae	0	0	0	0	0	0	0	0	0	0	0	0	0	0	0	0	0	0	1	0	0	0	0	0	0	0	0	0	0	0	0	0	0	0	0	0	0	0
kfuA	1	8	3	5	100	1017	1017	0	0		Bigsdb-Klebsiella pneumoniae	0	0	0	0	0	0	0	0	0	0	0	0	0	0	0	0	0	0	0	0	1	0	0	0	0	0	0	0	0	0	0	0	0	0	0	0	0	0
kfuA	13	1	1	0	100	1017	1017	0	0		Bigsdb-Klebsiella pneumoniae	0	0	0	0	0	0	0	0	0	0	0	0	0	0	0	0	0	0	0	0	0	0	0	0	0	0	0	0	1	0	0	0	0	0	0	0	0	0
kfuA	34	1	1	0	100	1017	1017	0	0		Bigsdb-Klebsiella pneumoniae	0	0	0	0	0	0	0	0	0	0	0	0	0	0	0	0	0	0	0	0	0	0	0	0	0	0	0	0	0	1	0	0	0	0	0	0	0	0
kfuA	45	1	1	0	100	1017	1017	0	0		Bigsdb-Klebsiella pneumoniae	0	0	0	0	0	0	0	0	0	0	0	0	0	0	0	0	0	0	0	0	0	0	0	0	0	0	0	0	0	0	1	0	0	0	0	0	0	0
kfuA	104	1	1	0	100	1017	1017	0	0		Bigsdb-Klebsiella pneumoniae	0	0	0	0	0	0	0	0	0	0	0	0	0	0	0	0	0	0	0	0	0	0	0	0	0	0	0	0	0	0	0	0	0	0	0	0	0	0
kfuA	35	1	1	0	100	1017	1017	0	0		Bigsdb-Klebsiella pneumoniae	0	0	0	0	0	0	0	0	0	0	0	0	0	0	0	0	0	0	0	0	0	0	0	0	0	0	0	0	0	0	0	0	0	0	0	0	0	0
kfuA	161	1	1	0	100	1017	1017	0	0		Bigsdb-Klebsiella pneumoniae	0	0	0	0	0	0	0	0	0	0	0	0	0	0	0	0	0	0	0	0	0	0	0	0	0	0	0	0	0	0	0	0	0	0	0	0	0	0
kfuA	NA (closest 74*)	1	1	0	99.80	1017	1017	2	0		Bigsdb-Klebsiella pneumoniae	0	0	0	0	0	0	0	0	0	0	0	0	0	0	0	0	0	0	0	0	0	0	0	0	0	0	0	0	0	0	0	0	0	0	0	0	0	0
kfuA	8	1	0	1	100	1017	1017	0	0		Bigsdb-Klebsiella pneumoniae	0	0	0	0	0	0	0	0	0	0	0	0	0	0	0	0	0	0	0	0	0	0	0	0	0	0	0	0	0	0	0	0	0	0	0	0	0	0
kfuA	17	1	0	1	100	1017	1017	0	0		Bigsdb-Klebsiella pneumoniae	0	0	0	0	0	0	0	0	0	0	0	0	0	0	0	0	0	0	0	0	0	0	0	0	0	0	0	0	0	0	0	0	0	0	0	0	0	0
kfuA	54	2	0	2	100	1017	1017	0	0		Bigsdb-Klebsiella pneumoniae	0	0	0	0	0	0	0	0	0	0	0	0	0	0	0	0	0	0	0	0	0	0	0	0	0	0	0	0	0	0	0	0	0	0	0	0	0	0
kfuB												0	0	0	0	1	0	0	0	0	0	1	0	1	0	1	0	0	0	1	0	1	0	0	0	0	0	0	0	1	1	1	1	1	1	1	1	1	1
kfuB	34	15	6	9	100	1575	1575	0	0		Bigsdb-Klebsiella pneumoniae	0	0	0	0	1	0	0	0	0	0	0	0	0	0	0	0	0	0	0	0	0	0	0	0	0	0	0	0	0	0	0	1	1	1	1	0	0	0
kfuB	9	1	1	0	100	1575	1575	0	0		Bigsdb-Klebsiella pneumoniae	0	0	0	0	0	0	0	0	0	0	1	0	0	0	0	0	0	0	0	0	0	0	0	0	0	0	0	0	0	0	0	0	0	0	0	0	0	0
kfuB	51	1	1	0	100	1575	1575	0	0		Bigsdb-Klebsiella pneumoniae	0	0	0	0	0	0	0	0	0	0	0	0	1	0	0	0	0	0	0	0	0	0	0	0	0	0	0	0	0	0	0	0	0	0	0	0	0	0
kfuB	160	1	1	0	100	1575	1575	0	0		Bigsdb-Klebsiella pneumoniae	0	0	0	0	0	0	0	0	0	0	0	0	0	0	1	0	0	0	0	0	0	0	0	0	0	0	0	0	0	0	0	0	0	0	0	0	0	0
kfuB	NA (closest 43*)	1	1	0	99.94	1575	1575	1	0		Bigsdb-Klebsiella pneumoniae	0	0	0	0	0	0	0	0	0	0	0	0	0	0	0	0	0	0	1	0	0	0	0	0	0	0	0	0	0	0	0	0	0	0	0	0	0	0
kfuB	81	3	3	0	100	1575	1575	0	0		Bigsdb-Klebsiella pneumoniae	0	0	0	0	0	0	0	0	0	0	0	0	0	0	0	0	0	0	0	0	1	0	0	0	0	0	0	0	0	0	0	0	0	0	0	0	0	0
kfuB	NA (closest 114*)	1	1	0	99.94	1575	1575	1	0		Bigsdb-Klebsiella pneumoniae	0	0	0	0	0	0	0	0	0	0	0	0	0	0	0	0	0	0	0	0	0	0	0	0	0	0	0	0	1	0	0	0	0	0	0	0	0	0
kfuB	30	1	1	0	100	1575	1575	0	0		Bigsdb-Klebsiella pneumoniae	0	0	0	0	0	0	0	0	0	0	0	0	0	0	0	0	0	0	0	0	0	0	0	0	0	0	0	0	0	1	0	0	0	0	0	0	0	0
kfuB	NA (closest 223*)	1	1	0	99.87	1575	1575	2	0		Bigsdb-Klebsiella pneumoniae	0	0	0	0	0	0	0	0	0	0	0	0	0	0	0	0	0	0	0	0	0	0	0	0	0	0	0	0	0	0	1	0	0	0	0	0	0	0
kfuB	3	6	5	1	100	1575	1575	0	0		Bigsdb-Klebsiella pneumoniae	0	0	0	0	0	0	0	0	0	0	0	0	0	0	0	0	0	0	0	0	0	0	0	0	0	0	0	0	0	0	0	0	0	0	0	1	1	1
kfuB	10	3	2	1	100	1575	1575	0	0		Bigsdb-Klebsiella pneumoniae	0	0	0	0	0	0	0	0	0	0	0	0	0	0	0	0	0	0	0	0	0	0	0	0	0	0	0	0	0	0	0	0	0	0	0	0	0	0
kfuB	NA (closest 133*)	1	1	0	99.87	1575	1575	2	0		Bigsdb-Klebsiella pneumoniae	0	0	0	0	0	0	0	0	0	0	0	0	0	0	0	0	0	0	0	0	0	0	0	0	0	0	0	0	0	0	0	0	0	0	0	0	0	0
kfuB	NA (closest 133*)	1	1	0	99.81	1575	1575	3	0		Bigsdb-Klebsiella pneumoniae	0	0	0	0	0	0	0	0	0	0	0	0	0	0	0	0	0	0	0	0	0	0	0	0	0	0	0	0	0	0	0	0	0	0	0	0	0	0
kfuB	130	1	1	0	100	1575	1575	0	0		Bigsdb-Klebsiella pneumoniae	0	0	0	0	0	0	0	0	0	0	0	0	0	0	0	0	0	0	0	0	0	0	0	0	0	0	0	0	0	0	0	0	0	0	0	0	0	0
kfuB	NA (closest 47*)	1	1	0	99.94	1575	1575	1	0		Bigsdb-Klebsiella pneumoniae	0	0	0	0	0	0	0	0	0	0	0	0	0	0	0	0	0	0	0	0	0	0	0	0	0	0	0	0	0	0	0	0	0	0	0	0	0	0
kfuB	240	1	0	1	100	1575	1575	0	0		Bigsdb-Klebsiella pneumoniae	0	0	0	0	0	0	0	0	0	0	0	0	0	0	0	0	0	0	0	0	0	0	0	0	0	0	0	0	0	0	0	0	0	0	0	0	0	0
kfuB	166	1	0	1	100	1575	1575	0	0		Bigsdb-Klebsiella pneumoniae	0	0	0	0	0	0	0	0	0	0	0	0	0	0	0	0	0	0	0	0	0	0	0	0	0	0	0	0	0	0	0	0	0	0	0	0	0	0
kfuB	41	1	0	1	100	1575	1575	0	0		Bigsdb-Klebsiella pneumoniae	0	0	0	0	0	0	0	0	0	0	0	0	0	0	0	0	0	0	0	0	0	0	0	0	0	0	0	0	0	0	0	0	0	0	0	0	0	0
kfuB	1	5	0	5	100	1575	1575	0	0		Bigsdb-Klebsiella pneumoniae	0	0	0	0	0	0	0	0	0	0	0	0	0	0	0	0	0	0	0	0	0	0	0	0	0	0	0	0	0	0	0	0	0	0	0	0	0	0
kfuB	7	1	0	1	100	1575	1575	0	0		Bigsdb-Klebsiella pneumoniae	0	0	0	0	0	0	0	0	0	0	0	0	0	0	0	0	0	0	0	0	0	0	0	0	0	0	0	0	0	0	0	0	0	0	0	0	0	0
kfuB	119	1	0	1	100	1575	1575	0	0		Bigsdb-Klebsiella pneumoniae	0	0	0	0	0	0	0	0	0	0	0	0	0	0	0	0	0	0	0	0	0	0	0	0	0	0	0	0	0	0	0	0	0	0	0	0	0	0
kfuB	13	2	0	2	100	1575	1575	0	0		Bigsdb-Klebsiella pneumoniae	0	0	0	0	0	0	0	0	0	0	0	0	0	0	0	0	0	0	0	0	0	0	0	0	0	0	0	0	0	0	0	0	0	0	0	0	0	0
kfuB	140	2	0	2	100	1575	1575	0	0		Bigsdb-Klebsiella pneumoniae	0	0	0	0	0	0	0	0	0	0	0	0	0	0	0	0	0	0	0	0	0	0	0	0	0	0	0	0	0	0	0	0	0	0	0	0	0	0
kfuC												0	0	0	0	1	0	0	0	0	0	1	0	1	0	1	0	0	0	1	0	1	0	0	0	0	0	0	0	1	1	1	1	1	1	1	1	1	1
kfuC	7	1	1	0	100	1029	1029	0	0		Bigsdb-Klebsiella pneumoniae	0	0	0	0	0	0	0	0	0	0	1	0	0	0	0	0	0	0	0	0	0	0	0	0	0	0	0	0	0	0	0	0	0	0	0	0	0	0
kfuC	NA (closest 76*)	2	1	1	96.40	1029	1029	37	0		Bigsdb-Klebsiella pneumoniae	0	0	0	0	0	0	0	0	0	0	0	0	0	0	0	0	0	0	0	0	0	0	0	0	0	0	0	0	0	0	0	0	0	0	0	0	0	0
kfuC	NA (closest 76*)	1	1	0	96.70	1029	1029	34	0		Bigsdb-Klebsiella pneumoniae	0	0	0	0	0	0	0	0	0	0	0	0	0	0	0	0	0	0	0	0	0	0	0	0	0	0	0	0	0	0	0	0	0	0	0	0	0	0
kfuC	NA (closest 76*)	1	1	0	96.50	1029	1029	36	0		Bigsdb-Klebsiella pneumoniae	0	0	0	0	0	0	0	0	0	0	0	0	0	0	0	0	0	0	0	0	0	0	0	0	0	0	0	0	0	0	0	0	0	0	0	0	0	0
kfuC	NA (closest 76*)	1	1	0	96.31	1029	1029	38	0		Bigsdb-Klebsiella pneumoniae	0	0	0	0	0	0	0	0	0	0	0	0	0	0	0	0	0	0	0	0	0	0	0	0	0	0	0	0	0	0	0	0	0	0	0	0	0	0
kfuC	NA (closest 76*)	1	1	0	96.60	1029	1029	35	0		Bigsdb-Klebsiella pneumoniae	0	0	0	0	0	0	0	0	0	0	0	0	0	0	0	0	0	0	0	0	0	0	0	0	0	0	0	0	0	0	1	0	0	0	0	0	0	0
kfuC	NA (closest 76*)	1	1	0	96.79	1029	1029	33	0		Bigsdb-Klebsiella pneumoniae	0	0	0	0	0	0	0	0	0	0	0	0	1	0	0	0	0	0	0	0	0	0	0	0	0	0	0	0	0	0	0	0	0	0	0	0	0	0
kfuC	80	1	1	0	100	1029	1029	0	0		Bigsdb-Klebsiella pneumoniae	0	0	0	0	0	0	0	0	0	0	0	0	0	0	1	0	0	0	0	0	0	0	0	0	0	0	0	0	0	0	0	0	0	0	0	0	0	0
kfuC	33	1	1	0	100	1029	1029	0	0		Bigsdb-Klebsiella pneumoniae	0	0	0	0	0	0	0	0	0	0	0	0	0	0	0	0	0	0	1	0	0	0	0	0	0	0	0	0	0	0	0	0	0	0	0	0	0	0
kfuC	19	3	3	0	100	1029	1029	0	0		Bigsdb-Klebsiella pneumoniae	0	0	0	0	0	0	0	0	0	0	0	0	0	0	0	0	0	0	0	0	1	0	0	0	0	0	0	0	0	0	0	0	0	0	0	0	0	0
kfuC	38	1	1	0	100	1029	1029	0	0		Bigsdb-Klebsiella pneumoniae	0	0	0	0	0	0	0	0	0	0	0	0	0	0	0	0	0	0	0	0	0	0	0	0	0	0	0	0	1	0	0	0	0	0	0	0	0	0
kfuC	14	1	1	0	100	1029	1029	0	0		Bigsdb-Klebsiella pneumoniae	0	0	0	0	0	0	0	0	0	0	0	0	0	0	0	0	0	0	0	0	0	0	0	0	0	0	0	0	0	1	0	0	0	0	0	0	0	0
kfuC	25	14	6	8	100	1029	1029	0	0		Bigsdb-Klebsiella pneumoniae	0	0	0	0	1	0	0	0	0	0	0	0	0	0	0	0	0	0	0	0	0	0	0	0	0	0	0	0	0	0	0	1	1	1	1	0	0	0
kfuC	1	12	5	7	100	1029	1029	0	0		Bigsdb-Klebsiella pneumoniae	0	0	0	0	0	0	0	0	0	0	0	0	0	0	0	0	0	0	0	0	0	0	0	0	0	0	0	0	0	0	0	0	0	0	0	1	1	1
kfuC	39	1	1	0	100	1029	1029	0	0		Bigsdb-Klebsiella pneumoniae	0	0	0	0	0	0	0	0	0	0	0	0	0	0	0	0	0	0	0	0	0	0	0	0	0	0	0	0	0	0	0	0	0	0	0	0	0	0
kfuC	101	1	1	0	100	1029	1029	0	0		Bigsdb-Klebsiella pneumoniae	0	0	0	0	0	0	0	0	0	0	0	0	0	0	0	0	0	0	0	0	0	0	0	0	0	0	0	0	0	0	0	0	0	0	0	0	0	0
kfuC	9	2	1	1	100	1029	1029	0	0		Bigsdb-Klebsiella pneumoniae	0	0	0	0	0	0	0	0	0	0	0	0	0	0	0	0	0	0	0	0	0	0	0	0	0	0	0	0	0	0	0	0	0	0	0	0	0	0
kfuC	32	1	0	1	100	1029	1029	0	0		Bigsdb-Klebsiella pneumoniae	0	0	0	0	0	0	0	0	0	0	0	0	0	0	0	0	0	0	0	0	0	0	0	0	0	0	0	0	0	0	0	0	0	0	0	0	0	0
kfuC	6	1	0	1	100	1029	1029	0	0		Bigsdb-Klebsiella pneumoniae	0	0	0	0	0	0	0	0	0	0	0	0	0	0	0	0	0	0	0	0	0	0	0	0	0	0	0	0	0	0	0	0	0	0	0	0	0	0
kfuC	72	1	0	1	100	1029	1029	0	0		Bigsdb-Klebsiella pneumoniae	0	0	0	0	0	0	0	0	0	0	0	0	0	0	0	0	0	0	0	0	0	0	0	0	0	0	0	0	0	0	0	0	0	0	0	0	0	0
kfuC	11	1	0	1	100	1029	1029	0	0		Bigsdb-Klebsiella pneumoniae	0	0	0	0	0	0	0	0	0	0	0	0	0	0	0	0	0	0	0	0	0	0	0	0	0	0	0	0	0	0	0	0	0	0	0	0	0	0
kfuC	NA (closest 25*)	1	0	1	99.71	1029	1029	3	0		Bigsdb-Klebsiella pneumoniae	0	0	0	0	0	0	0	0	0	0	0	0	0	0	0	0	0	0	0	0	0	0	0	0	0	0	0	0	0	0	0	0	0	0	0	0	0	0
kfuC	66	2	0	2	100	1029	1029	0	0		Bigsdb-Klebsiella pneumoniae	0	0	0	0	0	0	0	0	0	0	0	0	0	0	0	0	0	0	0	0	0	0	0	0	0	0	0	0	0	0	0	0	0	0	0	0	0	0
kvgA												0	0	0	0	0	0	0	0	0	0	0	0	0	0	0	0	0	0	0	0	0	0	0	0	0	0	0	0	0	0	0	0	0	0	0	0	0	0
kvgA	1	1	0	1	100	624	624	0	0		Bigsdb-Klebsiella pneumoniae	0	0	0	0	0	0	0	0	0	0	0	0	0	0	0	0	0	0	0	0	0	0	0	0	0	0	0	0	0	0	0	0	0	0	0	0	0	0
kvgA	9	1	0	1	100	624	624	0	0		Bigsdb-Klebsiella pneumoniae	0	0	0	0	0	0	0	0	0	0	0	0	0	0	0	0	0	0	0	0	0	0	0	0	0	0	0	0	0	0	0	0	0	0	0	0	0	0
kvgA	2	2	0	2	100	624	624	0	0		Bigsdb-Klebsiella pneumoniae	0	0	0	0	0	0	0	0	0	0	0	0	0	0	0	0	0	0	0	0	0	0	0	0	0	0	0	0	0	0	0	0	0	0	0	0	0	0
kvgS												0	0	0	0	0	0	0	0	0	0	0	0	0	0	0	0	0	0	0	0	0	0	0	0	0	0	0	0	0	0	0	0	0	0	0	0	0	0
kvgS	15	1	0	1	100	3643	3643	0	0		Bigsdb-Klebsiella pneumoniae	0	0	0	0	0	0	0	0	0	0	0	0	0	0	0	0	0	0	0	0	0	0	0	0	0	0	0	0	0	0	0	0	0	0	0	0	0	0
kvgS	12	1	0	1	100	3645	3645	0	0		Bigsdb-Klebsiella pneumoniae	0	0	0	0	0	0	0	0	0	0	0	0	0	0	0	0	0	0	0	0	0	0	0	0	0	0	0	0	0	0	0	0	0	0	0	0	0	0
kvgS	38	2	0	2	100	3645	3645	0	0		Bigsdb-Klebsiella pneumoniae	0	0	0	0	0	0	0	0	0	0	0	0	0	0	0	0	0	0	0	0	0	0	0	0	0	0	0	0	0	0	0	0	0	0	0	0	0	0
mceA												0	0	0	0	0	0	0	0	0	0	0	0	0	0	0	0	0	0	0	0	0	0	0	0	0	0	0	0	0	0	0	0	0	0	0	0	0	0
mceA	1	9	1	8	100	300	300	0	0		Bigsdb-Klebsiella pneumoniae	0	0	0	0	0	0	0	0	0	0	0	0	0	0	0	0	0	0	0	0	0	0	0	0	0	0	0	0	0	0	0	0	0	0	0	0	0	0
mceB												0	0	0	0	0	0	0	0	0	0	0	0	0	0	0	0	0	0	0	0	0	0	0	0	0	0	0	0	0	0	0	0	0	0	0	0	0	0
mceB	1	7	1	6	100	288	288	0	0		Bigsdb-Klebsiella pneumoniae	0	0	0	0	0	0	0	0	0	0	0	0	0	0	0	0	0	0	0	0	0	0	0	0	0	0	0	0	0	0	0	0	0	0	0	0	0	0
mceB	2	2	0	2	100	288	288	0	0		Bigsdb-Klebsiella pneumoniae	0	0	0	0	0	0	0	0	0	0	0	0	0	0	0	0	0	0	0	0	0	0	0	0	0	0	0	0	0	0	0	0	0	0	0	0	0	0
mceC												0	0	0	0	0	0	0	0	0	0	0	0	0	0	0	0	0	0	0	0	0	0	0	0	0	0	0	0	0	0	0	0	0	0	0	0	0	0
mceC	NA (closest 7*)	1	1	0	99.91	1113	1113	1	0		Bigsdb-Klebsiella pneumoniae	0	0	0	0	0	0	0	0	0	0	0	0	0	0	0	0	0	0	0	0	0	0	0	0	0	0	0	0	0	0	0	0	0	0	0	0	0	0
mceC	1	8	0	8	100	1113	1113	0	0		Bigsdb-Klebsiella pneumoniae	0	0	0	0	0	0	0	0	0	0	0	0	0	0	0	0	0	0	0	0	0	0	0	0	0	0	0	0	0	0	0	0	0	0	0	0	0	0
mceD												0	0	0	0	0	0	0	0	0	0	0	0	0	0	0	0	0	0	0	0	0	0	0	0	0	0	0	0	0	0	0	0	0	0	0	0	0	0
mceD	2	7	1	6	100	1236	1236	0	0		Bigsdb-Klebsiella pneumoniae	0	0	0	0	0	0	0	0	0	0	0	0	0	0	0	0	0	0	0	0	0	0	0	0	0	0	0	0	0	0	0	0	0	0	0	0	0	0
mceD	3	2	0	2	100	1236	1236	0	0		Bigsdb-Klebsiella pneumoniae	0	0	0	0	0	0	0	0	0	0	0	0	0	0	0	0	0	0	0	0	0	0	0	0	0	0	0	0	0	0	0	0	0	0	0	0	0	0
mceE												0	0	0	0	0	0	0	0	0	0	0	0	0	0	0	0	0	0	0	0	0	0	0	0	0	0	0	0	0	0	0	0	0	0	0	0	0	0
mceE	1	6	1	5	100	345	345	0	0		Bigsdb-Klebsiella pneumoniae	0	0	0	0	0	0	0	0	0	0	0	0	0	0	0	0	0	0	0	0	0	0	0	0	0	0	0	0	0	0	0	0	0	0	0	0	0	0
mceE	2	2	0	2	100	345	345	0	0		Bigsdb-Klebsiella pneumoniae	0	0	0	0	0	0	0	0	0	0	0	0	0	0	0	0	0	0	0	0	0	0	0	0	0	0	0	0	0	0	0	0	0	0	0	0	0	0
mceE	NA (closest 5*)	1	0	1	99.71	345	345	0	1		Bigsdb-Klebsiella pneumoniae	0	0	0	0	0	0	0	0	0	0	0	0	0	0	0	0	0	0	0	0	0	0	0	0	0	0	0	0	0	0	0	0	0	0	0	0	0	0
mceG												0	0	0	0	0	0	0	0	0	0	0	0	0	0	0	0	0	0	0	0	0	0	0	0	0	0	0	0	0	0	0	0	0	0	0	0	0	0
mceG	1	2	1	1	100	2097	2097	0	0		Bigsdb-Klebsiella pneumoniae	0	0	0	0	0	0	0	0	0	0	0	0	0	0	0	0	0	0	0	0	0	0	0	0	0	0	0	0	0	0	0	0	0	0	0	0	0	0
mceG	2	4	0	4	100	2097	2097	0	0		Bigsdb-Klebsiella pneumoniae	0	0	0	0	0	0	0	0	0	0	0	0	0	0	0	0	0	0	0	0	0	0	0	0	0	0	0	0	0	0	0	0	0	0	0	0	0	0
mceG	7	1	0	1	100	2097	2097	0	0		Bigsdb-Klebsiella pneumoniae	0	0	0	0	0	0	0	0	0	0	0	0	0	0	0	0	0	0	0	0	0	0	0	0	0	0	0	0	0	0	0	0	0	0	0	0	0	0
mceG	6	2	0	2	100	2097	2097	0	0		Bigsdb-Klebsiella pneumoniae	0	0	0	0	0	0	0	0	0	0	0	0	0	0	0	0	0	0	0	0	0	0	0	0	0	0	0	0	0	0	0	0	0	0	0	0	0	0
mceH												0	0	0	0	0	0	0	0	0	0	0	0	0	0	0	0	0	0	0	0	0	0	0	0	0	0	0	0	0	0	0	0	0	0	0	0	0	0
mceH	1	7	1	6	100	1275	1275	0	0		Bigsdb-Klebsiella pneumoniae	0	0	0	0	0	0	0	0	0	0	0	0	0	0	0	0	0	0	0	0	0	0	0	0	0	0	0	0	0	0	0	0	0	0	0	0	0	0
mceH	5	2	0	2	100	1275	1275	0	0		Bigsdb-Klebsiella pneumoniae	0	0	0	0	0	0	0	0	0	0	0	0	0	0	0	0	0	0	0	0	0	0	0	0	0	0	0	0	0	0	0	0	0	0	0	0	0	0
mceI												0	0	0	0	0	0	0	0	0	0	0	0	0	0	0	0	0	0	0	0	0	0	0	0	0	0	0	0	0	0	0	0	0	0	0	0	0	0
mceI	1	3	1	2	100	486	486	0	0		Bigsdb-Klebsiella pneumoniae	0	0	0	0	0	0	0	0	0	0	0	0	0	0	0	0	0	0	0	0	0	0	0	0	0	0	0	0	0	0	0	0	0	0	0	0	0	0
mceI	2	4	0	4	100	486	486	0	0		Bigsdb-Klebsiella pneumoniae	0	0	0	0	0	0	0	0	0	0	0	0	0	0	0	0	0	0	0	0	0	0	0	0	0	0	0	0	0	0	0	0	0	0	0	0	0	0
mceI	3	2	0	2	100	486	486	0	0		Bigsdb-Klebsiella pneumoniae	0	0	0	0	0	0	0	0	0	0	0	0	0	0	0	0	0	0	0	0	0	0	0	0	0	0	0	0	0	0	0	0	0	0	0	0	0	0
mceJ												0	0	0	0	0	0	0	0	0	0	0	0	0	0	0	0	0	0	0	0	0	0	0	0	0	0	0	0	0	0	0	0	0	0	0	0	0	0
mceJ	5	1	1	0	100	1551	1551	0	0		Bigsdb-Klebsiella pneumoniae	0	0	0	0	0	0	0	0	0	0	0	0	0	0	0	0	0	0	0	0	0	0	0	0	0	0	0	0	0	0	0	0	0	0	0	0	0	0
mceJ	2	4	0	4	100	1551	1551	0	0		Bigsdb-Klebsiella pneumoniae	0	0	0	0	0	0	0	0	0	0	0	0	0	0	0	0	0	0	0	0	0	0	0	0	0	0	0	0	0	0	0	0	0	0	0	0	0	0
mceJ	1	2	0	2	100	1551	1551	0	0		Bigsdb-Klebsiella pneumoniae	0	0	0	0	0	0	0	0	0	0	0	0	0	0	0	0	0	0	0	0	0	0	0	0	0	0	0	0	0	0	0	0	0	0	0	0	0	0
mceJ	7	2	0	2	100	1551	1551	0	0		Bigsdb-Klebsiella pneumoniae	0	0	0	0	0	0	0	0	0	0	0	0	0	0	0	0	0	0	0	0	0	0	0	0	0	0	0	0	0	0	0	0	0	0	0	0	0	0
mrkA												1	1	1	1	1	1	1	1	1	1	1	1	1	1	1	1	1	1	1	1	1	1	1	1	1	1	1	1	1	1	1	1	1	1	1	1	1	1
mrkA	6	22	6	16	100	609	609	0	0		Bigsdb-Klebsiella pneumoniae	1	0	0	0	0	1	1	1	1	1	0	0	0	0	0	0	1	0	0	0	0	0	1	0	0	1	0	0	0	0	0	0	0	0	0	0	0	0
mrkA	2	44	20	24	100	609	609	0	0		Bigsdb-Klebsiella pneumoniae	0	1	1	1	0	0	0	0	0	0	0	0	0	1	0	1	0	0	0	0	0	1	0	1	1	0	1	1	0	0	0	0	0	0	0	0	0	0
mrkA	3	21	11	10	100	609	609	0	0		Bigsdb-Klebsiella pneumoniae	0	0	0	0	1	0	0	0	0	0	0	0	0	0	0	0	0	0	0	0	0	0	0	0	0	0	0	0	0	0	0	1	1	1	1	1	1	1
mrkA	9	5	4	1	100	609	609	0	0		Bigsdb-Klebsiella pneumoniae	0	0	0	0	0	0	0	0	0	0	1	0	0	0	1	0	0	0	0	0	0	0	0	0	0	0	0	0	1	1	0	0	0	0	0	0	0	0
mrkA	17	1	1	0	100	609	609	0	0		Bigsdb-Klebsiella pneumoniae	0	0	0	0	0	0	0	0	0	0	0	1	0	0	0	0	0	0	0	0	0	0	0	0	0	0	0	0	0	0	0	0	0	0	0	0	0	0
mrkA	42	3	3	0	100	609	609	0	0		Bigsdb-Klebsiella pneumoniae	0	0	0	0	0	0	0	0	0	0	0	0	1	0	0	0	0	0	0	0	0	0	0	0	0	0	0	0	0	0	0	0	0	0	0	0	0	0
mrkA	NA (closest 122*)	1	1	0	99.84	609	609	1	0		Bigsdb-Klebsiella pneumoniae	0	0	0	0	0	0	0	0	0	0	0	0	0	0	0	0	0	1	0	0	0	0	0	0	0	0	0	0	0	0	0	0	0	0	0	0	0	0
mrkA	31	1	1	0	100	609	609	0	0		Bigsdb-Klebsiella pneumoniae	0	0	0	0	0	0	0	0	0	0	0	0	0	0	0	0	0	0	1	0	0	0	0	0	0	0	0	0	0	0	0	0	0	0	0	0	0	0
mrkA	68	1	1	0	100	609	609	0	0		Bigsdb-Klebsiella pneumoniae	0	0	0	0	0	0	0	0	0	0	0	0	0	0	0	0	0	0	0	1	0	0	0	0	0	0	0	0	0	0	0	0	0	0	0	0	0	0
mrkA	22	3	3	0	100	609	609	0	0		Bigsdb-Klebsiella pneumoniae	0	0	0	0	0	0	0	0	0	0	0	0	0	0	0	0	0	0	0	0	1	0	0	0	0	0	0	0	0	0	0	0	0	0	0	0	0	0
mrkA	14	3	3	0	100	609	609	0	0		Bigsdb-Klebsiella pneumoniae	0	0	0	0	0	0	0	0	0	0	0	0	0	0	0	0	0	0	0	0	0	0	0	0	0	0	0	0	0	0	1	0	0	0	0	0	0	0
mrkA	4	6	3	3	100	609	609	0	0		Bigsdb-Klebsiella pneumoniae	0	0	0	0	0	0	0	0	0	0	0	0	0	0	0	0	0	0	0	0	0	0	0	0	0	0	0	0	0	0	0	0	0	0	0	0	0	0
mrkA	13	5	2	3	100	609	609	0	0		Bigsdb-Klebsiella pneumoniae	0	0	0	0	0	0	0	0	0	0	0	0	0	0	0	0	0	0	0	0	0	0	0	0	0	0	0	0	0	0	0	0	0	0	0	0	0	0
mrkA	1	8	1	7	100	609	609	0	0		Bigsdb-Klebsiella pneumoniae	0	0	0	0	0	0	0	0	0	0	0	0	0	0	0	0	0	0	0	0	0	0	0	0	0	0	0	0	0	0	0	0	0	0	0	0	0	0
mrkA	129	2	2	0	100	609	609	0	0		Bigsdb-Klebsiella pneumoniae	0	0	0	0	0	0	0	0	0	0	0	0	0	0	0	0	0	0	0	0	0	0	0	0	0	0	0	0	0	0	0	0	0	0	0	0	0	0
mrkA	NA (closest 6*)	5	0	5	99.84	609	609	1	0		Bigsdb-Klebsiella pneumoniae	0	0	0	0	0	0	0	0	0	0	0	0	0	0	0	0	0	0	0	0	0	0	0	0	0	0	0	0	0	0	0	0	0	0	0	0	0	0
mrkA	12	6	0	6	100	609	609	0	0		Bigsdb-Klebsiella pneumoniae	0	0	0	0	0	0	0	0	0	0	0	0	0	0	0	0	0	0	0	0	0	0	0	0	0	0	0	0	0	0	0	0	0	0	0	0	0	0
mrkA	missing part of the sequence in the middle	1	1	0		609					Bigsdb-Klebsiella pneumoniae	0	0	0	0	0	0	0	0	0	0	0	0	0	0	0	0	0	0	0	0	0	0	0	0	0	0	0	0	0	0	0	0	0	0	0	0	0	0
mrkA	109	1	0	1	99.84	609	609	1	0		Bigsdb-Klebsiella pneumoniae	0	0	0	0	0	0	0	0	0	0	0	0	0	0	0	0	0	0	0	0	0	0	0	0	0	0	0	0	0	0	0	0	0	0	0	0	0	0
mrkB												1	1	1	1	1	1	1	1	1	1	1	1	1	1	1	1	1	1	1	1	1	1	1	1	1	1	1	1	1	1	1	1	1	1	1	1	1	1
mrkB	3	45	18	27	100	702	702	0	0		Bigsdb-Klebsiella pneumoniae	1	0	0	0	1	1	1	1	1	1	0	0	0	0	0	0	1	0	0	0	1	0	1	0	0	1	0	0	0	0	0	1	1	1	1	1	1	1
mrkB	2	32	11	21	100	702	702	0	0		Bigsdb-Klebsiella pneumoniae	0	1	1	0	0	0	0	0	0	0	0	0	0	0	0	0	0	0	0	0	0	1	0	0	1	0	0	0	0	0	0	0	0	0	0	0	0	0
mrkB	126	1	1	0	100	702	702	0	0		Bigsdb-Klebsiella pneumoniae	0	0	0	1	0	0	0	0	0	0	0	0	0	0	0	0	0	0	0	0	0	0	0	0	0	0	0	0	0	0	0	0	0	0	0	0	0	0
mrkB	13	4	3	1	100	702	702	0	0		Bigsdb-Klebsiella pneumoniae	0	0	0	0	0	0	0	0	0	0	1	0	0	0	0	0	0	0	0	0	0	0	0	0	0	0	0	0	1	1	0	0	0	0	0	0	0	0
mrkB	22	1	1	0	100	702	702	0	0		Bigsdb-Klebsiella pneumoniae	0	0	0	0	0	0	0	0	0	0	0	1	0	0	0	0	0	0	0	0	0	0	0	0	0	0	0	0	0	0	0	0	0	0	0	0	0	0
mrkB	27	3	3	0	100	702	702	0	0		Bigsdb-Klebsiella pneumoniae	0	0	0	0	0	0	0	0	0	0	0	0	1	0	0	0	0	0	0	0	0	0	0	0	0	0	0	0	0	0	1	0	0	0	0	0	0	0
mrkB	28	1	1	0	100	702	702	0	0		Bigsdb-Klebsiella pneumoniae	0	0	0	0	0	0	0	0	0	0	0	0	0	1	0	0	0	0	0	0	0	0	0	0	0	0	0	0	0	0	0	0	0	0	0	0	0	0
mrkB	NA (closest 13*)	1	1	0	99.86	702	702	1	0		Bigsdb-Klebsiella pneumoniae	0	0	0	0	0	0	0	0	0	0	0	0	0	0	1	0	0	0	0	0	0	0	0	0	0	0	0	0	0	0	0	0	0	0	0	0	0	0
mrkB	156	1	1	0	100	702	702	0	0		Bigsdb-Klebsiella pneumoniae	0	0	0	0	0	0	0	0	0	0	0	0	0	0	0	1	0	0	0	0	0	0	0	0	0	0	0	0	0	0	0	0	0	0	0	0	0	0
mrkB	NA (closest 229*)	1	1	0	99.57	702	702	3	0		Bigsdb-Klebsiella pneumoniae	0	0	0	0	0	0	0	0	0	0	0	0	0	0	0	0	0	1	0	0	0	0	0	0	0	0	0	0	0	0	0	0	0	0	0	0	0	0
mrkB	49	1	1	0	100	702	702	0	0		Bigsdb-Klebsiella pneumoniae	0	0	0	0	0	0	0	0	0	0	0	0	0	0	0	0	0	0	1	0	0	0	0	0	0	0	0	0	0	0	0	0	0	0	0	0	0	0
mrkB	5	2	1	1	100	702	702	0	0		Bigsdb-Klebsiella pneumoniae	0	0	0	0	0	0	0	0	0	0	0	0	0	0	0	0	0	0	0	1	0	0	0	0	0	0	0	0	0	0	0	0	0	0	0	0	0	0
mrkB	35	3	3	0	100	702	702	0	0		Bigsdb-Klebsiella pneumoniae	0	0	0	0	0	0	0	0	0	0	0	0	0	0	0	0	0	0	0	0	0	0	0	1	0	0	0	0	0	0	0	0	0	0	0	0	0	0
mrkB	153	3	2	1	100	702	702	0	0		Bigsdb-Klebsiella pneumoniae	0	0	0	0	0	0	0	0	0	0	0	0	0	0	0	0	0	0	0	0	0	0	0	0	0	0	1	0	0	0	0	0	0	0	0	0	0	0
mrkB	4	7	3	4	100	702	702	0	0		Bigsdb-Klebsiella pneumoniae	0	0	0	0	0	0	0	0	0	0	0	0	0	0	0	0	0	0	0	0	0	0	0	0	0	0	0	1	0	0	0	0	0	0	0	0	0	0
mrkB	199	1	1	0	100	702	702	0	0		Bigsdb-Klebsiella pneumoniae	0	0	0	0	0	0	0	0	0	0	0	0	0	0	0	0	0	0	0	0	0	0	0	0	0	0	0	0	0	0	0	0	0	0	0	0	0	0
mrkB	80	1	1	0	100	702	702	0	0		Bigsdb-Klebsiella pneumoniae	0	0	0	0	0	0	0	0	0	0	0	0	0	0	0	0	0	0	0	0	0	0	0	0	0	0	0	0	0	0	0	0	0	0	0	0	0	0
mrkB	31	1	1	0	100	702	702	0	0		Bigsdb-Klebsiella pneumoniae	0	0	0	0	0	0	0	0	0	0	0	0	0	0	0	0	0	0	0	0	0	0	0	0	0	0	0	0	0	0	0	0	0	0	0	0	0	0
mrkB	NA (closest 2*)	1	1	0	99.86	702	702	1	0		Bigsdb-Klebsiella pneumoniae	0	0	0	0	0	0	0	0	0	0	0	0	0	0	0	0	0	0	0	0	0	0	0	0	0	0	0	0	0	0	0	0	0	0	0	0	0	0
mrkB	23	1	1	0	100	702	702	0	0		Bigsdb-Klebsiella pneumoniae	0	0	0	0	0	0	0	0	0	0	0	0	0	0	0	0	0	0	0	0	0	0	0	0	0	0	0	0	0	0	0	0	0	0	0	0	0	0
mrkB	1	11	1	10	100	702	702	0	0		Bigsdb-Klebsiella pneumoniae	0	0	0	0	0	0	0	0	0	0	0	0	0	0	0	0	0	0	0	0	0	0	0	0	0	0	0	0	0	0	0	0	0	0	0	0	0	0
mrkB	44	1	1	0	100	702	702	0	0		Bigsdb-Klebsiella pneumoniae	0	0	0	0	0	0	0	0	0	0	0	0	0	0	0	0	0	0	0	0	0	0	0	0	0	0	0	0	0	0	0	0	0	0	0	0	0	0
mrkB	249	1	1	0	100	702	702	0	0		Bigsdb-Klebsiella pneumoniae	0	0	0	0	0	0	0	0	0	0	0	0	0	0	0	0	0	0	0	0	0	0	0	0	0	0	0	0	0	0	0	0	0	0	0	0	0	0
mrkB	NA (closest 38*)	1	1	0	85.61	702	702	0	0		Bigsdb-Klebsiella pneumoniae	0	0	0	0	0	0	0	0	0	0	0	0	0	0	0	0	0	0	0	0	0	0	0	0	0	0	0	0	0	0	0	0	0	0	0	0	0	0
mrkB	210	2	2	0	100	702	702	0	0		Bigsdb-Klebsiella pneumoniae	0	0	0	0	0	0	0	0	0	0	0	0	0	0	0	0	0	0	0	0	0	0	0	0	0	0	0	0	0	0	0	0	0	0	0	0	0	0
mrkB	82	2	1	1	100	702	702	0	0		Bigsdb-Klebsiella pneumoniae	0	0	0	0	0	0	0	0	0	0	0	0	0	0	0	0	0	0	0	0	0	0	0	0	0	0	0	0	0	0	0	0	0	0	0	0	0	0
mrkB	81	2	0	2	100	702	702	0	0		Bigsdb-Klebsiella pneumoniae	0	0	0	0	0	0	0	0	0	0	0	0	0	0	0	0	0	0	0	0	0	0	0	0	0	0	0	0	0	0	0	0	0	0	0	0	0	0
mrkB	146	2	0	2	100	702	702	0	0		Bigsdb-Klebsiella pneumoniae	0	0	0	0	0	0	0	0	0	0	0	0	0	0	0	0	0	0	0	0	0	0	0	0	0	0	0	0	0	0	0	0	0	0	0	0	0	0
mrkB	9	1	0	1	100	702	702	0	0		Bigsdb-Klebsiella pneumoniae	0	0	0	0	0	0	0	0	0	0	0	0	0	0	0	0	0	0	0	0	0	0	0	0	0	0	0	0	0	0	0	0	0	0	0	0	0	0
mrkB	30	1	0	1	100	702	702	0	0		Bigsdb-Klebsiella pneumoniae	0	0	0	0	0	0	0	0	0	0	0	0	0	0	0	0	0	0	0	0	0	0	0	0	0	0	0	0	0	0	0	0	0	0	0	0	0	0
mrkB	179	2	0	2	100	702	702	0	0		Bigsdb-Klebsiella pneumoniae	0	0	0	0	0	0	0	0	0	0	0	0	0	0	0	0	0	0	0	0	0	0	0	0	0	0	0	0	0	0	0	0	0	0	0	0	0	0
mrkB	67	1	0	1	100	702	702	0	0		Bigsdb-Klebsiella pneumoniae	0	0	0	0	0	0	0	0	0	0	0	0	0	0	0	0	0	0	0	0	0	0	0	0	0	0	0	0	0	0	0	0	0	0	0	0	0	0
mrkB	16	1	0	1	100	702	702	0	0		Bigsdb-Klebsiella pneumoniae	0	0	0	0	0	0	0	0	0	0	0	0	0	0	0	0	0	0	0	0	0	0	0	0	0	0	0	0	0	0	0	0	0	0	0	0	0	0
mrkB	86	1	0	1	100	702	702	0	0		Bigsdb-Klebsiella pneumoniae	0	0	0	0	0	0	0	0	0	0	0	0	0	0	0	0	0	0	0	0	0	0	0	0	0	0	0	0	0	0	0	0	0	0	0	0	0	0
mrkB	45	1	0	1	100	702	702	0	0		Bigsdb-Klebsiella pneumoniae	0	0	0	0	0	0	0	0	0	0	0	0	0	0	0	0	0	0	0	0	0	0	0	0	0	0	0	0	0	0	0	0	0	0	0	0	0	0
mrkB	241***	1	0	1	100	702	488	0	0		Bigsdb-Klebsiella pneumoniae	0	0	0	0	0	0	0	0	0	0	0	0	0	0	0	0	0	0	0	0	0	0	0	0	0	0	0	0	0	0	0	0	0	0	0	0	0	0
mrkC												1	1	1	1	1	1	1	1	1	1	1	1	1	1	1	1	1	1	1	1	1	1	1	1	1	1	1	1	1	1	1	1	1	1	1	1	1	1
mrkC	2	49	13	36	100	2487	2487	0	0		Bigsdb-Klebsiella pneumoniae	1	1	1	0	0	1	1	1	1	1	0	0	0	0	0	0	1	0	0	0	0	1	0	0	1	0	1	0	0	0	0	0	0	0	0	0	0	0
mrkC	NA (closest 209*)	1	0	1	99.92	2487	2487	2	0		Bigsdb-Klebsiella pneumoniae	0	0	0	0	0	0	0	0	0	0	0	0	0	0	0	0	0	0	0	0	0	0	0	0	0	0	0	0	0	0	0	0	0	0	0	0	0	0
mrkC	292	1	1	0	100	2487	2487	0	0		Bigsdb-Klebsiella pneumoniae	0	0	0	1	0	0	0	0	0	0	0	0	0	0	0	0	0	0	0	0	0	0	0	0	0	0	0	0	0	0	0	0	0	0	0	0	0	0
mrkC	3	21	11	10	100	2487	2487	0	0		Bigsdb-Klebsiella pneumoniae	0	0	0	0	1	0	0	0	0	0	0	0	0	0	0	0	0	0	0	0	0	0	0	0	0	0	0	0	0	0	0	1	1	1	1	1	1	1
mrkC	15	1	1	0	100	2487	2487	0	0		Bigsdb-Klebsiella pneumoniae	0	0	0	0	0	0	0	0	0	0	1	0	0	0	0	0	0	0	0	0	0	0	0	0	0	0	0	0	0	0	0	0	0	0	0	0	0	0
mrkC	12	1	1	0	100	2487	2487	0	0		Bigsdb-Klebsiella pneumoniae	0	0	0	0	0	0	0	0	0	0	0	1	0	0	0	0	0	0	0	0	0	0	0	0	0	0	0	0	0	0	0	0	0	0	0	0	0	0
mrkC	NA (closest 233*)	2	2	0	99.88	2487	2487	3	0		Bigsdb-Klebsiella pneumoniae	0	0	0	0	0	0	0	0	0	0	0	0	1	0	0	0	0	0	0	0	0	0	0	0	0	0	0	0	0	0	0	0	0	0	0	0	0	0
mrkC	87	1	1	0	100	2487	2487	0	0		Bigsdb-Klebsiella pneumoniae	0	0	0	0	0	0	0	0	0	0	0	0	0	1	0	0	0	0	0	0	0	0	0	0	0	0	0	0	0	0	0	0	0	0	0	0	0	0
mrkC	NA (closest 93*)	1	1	0	99.72	2487	2487	7	0		Bigsdb-Klebsiella pneumoniae	0	0	0	0	0	0	0	0	0	0	0	0	0	0	1	0	0	0	0	0	0	0	0	0	0	0	0	0	0	0	0	0	0	0	0	0	0	0
mrkC	NA (closest 37*)	1	1	0	99.96	2487	2488	0	1		Bigsdb-Klebsiella pneumoniae	0	0	0	0	0	0	0	0	0	0	0	0	0	0	0	0	0	0	0	0	0	0	0	0	0	0	0	0	0	0	0	0	0	0	0	0	0	0
mrkC	NA (closest 129*)	1	1	0	99.96	2487	2488	0	1		Bigsdb-Klebsiella pneumoniae	0	0	0	0	0	0	0	0	0	0	0	0	0	0	0	0	0	0	0	0	0	0	1	0	0	0	0	0	0	0	0	0	0	0	0	0	0	0
mrkC	NA (closest 12*)	1	1	0	99.92	2487	2487	2	0		Bigsdb-Klebsiella pneumoniae	0	0	0	0	0	0	0	0	0	0	0	0	0	0	0	0	0	1	0	0	0	0	0	0	0	0	0	0	0	0	0	0	0	0	0	0	0	0
mrkC	NA (closest 88*)	2	2	0	99.88	2487	2487	0	1		Bigsdb-Klebsiella pneumoniae	0	0	0	0	0	0	0	0	0	0	0	0	0	0	0	0	0	0	0	0	0	0	0	0	0	0	0	0	0	0	0	0	0	0	0	0	0	0
mrkC	NA (closest 87*)	1	1	0	99.96	2487	2487	1	0		Bigsdb-Klebsiella pneumoniae	0	0	0	0	0	0	0	0	0	0	0	0	0	0	0	1	0	0	0	0	0	0	0	0	0	0	0	0	0	0	0	0	0	0	0	0	0	0
mrkC	NA (closest 50*)	2	2	0	99.96	2487	2487	1	0		Bigsdb-Klebsiella pneumoniae	0	0	0	0	0	0	0	0	0	0	0	0	0	0	0	0	0	0	0	0	0	0	0	0	0	0	0	0	0	0	0	0	0	0	0	0	0	0
mrkC	392	1	0	1	100	2487	2487	0	0		Bigsdb-Klebsiella pneumoniae	0	0	0	0	0	0	0	0	0	0	0	0	0	0	0	0	0	0	0	0	0	0	0	0	0	0	0	0	0	0	0	0	0	0	0	0	0	0
mrkC	NA (closest 373*)	1	1	0	99.92	2487	2487	2	0		Bigsdb-Klebsiella pneumoniae	0	0	0	0	0	0	0	0	0	0	0	0	0	0	0	0	0	0	0	0	0	0	0	0	0	0	0	0	0	0	0	0	0	0	0	0	0	0
mrkC	334	1	1	0	100	2487	2487	0	0		Bigsdb-Klebsiella pneumoniae	0	0	0	0	0	0	0	0	0	0	0	0	0	0	0	0	0	0	0	0	0	0	0	0	0	0	0	0	0	0	0	0	0	0	0	0	0	0
mrkC	NA (closest 326*)	1	1	0	99.96	2487	2487	1	0		Bigsdb-Klebsiella pneumoniae	0	0	0	0	0	0	0	0	0	0	0	0	0	0	0	0	0	0	0	0	0	0	0	0	0	0	0	1	0	0	0	0	0	0	0	0	0	0
mrkC	NA (closest 306*)	2	0	2	99.96	2487	2487	1	0		Bigsdb-Klebsiella pneumoniae	0	0	0	0	0	0	0	0	0	0	0	0	0	0	0	0	0	0	0	0	0	0	0	0	0	0	0	0	0	0	0	0	0	0	0	0	0	0
mrkC	NA (closest 86*)	1	1	0	99.76	2487	2487	6	0		Bigsdb-Klebsiella pneumoniae	0	0	0	0	0	0	0	0	0	0	0	0	0	0	0	0	0	0	1	0	0	0	0	0	0	0	0	0	0	0	0	0	0	0	0	0	0	0
mrkC	217	1	1	0	100	2487	2487	0	0		Bigsdb-Klebsiella pneumoniae	0	0	0	0	0	0	0	0	0	0	0	0	0	0	0	0	0	0	0	1	0	0	0	0	0	0	0	0	0	0	0	0	0	0	0	0	0	0
mrkC	46	3	3	0	100	2487	2487	0	0		Bigsdb-Klebsiella pneumoniae	0	0	0	0	0	0	0	0	0	0	0	0	0	0	0	0	0	0	0	0	1	0	0	0	0	0	0	0	0	0	0	0	0	0	0	0	0	0
mrkC	77	1	1	0	100	2487	2487	0	0		Bigsdb-Klebsiella pneumoniae	0	0	0	0	0	0	0	0	0	0	0	0	0	0	0	0	0	0	0	0	0	0	0	1	0	0	0	0	0	0	0	0	0	0	0	0	0	0
mrkC	123	1	1	0	100	2487	2487	0	0		Bigsdb-Klebsiella pneumoniae	0	0	0	0	0	0	0	0	0	0	0	0	0	0	0	0	0	0	0	0	0	0	0	0	0	1	0	0	0	0	0	0	0	0	0	0	0	0
mrkC	NA (closest 419*)	1	1	0	99.96	2487	2487	1	0		Bigsdb-Klebsiella pneumoniae	0	0	0	0	0	0	0	0	0	0	0	0	0	0	0	0	0	0	0	0	0	0	0	0	0	0	0	0	1	0	0	0	0	0	0	0	0	0
mrkC	NA (closest 90*)	1	1	0	99.92	2487	2487	2	0		Bigsdb-Klebsiella pneumoniae	0	0	0	0	0	0	0	0	0	0	0	0	0	0	0	0	0	0	0	0	0	0	0	0	0	0	0	0	0	1	0	0	0	0	0	0	0	0
mrkC	NA (closest 170*)	1	1	0	99.96	2487	2487	1	0		Bigsdb-Klebsiella pneumoniae	0	0	0	0	0	0	0	0	0	0	0	0	0	0	0	0	0	0	0	0	0	0	0	0	0	0	0	0	0	0	1	0	0	0	0	0	0	0
mrkC	396	1	1	0	100	2487	2487	0	0		Bigsdb-Klebsiella pneumoniae	0	0	0	0	0	0	0	0	0	0	0	0	0	0	0	0	0	0	0	0	0	0	0	0	0	0	0	0	0	0	0	0	0	0	0	0	0	0
mrkC	NA (closest 161*)	1	1	0	99.96	2487	2487	1	0		Bigsdb-Klebsiella pneumoniae	0	0	0	0	0	0	0	0	0	0	0	0	0	0	0	0	0	0	0	0	0	0	0	0	0	0	0	0	0	0	0	0	0	0	0	0	0	0
mrkC	43	1	1	0	100	2487	2487	0	0		Bigsdb-Klebsiella pneumoniae	0	0	0	0	0	0	0	0	0	0	0	0	0	0	0	0	0	0	0	0	0	0	0	0	0	0	0	0	0	0	0	0	0	0	0	0	0	0
mrkC	74	3	2	1	100	2487	2487	0	0		Bigsdb-Klebsiella pneumoniae	0	0	0	0	0	0	0	0	0	0	0	0	0	0	0	0	0	0	0	0	0	0	0	0	0	0	0	0	0	0	0	0	0	0	0	0	0	0
mrkC	NA (closest 303*)	1	1	0	99.72	2487	2487	7	0		Bigsdb-Klebsiella pneumoniae	0	0	0	0	0	0	0	0	0	0	0	0	0	0	0	0	0	0	0	0	0	0	0	0	0	0	0	0	0	0	0	0	0	0	0	0	0	0
mrkC	441	1	1	0	100	2487	2487	0	0		Bigsdb-Klebsiella pneumoniae	0	0	0	0	0	0	0	0	0	0	0	0	0	0	0	0	0	0	0	0	0	0	0	0	0	0	0	0	0	0	0	0	0	0	0	0	0	0
mrkC	NA (closest 72*)	1	1	0	99.92	2487	2487	2	0		Bigsdb-Klebsiella pneumoniae	0	0	0	0	0	0	0	0	0	0	0	0	0	0	0	0	0	0	0	0	0	0	0	0	0	0	0	0	0	0	0	0	0	0	0	0	0	0
mrkC	135	5	1	4	100	2487	2487	0	0		Bigsdb-Klebsiella pneumoniae	0	0	0	0	0	0	0	0	0	0	0	0	0	0	0	0	0	0	0	0	0	0	0	0	0	0	0	0	0	0	0	0	0	0	0	0	0	0
mrkC	447	2	0	2	100	2487	2487	0	0		Bigsdb-Klebsiella pneumoniae	0	0	0	0	0	0	0	0	0	0	0	0	0	0	0	0	0	0	0	0	0	0	0	0	0	0	0	0	0	0	0	0	0	0	0	0	0	0
mrkC	82	1	0	1	100	2487	2487	0	0		Bigsdb-Klebsiella pneumoniae	0	0	0	0	0	0	0	0	0	0	0	0	0	0	0	0	0	0	0	0	0	0	0	0	0	0	0	0	0	0	0	0	0	0	0	0	0	0
mrkC	10	4	0	4	100	2487	2487	0	0		Bigsdb-Klebsiella pneumoniae	0	0	0	0	0	0	0	0	0	0	0	0	0	0	0	0	0	0	0	0	0	0	0	0	0	0	0	0	0	0	0	0	0	0	0	0	0	0
mrkC	1	5	0	5	100	2487	2487	0	0		Bigsdb-Klebsiella pneumoniae	0	0	0	0	0	0	0	0	0	0	0	0	0	0	0	0	0	0	0	0	0	0	0	0	0	0	0	0	0	0	0	0	0	0	0	0	0	0
mrkC	41	1	0	1	100	2487	2487	0	0		Bigsdb-Klebsiella pneumoniae	0	0	0	0	0	0	0	0	0	0	0	0	0	0	0	0	0	0	0	0	0	0	0	0	0	0	0	0	0	0	0	0	0	0	0	0	0	0
mrkC	285	2	0	2	100	2487	2487	0	0		Bigsdb-Klebsiella pneumoniae	0	0	0	0	0	0	0	0	0	0	0	0	0	0	0	0	0	0	0	0	0	0	0	0	0	0	0	0	0	0	0	0	0	0	0	0	0	0
mrkC	14	1	0	1	100	2487	2487	0	0		Bigsdb-Klebsiella pneumoniae	0	0	0	0	0	0	0	0	0	0	0	0	0	0	0	0	0	0	0	0	0	0	0	0	0	0	0	0	0	0	0	0	0	0	0	0	0	0
mrkC	58	3	0	3	100	2487	2487	0	0		Bigsdb-Klebsiella pneumoniae	0	0	0	0	0	0	0	0	0	0	0	0	0	0	0	0	0	0	0	0	0	0	0	0	0	0	0	0	0	0	0	0	0	0	0	0	0	0
mrkC	20	1	0	1	100	2487	2487	0	0		Bigsdb-Klebsiella pneumoniae	0	0	0	0	0	0	0	0	0	0	0	0	0	0	0	0	0	0	0	0	0	0	0	0	0	0	0	0	0	0	0	0	0	0	0	0	0	0
mrkC	110	1	0	1	100	2487	2487	0	0		Bigsdb-Klebsiella pneumoniae	0	0	0	0	0	0	0	0	0	0	0	0	0	0	0	0	0	0	0	0	0	0	0	0	0	0	0	0	0	0	0	0	0	0	0	0	0	0
mrkC	173	1	0	1	100	2487	2487	0	0		Bigsdb-Klebsiella pneumoniae	0	0	0	0	0	0	0	0	0	0	0	0	0	0	0	0	0	0	0	0	0	0	0	0	0	0	0	0	0	0	0	0	0	0	0	0	0	0
mrkC	23	1	0	1	100	2487	2487	0	0		Bigsdb-Klebsiella pneumoniae	0	0	0	0	0	0	0	0	0	0	0	0	0	0	0	0	0	0	0	0	0	0	0	0	0	0	0	0	0	0	0	0	0	0	0	0	0	0
mrkC	67	1	0	1	100	2487	2487	0	0		Bigsdb-Klebsiella pneumoniae	0	0	0	0	0	0	0	0	0	0	0	0	0	0	0	0	0	0	0	0	0	0	0	0	0	0	0	0	0	0	0	0	0	0	0	0	0	0
mrkC	missing part of the sequence in the middle											0	0	0	0	0	0	0	0	0	0	0	0	0	0	0	0	0	0	0	0	0	0	0	0	0	0	0	0	0	0	0	0	0	0	0	0	0	0
mrkD												1	1	1	1	1	1	1	1	1	1	1	1	1	1	1	1	1	1	1	1	1	1	1	1	1	1	1	1	1	1	1	1	1	1	1	1	1	1
mrkD	12	53	16	37	100	996	996	0	0		Bigsdb-Klebsiella pneumoniae	1	1	1	0	0	1	1	1	1	1	0	0	0	1	0	1	1	0	0	1	0	1	0	0	1	0	0	0	0	0	0	0	0	0	0	0	0	0
mrkD	131	3	2	1	100	996	996	0	0		Bigsdb-Klebsiella pneumoniae	0	0	0	1	0	0	0	0	0	0	0	0	0	0	0	0	0	0	0	0	0	0	0	0	0	0	0	0	0	0	0	0	0	0	0	0	0	0
mrkD	1	32	15	17	100	996	996	0	0		Bigsdb-Klebsiella pneumoniae	0	0	0	0	1	0	0	0	0	0	0	0	0	0	0	0	0	0	0	0	1	0	0	0	0	0	0	0	0	0	0	1	1	1	1	1	0	1
mrkD	13	1	1	0	100	996	996	0	0		Bigsdb-Klebsiella pneumoniae	0	0	0	0	0	0	0	0	0	0	1	0	0	0	0	0	0	0	0	0	0	0	0	0	0	0	0	0	0	0	0	0	0	0	0	0	0	0
mrkD	28	1	1	0	100	996	996	0	0		Bigsdb-Klebsiella pneumoniae	0	0	0	0	0	0	0	0	0	0	0	1	0	0	0	0	0	0	0	0	0	0	0	0	0	0	0	0	0	0	0	0	0	0	0	0	0	0
mrkD	121	2	2	0	100	996	996	0	0		Bigsdb-Klebsiella pneumoniae	0	0	0	0	0	0	0	0	0	0	0	0	1	0	0	0	0	0	0	0	0	0	0	0	0	0	0	0	0	0	0	0	0	0	0	0	0	0
mrkD	NA (closest 76*)	1	1	0	99.90	996	996	1	0		Bigsdb-Klebsiella pneumoniae	0	0	0	0	0	0	0	0	0	0	0	0	0	0	1	0	0	0	0	0	0	0	0	0	0	0	0	0	0	0	0	0	0	0	0	0	0	0
mrkD	8	8	4	4	100	996	996	0	0		Bigsdb-Klebsiella pneumoniae	0	0	0	0	0	0	0	0	0	0	0	0	0	0	0	0	0	1	0	0	0	0	0	1	0	0	0	1	0	0	0	0	0	0	0	0	0	0
mrkD	NA (closest 70*)	1	1	0	99.70	996	996	3	0		Bigsdb-Klebsiella pneumoniae	0	0	0	0	0	0	0	0	0	0	0	0	0	0	0	0	0	0	1	0	0	0	0	0	0	0	0	0	0	0	0	0	0	0	0	0	0	0
mrkD	100	2	2	0	100	996	996	0	0		Bigsdb-Klebsiella pneumoniae	0	0	0	0	0	0	0	0	0	0	0	0	0	0	0	0	0	0	0	0	0	0	1	0	0	1	0	0	0	0	0	0	0	0	0	0	0	0
mrkD	283	1	1	0	100	996	996	0	0		Bigsdb-Klebsiella pneumoniae	0	0	0	0	0	0	0	0	0	0	0	0	0	0	0	0	0	0	0	0	0	0	0	0	0	0	1	0	0	0	0	0	0	0	0	0	0	0
mrkD	259	1	1	0	100	996	996	0	0		Bigsdb-Klebsiella pneumoniae	0	0	0	0	0	0	0	0	0	0	0	0	0	0	0	0	0	0	0	0	0	0	0	0	0	0	0	0	1	0	0	0	0	0	0	0	0	0
mrkD	NA (closest 259*)	1	1	0	99.70	996	996	3	0		Bigsdb-Klebsiella pneumoniae	0	0	0	0	0	0	0	0	0	0	0	0	0	0	0	0	0	0	0	0	0	0	0	0	0	0	0	0	0	1	0	0	0	0	0	0	0	0
mrkD	146	1	1	0	100	996	996	0	0		Bigsdb-Klebsiella pneumoniae	0	0	0	0	0	0	0	0	0	0	0	0	0	0	0	0	0	0	0	0	0	0	0	0	0	0	0	0	0	0	1	0	0	0	0	0	0	0
mrkD	16	1	1	0	100	996	996	0	0		Bigsdb-Klebsiella pneumoniae	0	0	0	0	0	0	0	0	0	0	0	0	0	0	0	0	0	0	0	0	0	0	0	0	0	0	0	0	0	0	0	0	0	0	0	0	1	0
mrkD	24	2	1	1	100	996	996	0	0		Bigsdb-Klebsiella pneumoniae	0	0	0	0	0	0	0	0	0	0	0	0	0	0	0	0	0	0	0	0	0	0	0	0	0	0	0	0	0	0	0	0	0	0	0	0	0	0
mrkD	38	1	1	0	100	996	996	0	0		Bigsdb-Klebsiella pneumoniae	0	0	0	0	0	0	0	0	0	0	0	0	0	0	0	0	0	0	0	0	0	0	0	0	0	0	0	0	0	0	0	0	0	0	0	0	0	0
mrkD	280	1	1	0	100	996	996	0	0		Bigsdb-Klebsiella pneumoniae	0	0	0	0	0	0	0	0	0	0	0	0	0	0	0	0	0	0	0	0	0	0	0	0	0	0	0	0	0	0	0	0	0	0	0	0	0	0
mrkD	43	2	2	0	100	996	996	0	0		Bigsdb-Klebsiella pneumoniae	0	0	0	0	0	0	0	0	0	0	0	0	0	0	0	0	0	0	0	0	0	0	0	0	0	0	0	0	0	0	0	0	0	0	0	0	0	0
mrkD	29	1	1	0	100	996	996	0	0		Bigsdb-Klebsiella pneumoniae	0	0	0	0	0	0	0	0	0	0	0	0	0	0	0	0	0	0	0	0	0	0	0	0	0	0	0	0	0	0	0	0	0	0	0	0	0	0
mrkD	NA (closest 24*)	1	1	0	99.90	996	996	1	0		Bigsdb-Klebsiella pneumoniae	0	0	0	0	0	0	0	0	0	0	0	0	0	0	0	0	0	0	0	0	0	0	0	0	0	0	0	0	0	0	0	0	0	0	0	0	0	0
mrkD	NA (closest 281*)	1	1	0	99.80	996	996	2	0		Bigsdb-Klebsiella pneumoniae	0	0	0	0	0	0	0	0	0	0	0	0	0	0	0	0	0	0	0	0	0	0	0	0	0	0	0	0	0	0	0	0	0	0	0	0	0	0
mrkD	58	1	1	0	100	996	996	0	0		Bigsdb-Klebsiella pneumoniae	0	0	0	0	0	0	0	0	0	0	0	0	0	0	0	0	0	0	0	0	0	0	0	0	0	0	0	0	0	0	0	0	0	0	0	0	0	0
mrkD	264	2	2	0	100	996	996	0	0		Bigsdb-Klebsiella pneumoniae	0	0	0	0	0	0	0	0	0	0	0	0	0	0	0	0	0	0	0	0	0	0	0	0	0	0	0	0	0	0	0	0	0	0	0	0	0	0
mrkD	66	1	0	1	100	996	996	0	0		Bigsdb-Klebsiella pneumoniae	0	0	0	0	0	0	0	0	0	0	0	0	0	0	0	0	0	0	0	0	0	0	0	0	0	0	0	0	0	0	0	0	0	0	0	0	0	0
mrkD	35	1	0	1	100	996	996	0	0		Bigsdb-Klebsiella pneumoniae	0	0	0	0	0	0	0	0	0	0	0	0	0	0	0	0	0	0	0	0	0	0	0	0	0	0	0	0	0	0	0	0	0	0	0	0	0	0
mrkD	6	3	0	3	100	996	996	0	0		Bigsdb-Klebsiella pneumoniae	0	0	0	0	0	0	0	0	0	0	0	0	0	0	0	0	0	0	0	0	0	0	0	0	0	0	0	0	0	0	0	0	0	0	0	0	0	0
mrkD	314	2	0	2	100	996	996	0	0		Bigsdb-Klebsiella pneumoniae	0	0	0	0	0	0	0	0	0	0	0	0	0	0	0	0	0	0	0	0	0	0	0	0	0	0	0	0	0	0	0	0	0	0	0	0	0	0
mrkD	313	1	0	1	100	996	996	0	0		Bigsdb-Klebsiella pneumoniae	0	0	0	0	0	0	0	0	0	0	0	0	0	0	0	0	0	0	0	0	0	0	0	0	0	0	0	0	0	0	0	0	0	0	0	0	0	0
mrkD	4	1	0	1	100	996	996	0	0		Bigsdb-Klebsiella pneumoniae	0	0	0	0	0	0	0	0	0	0	0	0	0	0	0	0	0	0	0	0	0	0	0	0	0	0	0	0	0	0	0	0	0	0	0	0	0	0
mrkD	392	1	0	1	100	996	996	0	0		Bigsdb-Klebsiella pneumoniae	0	0	0	0	0	0	0	0	0	0	0	0	0	0	0	0	0	0	0	0	0	0	0	0	0	0	0	0	0	0	0	0	0	0	0	0	0	0
mrkD	NA (closest 446*)	1	0	1	99.90	996	996	0	1		Bigsdb-Klebsiella pneumoniae	0	0	0	0	0	0	0	0	0	0	0	0	0	0	0	0	0	0	0	0	0	0	0	0	0	0	0	0	0	0	0	0	0	0	0	0	0	0
mrkD	2	3	0	3	100	996	996	0	0		Bigsdb-Klebsiella pneumoniae	0	0	0	0	0	0	0	0	0	0	0	0	0	0	0	0	0	0	0	0	0	0	0	0	0	0	0	0	0	0	0	0	0	0	0	0	0	0
mrkD	91	1	0	1	100	996	996	0	0		Bigsdb-Klebsiella pneumoniae	0	0	0	0	0	0	0	0	0	0	0	0	0	0	0	0	0	0	0	0	0	0	0	0	0	0	0	0	0	0	0	0	0	0	0	0	0	0
mrkD	19	1	0	1	100	996	996	0	0		Bigsdb-Klebsiella pneumoniae	0	0	0	0	0	0	0	0	0	0	0	0	0	0	0	0	0	0	0	0	0	0	0	0	0	0	0	0	0	0	0	0	0	0	0	0	0	0
mrkD	389	1	0	1	100	996	996	0	0		Bigsdb-Klebsiella pneumoniae	0	0	0	0	0	0	0	0	0	0	0	0	0	0	0	0	0	0	0	0	0	0	0	0	0	0	0	0	0	0	0	0	0	0	0	0	0	0
mrkD	228	2	0	2	100	996	996	0	0		Bigsdb-Klebsiella pneumoniae	0	0	0	0	0	0	0	0	0	0	0	0	0	0	0	0	0	0	0	0	0	0	0	0	0	0	0	0	0	0	0	0	0	0	0	0	0	0
mrkD	112	1	1	0	100	996	996	0	0		Bigsdb-Klebsiella pneumoniae	0	0	0	0	0	0	0	0	0	0	0	0	0	0	0	0	0	0	0	0	0	0	0	0	0	0	0	0	0	0	0	0	0	0	0	0	0	0
mrkF												1	1	1	1	1	1	1	1	1	1	1	1	1	1	1	1	1	1	1	1	1	1	1	1	1	1	1	1	1	1	1	1	1	1	1	1	1	1
mrkF	8	60	22	38	100	636	636	0	0		Bigsdb-Klebsiella pneumoniae	1	1	1	0	0	1	1	1	1	1	0	1	0	0	0	1	1	0	0	1	0	1	0	0	1	0	1	1	0	0	0	0	0	0	0	0	0	0
mrkF	11	4	4	0	100	636	636	0	0		Bigsdb-Klebsiella pneumoniae	0	0	0	1	0	0	0	0	0	0	0	0	0	0	0	0	0	0	0	0	1	0	0	0	0	0	0	0	0	0	0	0	0	0	0	0	0	0
mrkF	3	21	11	10	100	636	636	0	0		Bigsdb-Klebsiella pneumoniae	0	0	0	0	1	0	0	0	0	0	0	0	0	0	0	0	0	0	0	0	0	0	0	0	0	0	0	0	0	0	0	1	1	1	1	1	1	1
mrkF	12	1	1	0	100	636	636	0	0		Bigsdb-Klebsiella pneumoniae	0	0	0	0	0	0	0	0	0	0	1	0	0	0	0	0	0	0	0	0	0	0	0	0	0	0	0	0	0	0	0	0	0	0	0	0	0	0
mrkF	92	4	4	0	100	636	636	0	0		Bigsdb-Klebsiella pneumoniae	0	0	0	0	0	0	0	0	0	0	0	0	1	0	0	0	0	0	0	0	0	0	0	0	0	0	0	0	0	0	0	0	0	0	0	0	0	0
mrkF	NA (closest 8*)	2	2	0	99.84	636	636	1	0		Bigsdb-Klebsiella pneumoniae	0	0	0	0	0	0	0	0	0	0	0	0	0	1	0	0	0	0	0	0	0	0	0	0	0	0	0	0	0	0	0	0	0	0	0	0	0	0
mrkF	56	2	2	0	100	636	636	0	0		Bigsdb-Klebsiella pneumoniae	0	0	0	0	0	0	0	0	0	0	0	0	0	0	1	0	0	0	0	0	0	0	0	0	0	0	0	0	0	1	0	0	0	0	0	0	0	0
mrkF	NA (closest 52*)	1	1	0	99.37	636	636	0	0		Bigsdb-Klebsiella pneumoniae	0	0	0	0	0	0	0	0	0	0	0	0	0	0	0	0	0	0	1	0	0	0	0	0	0	0	0	0	0	0	0	0	0	0	0	0	0	0
mrkF	83	1	1	0	100	636	636	0	0		Bigsdb-Klebsiella pneumoniae	0	0	0	0	0	0	0	0	0	0	0	0	0	0	0	0	0	0	0	0	0	0	1	0	0	0	0	0	0	0	0	0	0	0	0	0	0	0
mrkF	2	2	1	1	100	636	636	0	0		Bigsdb-Klebsiella pneumoniae	0	0	0	0	0	0	0	0	0	0	0	0	0	0	0	0	0	0	0	0	0	0	0	1	0	0	0	0	0	0	0	0	0	0	0	0	0	0
mrkF	79	1	1	0	100	636	636	0	0		Bigsdb-Klebsiella pneumoniae	0	0	0	0	0	0	0	0	0	0	0	0	0	0	0	0	0	0	0	0	0	0	0	0	0	1	0	0	0	0	0	0	0	0	0	0	0	0
mrkF	23	2	1	1	100	636	636	0	0		Bigsdb-Klebsiella pneumoniae	0	0	0	0	0	0	0	0	0	0	0	0	0	0	0	0	0	0	0	0	0	0	0	0	0	0	0	0	1	0	0	0	0	0	0	0	0	0
mrkF	4	8	2	6	100	636	636	0	0		Bigsdb-Klebsiella pneumoniae	0	0	0	0	0	0	0	0	0	0	0	0	0	0	0	0	0	1	0	0	0	0	0	0	0	0	0	0	0	0	0	0	0	0	0	0	0	0
mrkF	131	1	1	0	100	636	636	0	0		Bigsdb-Klebsiella pneumoniae	0	0	0	0	0	0	0	0	0	0	0	0	0	0	0	0	0	0	0	0	0	0	0	0	0	0	0	0	0	0	1	0	0	0	0	0	0	0
mrkF	1	7	2	5	100	636	636	0	0		Bigsdb-Klebsiella pneumoniae	0	0	0	0	0	0	0	0	0	0	0	0	0	0	0	0	0	0	0	0	0	0	0	0	0	0	0	0	0	0	0	0	0	0	0	0	0	0
mrkF	71	4	1	3	100	636	636	0	0		Bigsdb-Klebsiella pneumoniae	0	0	0	0	0	0	0	0	0	0	0	0	0	0	0	0	0	0	0	0	0	0	0	0	0	0	0	0	0	0	0	0	0	0	0	0	0	0
mrkF	NA (closest 44*)	1	1	0	99.84	636	636	1	0		Bigsdb-Klebsiella pneumoniae	0	0	0	0	0	0	0	0	0	0	0	0	0	0	0	0	0	0	0	0	0	0	0	0	0	0	0	0	0	0	0	0	0	0	0	0	0	0
mrkF	20	1	1	0	100	636	636	0	0		Bigsdb-Klebsiella pneumoniae	0	0	0	0	0	0	0	0	0	0	0	0	0	0	0	0	0	0	0	0	0	0	0	0	0	0	0	0	0	0	0	0	0	0	0	0	0	0
mrkF	217	2	2	0	100	636	636	0	0		Bigsdb-Klebsiella pneumoniae	0	0	0	0	0	0	0	0	0	0	0	0	0	0	0	0	0	0	0	0	0	0	0	0	0	0	0	0	0	0	0	0	0	0	0	0	0	0
mrkF	186	1	0	1	100	636	636	0	0		Bigsdb-Klebsiella pneumoniae	0	0	0	0	0	0	0	0	0	0	0	0	0	0	0	0	0	0	0	0	0	0	0	0	0	0	0	0	0	0	0	0	0	0	0	0	0	0
mrkF	38	5	0	5	100	636	636	0	0		Bigsdb-Klebsiella pneumoniae	0	0	0	0	0	0	0	0	0	0	0	0	0	0	0	0	0	0	0	0	0	0	0	0	0	0	0	0	0	0	0	0	0	0	0	0	0	0
mrkF	17	2	0	2	100	636	636	0	0		Bigsdb-Klebsiella pneumoniae	0	0	0	0	0	0	0	0	0	0	0	0	0	0	0	0	0	0	0	0	0	0	0	0	0	0	0	0	0	0	0	0	0	0	0	0	0	0
mrkF	46	2	0	2	100	636	636	0	0		Bigsdb-Klebsiella pneumoniae	0	0	0	0	0	0	0	0	0	0	0	0	0	0	0	0	0	0	0	0	0	0	0	0	0	0	0	0	0	0	0	0	0	0	0	0	0	0
mrkF	5	1	0	1	100	636	636	0	0		Bigsdb-Klebsiella pneumoniae	0	0	0	0	0	0	0	0	0	0	0	0	0	0	0	0	0	0	0	0	0	0	0	0	0	0	0	0	0	0	0	0	0	0	0	0	0	0
mrkF	75	1	0	1	100	636	636	0	0		Bigsdb-Klebsiella pneumoniae	0	0	0	0	0	0	0	0	0	0	0	0	0	0	0	0	0	0	0	0	0	0	0	0	0	0	0	0	0	0	0	0	0	0	0	0	0	0
mrkF	70	1	0	1	100	636	636	0	0		Bigsdb-Klebsiella pneumoniae	0	0	0	0	0	0	0	0	0	0	0	0	0	0	0	0	0	0	0	0	0	0	0	0	0	0	0	0	0	0	0	0	0	0	0	0	0	0
mrkF	123	1	0	1	100	636	636	0	0		Bigsdb-Klebsiella pneumoniae	0	0	0	0	0	0	0	0	0	0	0	0	0	0	0	0	0	0	0	0	0	0	0	0	0	0	0	0	0	0	0	0	0	0	0	0	0	0
mrkF	10	1	0	1	100	636	636	0	0		Bigsdb-Klebsiella pneumoniae	0	0	0	0	0	0	0	0	0	0	0	0	0	0	0	0	0	0	0	0	0	0	0	0	0	0	0	0	0	0	0	0	0	0	0	0	0	0
mrkF	44	1	1	0	100	636	636	0	0		Bigsdb-Klebsiella pneumoniae	0	0	0	0	0	0	0	0	0	0	0	0	0	0	0	0	0	0	0	0	0	0	0	0	0	0	0	0	0	0	0	0	0	0	0	0	0	0
mrkH												1	1	1	1	1	1	1	1	1	1	1	1	1	1	1	1	1	1	1	1	1	1	1	1	1	1	1	1	1	1	1	1	1	1	1	1	1	1
mrkH	7	51	17	34	100	705	705	0	0		Bigsdb-Klebsiella pneumoniae	1	1	1	0	0	1	1	1	1	1	0	0	0	0	0	0	1	0	0	1	0	1	0	0	1	0	1	1	0	0	0	0	0	0	0	0	0	0
mrkH	1	40	18	22	100	705	705	0	0		Bigsdb-Klebsiella pneumoniae	0	0	0	1	1	0	0	0	0	0	0	0	0	0	0	0	0	0	0	0	0	0	0	0	0	1	0	0	0	0	0	1	1	1	1	1	1	1
mrkH	9	3	2	1	100	705	705	0	0		Bigsdb-Klebsiella pneumoniae	0	0	0	0	0	0	0	0	0	0	1	0	0	0	0	0	0	0	0	0	0	0	0	0	0	0	0	0	1	0	0	0	0	0	0	0	0	0
mrkH	10	12	10	2	100	705	705	0	0		Bigsdb-Klebsiella pneumoniae	0	0	0	0	0	0	0	0	0	0	0	1	0	0	0	0	0	1	0	0	1	0	1	1	0	0	0	0	0	0	0	0	0	0	0	0	0	0
mrkH	17	7	6	1	100	705	705	0	0		Bigsdb-Klebsiella pneumoniae	0	0	0	0	0	0	0	0	0	0	0	0	1	0	0	0	0	0	0	0	0	0	0	0	0	0	0	0	0	0	1	0	0	0	0	0	0	0
mrkH	38	2	2	0	100	705	705	0	0		Bigsdb-Klebsiella pneumoniae	0	0	0	0	0	0	0	0	0	0	0	0	0	1	0	1	0	0	0	0	0	0	0	0	0	0	0	0	0	0	0	0	0	0	0	0	0	0
mrkH	NA (closest 9*)	2	2	0	99.86	705	705	1	0		Bigsdb-Klebsiella pneumoniae	0	0	0	0	0	0	0	0	0	0	0	0	0	0	1	0	0	0	0	0	0	0	0	0	0	0	0	0	0	1	0	0	0	0	0	0	0	0
mrkH	37	1	1	0	100	705	705	0	0		Bigsdb-Klebsiella pneumoniae	0	0	0	0	0	0	0	0	0	0	0	0	0	0	0	0	0	0	1	0	0	0	0	0	0	0	0	0	0	0	0	0	0	0	0	0	0	0
mrkH	22	1	1	0	100	705	705	0	0		Bigsdb-Klebsiella pneumoniae	0	0	0	0	0	0	0	0	0	0	0	0	0	0	0	0	0	0	0	0	0	0	0	0	0	0	0	0	0	0	0	0	0	0	0	0	0	0
mrkH	125	1	1	0	100	705	705	0	0		Bigsdb-Klebsiella pneumoniae	0	0	0	0	0	0	0	0	0	0	0	0	0	0	0	0	0	0	0	0	0	0	0	0	0	0	0	0	0	0	0	0	0	0	0	0	0	0
mrkH	12	3	1	2	100	705	705	0	0		Bigsdb-Klebsiella pneumoniae	0	0	0	0	0	0	0	0	0	0	0	0	0	0	0	0	0	0	0	0	0	0	0	0	0	0	0	0	0	0	0	0	0	0	0	0	0	0
mrkH	15	3	0	3	100	705	705	0	0		Bigsdb-Klebsiella pneumoniae	0	0	0	0	0	0	0	0	0	0	0	0	0	0	0	0	0	0	0	0	0	0	0	0	0	0	0	0	0	0	0	0	0	0	0	0	0	0
mrkH	NA (closest 136*)	3	0	3	99.86	705	705	0	1		Bigsdb-Klebsiella pneumoniae	0	0	0	0	0	0	0	0	0	0	0	0	0	0	0	0	0	0	0	0	0	0	0	0	0	0	0	0	0	0	0	0	0	0	0	0	0	0
mrkH	29	3	0	3	100	705	705	0	0		Bigsdb-Klebsiella pneumoniae	0	0	0	0	0	0	0	0	0	0	0	0	0	0	0	0	0	0	0	0	0	0	0	0	0	0	0	0	0	0	0	0	0	0	0	0	0	0
mrkH	2	5	0	5	100	705	705	0	0		Bigsdb-Klebsiella pneumoniae	0	0	0	0	0	0	0	0	0	0	0	0	0	0	0	0	0	0	0	0	0	0	0	0	0	0	0	0	0	0	0	0	0	0	0	0	0	0
mrkH	226	1	0	1	100	705	705	0	0		Bigsdb-Klebsiella pneumoniae	0	0	0	0	0	0	0	0	0	0	0	0	0	0	0	0	0	0	0	0	0	0	0	0	0	0	0	0	0	0	0	0	0	0	0	0	0	0
mrkI												1	1	1	1	1	1	1	1	1	1	1	1	1	1	1	1	1	1	1	1	1	1	1	1	1	1	1	1	1	1	1	1	1	1	1	1	1	1
mrkI	15	54	17	37	100	585	585	0	0		Bigsdb-Klebsiella pneumoniae	1	1	1	0	0	1	1	1	1	1	0	0	0	0	0	0	1	0	0	1	0	1	0	0	1	0	1	1	0	0	0	0	0	0	0	0	0	0
mrkI	1	3	2	1	100	585	585	0	0		Bigsdb-Klebsiella pneumoniae	0	0	0	1	0	0	0	0	0	0	0	0	0	0	0	0	0	0	0	0	0	0	0	0	0	1	0	0	0	0	0	0	0	0	0	0	0	0
mrkI	4	38	19	19	100	585	585	0	0		Bigsdb-Klebsiella pneumoniae	0	0	0	0	1	0	0	0	0	0	0	0	0	0	0	0	0	0	0	0	1	0	0	1	0	0	0	0	0	0	0	1	1	1	1	1	1	1
mrkI	7	8	4	4	100	585	585	0	0		Bigsdb-Klebsiella pneumoniae	0	0	0	0	0	0	0	0	0	0	0	1	0	0	0	0	0	1	0	0	0	0	1	0	0	0	0	0	0	0	0	0	0	0	0	0	0	0
mrkI	82	1	1	0	100	585	585	0	0		Bigsdb-Klebsiella pneumoniae	0	0	0	0	0	0	0	0	0	0	0	0	1	0	0	0	0	0	0	0	0	0	0	0	0	0	0	0	0	0	0	0	0	0	0	0	0	0
mrkI	10	2	2	0	100	585	585	0	0		Bigsdb-Klebsiella pneumoniae	0	0	0	0	0	0	0	0	0	0	0	0	0	1	0	1	0	0	0	0	0	0	0	0	0	0	0	0	0	0	0	0	0	0	0	0	0	0
mrkI	141	1	1	0	100	585	585	0	0		Bigsdb-Klebsiella pneumoniae	0	0	0	0	0	0	0	0	0	0	0	0	0	0	1	0	0	0	0	0	0	0	0	0	0	0	0	0	0	0	0	0	0	0	0	0	0	0
mrkI	11	1	1	0	100	585	585	0	0		Bigsdb-Klebsiella pneumoniae	0	0	0	0	0	0	0	0	0	0	1	0	0	0	0	0	0	0	0	0	0	0	0	0	0	0	0	0	0	0	0	0	0	0	0	0	0	0
mrkI	48	1	1	0	100	585	585	0	0		Bigsdb-Klebsiella pneumoniae	0	0	0	0	0	0	0	0	0	0	0	0	0	0	0	0	0	0	1	0	0	0	0	0	0	0	0	0	0	0	0	0	0	0	0	0	0	0
mrkI	23	1	1	0	100	585	585	0	0		Bigsdb-Klebsiella pneumoniae	0	0	0	0	0	0	0	0	0	0	0	0	0	0	0	0	0	0	0	0	0	0	0	0	0	0	0	0	1	0	0	0	0	0	0	0	0	0
mrkI	NA (closest 52*)	1	1	0	99.83	585	585	1	0		Bigsdb-Klebsiella pneumoniae	0	0	0	0	0	0	0	0	0	0	0	0	0	0	0	0	0	0	0	0	0	0	0	0	0	0	0	0	0	1	0	0	0	0	0	0	0	0
mrkI	41	1	1	0	100	585	585	0	0		Bigsdb-Klebsiella pneumoniae	0	0	0	0	0	0	0	0	0	0	0	0	0	0	0	0	0	0	0	0	0	0	0	0	0	0	0	0	0	0	1	0	0	0	0	0	0	0
mrkI	63	2	1	1	100	585	585	0	0		Bigsdb-Klebsiella pneumoniae	0	0	0	0	0	0	0	0	0	0	0	0	0	0	0	0	0	0	0	0	0	0	0	0	0	0	0	0	0	0	0	0	0	0	0	0	0	0
mrkI	39	5	4	1	100	585	585	0	0		Bigsdb-Klebsiella pneumoniae	0	0	0	0	0	0	0	0	0	0	0	0	0	0	0	0	0	0	0	0	0	0	0	0	0	0	0	0	0	0	0	0	0	0	0	0	0	0
mrkI	40	1	1	0	100	585	585	0	0		Bigsdb-Klebsiella pneumoniae	0	0	0	0	0	0	0	0	0	0	0	0	0	0	0	0	0	0	0	0	0	0	0	0	0	0	0	0	0	0	0	0	0	0	0	0	0	0
mrkI	NA (closest 4*)	2	2	0	99.83	585	585	1	0		Bigsdb-Klebsiella pneumoniae	0	0	0	0	0	0	0	0	0	0	0	0	0	0	0	0	0	0	0	0	0	0	0	0	0	0	0	0	0	0	0	0	0	0	0	0	0	0
mrkI	46	1	0	1	100	585	585	0	0		Bigsdb-Klebsiella pneumoniae	0	0	0	0	0	0	0	0	0	0	0	0	0	0	0	0	0	0	0	0	0	0	0	0	0	0	0	0	0	0	0	0	0	0	0	0	0	0
mrkI	208	1	0	1	100	585	585	0	0		Bigsdb-Klebsiella pneumoniae	0	0	0	0	0	0	0	0	0	0	0	0	0	0	0	0	0	0	0	0	0	0	0	0	0	0	0	0	0	0	0	0	0	0	0	0	0	0
mrkI	28	1	0	1	100	585	585	0	0		Bigsdb-Klebsiella pneumoniae	0	0	0	0	0	0	0	0	0	0	0	0	0	0	0	0	0	0	0	0	0	0	0	0	0	0	0	0	0	0	0	0	0	0	0	0	0	0
mrkI	8	1	0	1	100	585	585	0	0		Bigsdb-Klebsiella pneumoniae	0	0	0	0	0	0	0	0	0	0	0	0	0	0	0	0	0	0	0	0	0	0	0	0	0	0	0	0	0	0	0	0	0	0	0	0	0	0
mrkI	2	4	1	3	100	585	585	0	0		Bigsdb-Klebsiella pneumoniae	0	0	0	0	0	0	0	0	0	0	0	0	0	0	0	0	0	0	0	0	0	0	0	0	0	0	0	0	0	0	0	0	0	0	0	0	0	0
mrkI	5	1	0	1	100	585	585	0	0		Bigsdb-Klebsiella pneumoniae	0	0	0	0	0	0	0	0	0	0	0	0	0	0	0	0	0	0	0	0	0	0	0	0	0	0	0	0	0	0	0	0	0	0	0	0	0	0
mrkI	3	1	0	1	100	585	585	0	0		Bigsdb-Klebsiella pneumoniae	0	0	0	0	0	0	0	0	0	0	0	0	0	0	0	0	0	0	0	0	0	0	0	0	0	0	0	0	0	0	0	0	0	0	0	0	0	0
mrkI	129	2	0	2	100	585	585	0	0		Bigsdb-Klebsiella pneumoniae	0	0	0	0	0	0	0	0	0	0	0	0	0	0	0	0	0	0	0	0	0	0	0	0	0	0	0	0	0	0	0	0	0	0	0	0	0	0
mrkI	84	1	0	1	100	585	585	0	0		Bigsdb-Klebsiella pneumoniae	0	0	0	0	0	0	0	0	0	0	0	0	0	0	0	0	0	0	0	0	0	0	0	0	0	0	0	0	0	0	0	0	0	0	0	0	0	0
mrkI	18	2	0	2	100	585	585	0	0		Bigsdb-Klebsiella pneumoniae	0	0	0	0	0	0	0	0	0	0	0	0	0	0	0	0	0	0	0	0	0	0	0	0	0	0	0	0	0	0	0	0	0	0	0	0	0	0
mrkI	17	1	1	0	100	585	585	0	0		Bigsdb-Klebsiella pneumoniae	0	0	0	0	0	0	0	0	0	0	0	0	0	0	0	0	0	0	0	0	0	0	0	0	0	0	0	0	0	0	0	0	0	0	0	0	0	0
mrkJ												1	1	1	1	1	1	1	1	1	1	1	1	1	1	1	1	1	1	1	1	1	1	1	1	1	1	1	1	1	1	1	1	1	1	1	1	1	1
mrkJ	12	53	16	37	100	717	717	0	0		Bigsdb-Klebsiella pneumoniae	1	1	1	0	0	1	1	1	1	1	0	0	0	0	0	0	1	0	0	1	0	1	0	0	1	0	1	0	0	0	0	0	0	0	0	0	0	0
mrkJ	2	10	3	7	100	717	717	0	0		Bigsdb-Klebsiella pneumoniae	0	0	0	1	0	0	0	0	0	0	0	0	0	0	0	0	0	0	0	0	0	0	0	1	0	0	0	0	0	0	0	0	0	0	0	0	0	0
mrkJ	3	21	11	10	100	717	717	0	0		Bigsdb-Klebsiella pneumoniae	0	0	0	0	1	0	0	0	0	0	0	0	0	0	0	0	0	0	0	0	0	0	0	0	0	0	0	0	0	0	0	1	1	1	1	1	1	1
mrkJ	9*	1	1	0	100	717	711	0	0		Bigsdb-Klebsiella pneumoniae	0	0	0	0	0	0	0	0	0	0	1	0	0	0	0	0	0	0	0	0	0	0	0	0	0	0	0	0	0	0	0	0	0	0	0	0	0	0
mrkJ	NA (closest 15*)	2	2	0	99.86	717	717	1	0		Bigsdb-Klebsiella pneumoniae	0	0	0	0	0	0	0	0	0	0	0	0	1	0	0	0	0	0	0	0	0	0	0	0	0	0	0	0	0	0	0	0	0	0	0	0	0	0
mrkJ	46	2	2	0	100	717	717	0	0		Bigsdb-Klebsiella pneumoniae	0	0	0	0	0	0	0	0	0	0	0	0	0	1	0	1	0	0	0	0	0	0	0	0	0	0	0	0	0	0	0	0	0	0	0	0	0	0
mrkJ	48***	1	1	0	99.72	717	708	2	0		Bigsdb-Klebsiella pneumoniae	0	0	0	0	0	0	0	0	0	0	0	0	0	0	1	0	0	0	0	0	0	0	0	0	0	0	0	0	0	0	0	0	0	0	0	0	0	0
mrkJ	6	4	4	0	100	717	717	0	0		Bigsdb-Klebsiella pneumoniae	0	0	0	0	0	0	0	0	0	0	0	1	0	0	0	0	0	1	0	0	0	0	1	0	0	0	0	0	0	0	0	0	0	0	0	0	0	0
mrkJ	44***	1	1	0	100	717	708	0	0		Bigsdb-Klebsiella pneumoniae	0	0	0	0	0	0	0	0	0	0	0	0	0	0	0	0	0	0	1	0	0	0	0	0	0	0	0	0	0	0	0	0	0	0	0	0	0	0
mrkJ	8	7	3	4	100	717	717	0	0		Bigsdb-Klebsiella pneumoniae	0	0	0	0	0	0	0	0	0	0	0	0	0	0	0	0	0	0	0	0	1	0	0	0	0	0	0	0	0	0	0	0	0	0	0	0	0	0
mrkJ	63	1	1	0	100	717	717	0	0		Bigsdb-Klebsiella pneumoniae	0	0	0	0	0	0	0	0	0	0	0	0	0	0	0	0	0	0	0	0	0	0	0	0	0	1	0	0	0	0	0	0	0	0	0	0	0	0
mrkJ	108	1	1	0	100	717	717	0	0		Bigsdb-Klebsiella pneumoniae	0	0	0	0	0	0	0	0	0	0	0	0	0	0	0	0	0	0	0	0	0	0	0	0	0	0	0	1	0	0	0	0	0	0	0	0	0	0
mrkJ	195***	1	1	0	100	717	711	0	0		Bigsdb-Klebsiella pneumoniae	0	0	0	0	0	0	0	0	0	0	0	0	0	0	0	0	0	0	0	0	0	0	0	0	0	0	0	0	1	0	0	0	0	0	0	0	0	0
mrkJ	22**	1	1	0	99.86	717	711	1	0		Bigsdb-Klebsiella pneumoniae	0	0	0	0	0	0	0	0	0	0	0	0	0	0	0	0	0	0	0	0	0	0	0	0	0	0	0	0	0	1	0	0	0	0	0	0	0	0
mrkJ	1	12	2	10	100	717	717	0	0		Bigsdb-Klebsiella pneumoniae	0	0	0	0	0	0	0	0	0	0	0	0	0	0	0	0	0	0	0	0	0	0	0	0	0	0	0	0	0	0	0	0	0	0	0	0	0	0
mrkJ	30	2	2	0	100	717	717	0	0		Bigsdb-Klebsiella pneumoniae	0	0	0	0	0	0	0	0	0	0	0	0	0	0	0	0	0	0	0	0	0	0	0	0	0	0	0	0	0	0	0	0	0	0	0	0	0	0
mrkJ	19	2	1	1	100	717	717	0	0		Bigsdb-Klebsiella pneumoniae	0	0	0	0	0	0	0	0	0	0	0	0	0	0	0	0	0	0	0	0	0	0	0	0	0	0	0	0	0	0	0	0	0	0	0	0	0	0
mrkJ	68	1	1	0	100	717	717	0	0		Bigsdb-Klebsiella pneumoniae	0	0	0	0	0	0	0	0	0	0	0	0	0	0	0	0	0	0	0	0	0	0	0	0	0	0	0	0	0	0	0	0	0	0	0	0	0	0
mrkJ	NA (closest 2*)	1	1	0	99.86	717	717	1	0		Bigsdb-Klebsiella pneumoniae	0	0	0	0	0	0	0	0	0	0	0	0	0	0	0	0	0	0	0	0	0	0	0	0	0	0	0	0	0	0	0	0	0	0	0	0	0	0
mrkJ	24	2	2	0	100	717	717	0	0		Bigsdb-Klebsiella pneumoniae	0	0	0	0	0	0	0	0	0	0	0	0	0	0	0	0	0	0	0	0	0	0	0	0	0	0	0	0	0	0	0	0	0	0	0	0	0	0
mrkJ	15	5	4	1	100	717	717	0	0		Bigsdb-Klebsiella pneumoniae	0	0	0	0	0	0	0	0	0	0	0	0	0	0	0	0	0	0	0	0	0	0	0	0	0	0	0	0	0	0	1	0	0	0	0	0	0	0
mrkJ	221	2	0	2	100	717	717	0	0		Bigsdb-Klebsiella pneumoniae	0	0	0	0	0	0	0	0	0	0	0	0	0	0	0	0	0	0	0	0	0	0	0	0	0	0	0	0	0	0	0	0	0	0	0	0	0	0
mrkJ	42***	1	0	1	100	717	708	0	0		Bigsdb-Klebsiella pneumoniae	0	0	0	0	0	0	0	0	0	0	0	0	0	0	0	0	0	0	0	0	0	0	0	0	0	0	0	0	0	0	0	0	0	0	0	0	0	0
mrkJ	28	1	0	1	100	717	717	0	0		Bigsdb-Klebsiella pneumoniae	0	0	0	0	0	0	0	0	0	0	0	0	0	0	0	0	0	0	0	0	0	0	0	0	0	0	0	0	0	0	0	0	0	0	0	0	0	0
mrkJ	162	2	0	2	100	717	717	0	0		Bigsdb-Klebsiella pneumoniae	0	0	0	0	0	0	0	0	0	0	0	0	0	0	0	0	0	0	0	0	0	0	0	0	0	0	0	0	0	0	0	0	0	0	0	0	0	0
mrkJ	4	1	0	1	100	717	717	0	0		Bigsdb-Klebsiella pneumoniae	0	0	0	0	0	0	0	0	0	0	0	0	0	0	0	0	0	0	0	0	0	0	0	0	0	0	0	0	0	0	0	0	0	0	0	0	0	0
mrkJ	58	1	0	1	100	717	717	0	0		Bigsdb-Klebsiella pneumoniae	0	0	0	0	0	0	0	0	0	0	0	0	0	0	0	0	0	0	0	0	0	0	0	0	0	0	0	0	0	0	0	0	0	0	0	0	0	0
mrkJ	NA (closest 112*)	1	0	1	99.86	717	717	1	0		Bigsdb-Klebsiella pneumoniae	0	0	0	0	0	0	0	0	0	0	0	0	0	0	0	0	0	0	0	0	0	0	0	0	0	0	0	0	0	0	0	0	0	0	0	0	0	0
mrkJ	NA (closest 68*)	1	1	0	99.86	717	717	1	0		Bigsdb-Klebsiella pneumoniae	0	0	0	0	0	0	0	0	0	0	0	0	0	0	0	0	0	0	0	0	0	0	0	0	0	0	0	0	0	0	0	0	0	0	0	0	0	0
rmpA												0	0	0	0	0	0	0	0	0	0	0	0	0	0	0	0	0	0	0	0	0	0	0	0	0	0	0	0	0	0	0	0	0	0	0	0	0	0
rmpA	2	3	0	3	100	633	633	0	0		Bigsdb-Klebsiella pneumoniae	0	0	0	0	0	0	0	0	0	0	0	0	0	0	0	0	0	0	0	0	0	0	0	0	0	0	0	0	0	0	0	0	0	0	0	0	0	0
rmpA	11	1	0	1	100	633	633	0	0		Bigsdb-Klebsiella pneumoniae	0	0	0	0	0	0	0	0	0	0	0	0	0	0	0	0	0	0	0	0	0	0	0	0	0	0	0	0	0	0	0	0	0	0	0	0	0	0
rmpA	5	1	0	1	100	632	632	0	0		Bigsdb-Klebsiella pneumoniae	0	0	0	0	0	0	0	0	0	0	0	0	0	0	0	0	0	0	0	0	0	0	0	0	0	0	0	0	0	0	0	0	0	0	0	0	0	0
rmpA2												0	0	0	0	0	0	0	0	0	0	0	0	0	0	0	0	0	0	0	0	0	0	0	0	0	0	0	0	0	0	0	0	0	0	0	0	0	0
rmpA2	5	1	0	1	100	637	637	0	0		Bigsdb-Klebsiella pneumoniae	0	0	0	0	0	0	0	0	0	0	0	0	0	0	0	0	0	0	0	0	0	0	0	0	0	0	0	0	0	0	0	0	0	0	0	0	0	0
rmpA2	3	2	0	2	100	636	636	0	0		Bigsdb-Klebsiella pneumoniae	0	0	0	0	0	0	0	0	0	0	0	0	0	0	0	0	0	0	0	0	0	0	0	0	0	0	0	0	0	0	0	0	0	0	0	0	0	0
rmpA2	19**	3	0	3	92.83	633	614	44	0		Bigsdb-Klebsiella pneumoniae	0	0	0	0	0	0	0	0	0	0	0	0	0	0	0	0	0	0	0	0	0	0	0	0	0	0	0	0	0	0	0	0	0	0	0	0	0	0
rmpA2	NA (closest 8*)	1	0	1	99.84	635	635	1	0		Bigsdb-Klebsiella pneumoniae	0	0	0	0	0	0	0	0	0	0	0	0	0	0	0	0	0	0	0	0	0	0	0	0	0	0	0	0	0	0	0	0	0	0	0	0	0	0
rmpA2	19**	1	0	1	92.67	633	614	44	1		Bigsdb-Klebsiella pneumoniae	0	0	0	0	0	0	0	0	0	0	0	0	0	0	0	0	0	0	0	0	0	0	0	0	0	0	0	0	0	0	0	0	0	0	0	0	0	0
ybbW												0	0	0	0	0	0	0	0	0	0	0	0	0	0	0	0	0	0	1	0	0	0	0	0	0	0	0	0	0	0	1	0	0	0	0	0	0	0
ybbW	NA (closest 8*)	1	1	0	98.08	1455	1455	28	0		Bigsdb-Klebsiella pneumoniae	0	0	0	0	0	0	0	0	0	0	0	0	0	0	0	0	0	0	1	0	0	0	0	0	0	0	0	0	0	0	0	0	0	0	0	0	0	0
ybbW	NA (closest 4*)	2	2	0	99.93	1455	1455	1	0		Bigsdb-Klebsiella pneumoniae	0	0	0	0	0	0	0	0	0	0	0	0	0	0	0	0	0	0	0	0	0	0	0	0	0	0	0	0	0	0	1	0	0	0	0	0	0	0
ybbW	4	1	1	0	100	1455	1455	0	0		Bigsdb-Klebsiella pneumoniae	0	0	0	0	0	0	0	0	0	0	0	0	0	0	0	0	0	0	0	0	0	0	0	0	0	0	0	0	0	0	0	0	0	0	0	0	0	0
ybbW	1	5	0	5	100	1455	1455	0	0		Bigsdb-Klebsiella pneumoniae	0	0	0	0	0	0	0	0	0	0	0	0	0	0	0	0	0	0	0	0	0	0	0	0	0	0	0	0	0	0	0	0	0	0	0	0	0	0
ybbW	11	1	0	1	100	1455	1455	0	0		Bigsdb-Klebsiella pneumoniae	0	0	0	0	0	0	0	0	0	0	0	0	0	0	0	0	0	0	0	0	0	0	0	0	0	0	0	0	0	0	0	0	0	0	0	0	0	0
ybbY												0	0	0	0	0	0	0	0	0	0	0	0	0	0	0	0	0	0	1	0	0	0	0	0	0	0	0	0	0	0	1	0	0	0	0	0	0	0
ybbY	NA (closest 11*)	1	1	0	98.55	1311	1311	19	0		Bigsdb-Klebsiella pneumoniae	0	0	0	0	0	0	0	0	0	0	0	0	0	0	0	0	0	0	1	0	0	0	0	0	0	0	0	0	0	0	0	0	0	0	0	0	0	0
ybbY	NA (closest 11*)	1	1	0	99.92	1311	1311	1	0		Bigsdb-Klebsiella pneumoniae	0	0	0	0	0	0	0	0	0	0	0	0	0	0	0	0	0	0	0	0	0	0	0	0	0	0	0	0	0	0	1	0	0	0	0	0	0	0
ybbY	NA (closest 11*)	1	1	0	99.77	1311	1311	3	0		Bigsdb-Klebsiella pneumoniae	0	0	0	0	0	0	0	0	0	0	0	0	0	0	0	0	0	0	0	0	0	0	0	0	0	0	0	0	0	0	0	0	0	0	0	0	0	0
ybbY	NA (closest 11*)	1	1	0	99.85	1311	1311	2	0		Bigsdb-Klebsiella pneumoniae	0	0	0	0	0	0	0	0	0	0	0	0	0	0	0	0	0	0	0	0	0	0	0	0	0	0	0	0	0	0	0	0	0	0	0	0	0	0
ybbY	1	5	0	5	100	1311	1311	0	0		Bigsdb-Klebsiella pneumoniae	0	0	0	0	0	0	0	0	0	0	0	0	0	0	0	0	0	0	0	0	0	0	0	0	0	0	0	0	0	0	0	0	0	0	0	0	0	0
ybbY	6	1	0	1	100	1311	1311	0	0		Bigsdb-Klebsiella pneumoniae	0	0	0	0	0	0	0	0	0	0	0	0	0	0	0	0	0	0	0	0	0	0	0	0	0	0	0	0	0	0	0	0	0	0	0	0	0	0
ylbE												0	0	0	0	0	0	0	0	0	0	0	0	0	0	0	0	0	0	1	0	0	0	0	0	0	0	0	0	0	0	1	0	0	0	0	0	0	0
ylbE	NA (closest 6*)	1	1	0	99.92	1260	1260	1	0		Bigsdb-Klebsiella pneumoniae	0	0	0	0	0	0	0	0	0	0	0	0	0	0	0	0	0	0	0	0	0	0	0	0	0	0	0	0	0	0	0	0	0	0	0	0	0	0
ylbE	NA (closest 6*)	1	1	0	97.38	1260	1260	33	0		Bigsdb-Klebsiella pneumoniae	0	0	0	0	0	0	0	0	0	0	0	0	0	0	0	0	0	0	1	0	0	0	0	0	0	0	0	0	0	0	0	0	0	0	0	0	0	0
ylbE	6	2	1	1	100	1260	1260	0	0		Bigsdb-Klebsiella pneumoniae	0	0	0	0	0	0	0	0	0	0	0	0	0	0	0	0	0	0	0	0	0	0	0	0	0	0	0	0	0	0	1	0	0	0	0	0	0	0
ylbE	4	1	1	0	100	1260	1260	0	0		Bigsdb-Klebsiella pneumoniae	0	0	0	0	0	0	0	0	0	0	0	0	0	0	0	0	0	0	0	0	0	0	0	0	0	0	0	0	0	0	0	0	0	0	0	0	0	0
ylbE	1	5	0	5	100	1260	1260	0	0		Bigsdb-Klebsiella pneumoniae	0	0	0	0	0	0	0	0	0	0	0	0	0	0	0	0	0	0	0	0	0	0	0	0	0	0	0	0	0	0	0	0	0	0	0	0	0	0
ylbF												0	0	0	0	0	0	0	0	0	0	0	0	0	0	0	0	0	0	1	0	0	0	0	0	0	0	0	0	0	0	1	0	0	0	0	0	0	0
ylbF	NA (closest 17*)	1	1	0	98.26	804	804	14	0		Bigsdb-Klebsiella pneumoniae	0	0	0	0	0	0	0	0	0	0	0	0	0	0	0	0	0	0	1	0	0	0	0	0	0	0	0	0	0	0	0	0	0	0	0	0	0	0
ylbF	5	2	2	0	100	804	804	0	0		Bigsdb-Klebsiella pneumoniae	0	0	0	0	0	0	0	0	0	0	0	0	0	0	0	0	0	0	0	0	0	0	0	0	0	0	0	0	0	0	1	0	0	0	0	0	0	0
ylbF	NA (closest 14*)	1	1	0	99.50	804	804	4	0		Bigsdb-Klebsiella pneumoniae	0	0	0	0	0	0	0	0	0	0	0	0	0	0	0	0	0	0	0	0	0	0	0	0	0	0	0	0	0	0	0	0	0	0	0	0	0	0
ylbF	1	4	0	4	100	804	804	0	0		Bigsdb-Klebsiella pneumoniae	0	0	0	0	0	0	0	0	0	0	0	0	0	0	0	0	0	0	0	0	0	0	0	0	0	0	0	0	0	0	0	0	0	0	0	0	0	0
ylbF	NA (closest 1*)	1	0	1	99.88	804	804	0	1		Bigsdb-Klebsiella pneumoniae	0	0	0	0	0	0	0	0	0	0	0	0	0	0	0	0	0	0	0	0	0	0	0	0	0	0	0	0	0	0	0	0	0	0	0	0	0	0
ylbF	6	1	0	1	100	804	804	0	0		Bigsdb-Klebsiella pneumoniae	0	0	0	0	0	0	0	0	0	0	0	0	0	0	0	0	0	0	0	0	0	0	0	0	0	0	0	0	0	0	0	0	0	0	0	0	0	0
Virulence encoding genes (salmochelin locus)
iroB												0	0	0	0	0	0	0	0	0	0	0	0	0	0	0	0	0	0	0	0	0	0	0	0	0	0	0	0	0	0	0	0	0	0	0	0	0	0
iroB	1	3	0	3	100	1116	1116	0	0		Bigsdb-Klebsiella pneumoniae	0	0	0	0	0	0	0	0	0	0	0	0	0	0	0	0	0	0	0	0	0	0	0	0	0	0	0	0	0	0	0	0	0	0	0	0	0	0
iroB	21	1	0	1	100	1116	1116	0	0		Bigsdb-Klebsiella pneumoniae	0	0	0	0	0	0	0	0	0	0	0	0	0	0	0	0	0	0	0	0	0	0	0	0	0	0	0	0	0	0	0	0	0	0	0	0	0	0
iroC												0	0	0	0	0	0	0	0	0	0	0	0	0	0	0	0	0	0	0	0	0	0	0	0	0	0	0	0	0	0	0	0	0	0	0	0	0	0
iroC	4	2	0	2	100	3726	3726	0	0		Bigsdb-Klebsiella pneumoniae	0	0	0	0	0	0	0	0	0	0	0	0	0	0	0	0	0	0	0	0	0	0	0	0	0	0	0	0	0	0	0	0	0	0	0	0	0	0
iroC	39***	1	0	1	100	3696	3696	0	0		Bigsdb-Klebsiella pneumoniae	0	0	0	0	0	0	0	0	0	0	0	0	0	0	0	0	0	0	0	0	0	0	0	0	0	0	0	0	0	0	0	0	0	0	0	0	0	0
iroC	2	1	0	1	100	3726	3726	0	0		Bigsdb-Klebsiella pneumoniae	0	0	0	0	0	0	0	0	0	0	0	0	0	0	0	0	0	0	0	0	0	0	0	0	0	0	0	0	0	0	0	0	0	0	0	0	0	0
iroD												0	0	0	0	0	0	0	0	0	0	0	0	0	0	0	0	0	0	0	0	0	0	0	0	0	0	0	0	0	0	0	0	0	0	0	0	0	0
iroD	1	3	0	3	100	1230	1230	0	0		Bigsdb-Klebsiella pneumoniae	0	0	0	0	0	0	0	0	0	0	0	0	0	0	0	0	0	0	0	0	0	0	0	0	0	0	0	0	0	0	0	0	0	0	0	0	0	0
iroD	19	1	0	1	100	1230	1230	0	0		Bigsdb-Klebsiella pneumoniae	0	0	0	0	0	0	0	0	0	0	0	0	0	0	0	0	0	0	0	0	0	0	0	0	0	0	0	0	0	0	0	0	0	0	0	0	0	0
iroN												0	0	0	0	0	0	0	0	0	0	0	0	0	0	0	0	0	0	0	0	0	0	0	0	0	0	0	0	0	0	0	0	0	0	0	0	0	0
iroN	1	3	0	3	100	2175	2175	0	0		Bigsdb-Klebsiella pneumoniae	0	0	0	0	0	0	0	0	0	0	0	0	0	0	0	0	0	0	0	0	0	0	0	0	0	0	0	0	0	0	0	0	0	0	0	0	0	0
iroN	5***	1	0	1	100	2175	2152	0	0		Bigsdb-Klebsiella pneumoniae	0	0	0	0	0	0	0	0	0	0	0	0	0	0	0	0	0	0	0	0	0	0	0	0	0	0	0	0	0	0	0	0	0	0	0	0	0	0
iroN	28***	1	0	1	100	2175	1242	0	0		Bigsdb-Klebsiella pneumoniae	0	0	0	0	0	0	0	0	0	0	0	0	0	0	0	0	0	0	0	0	0	0	0	0	0	0	0	0	0	0	0	0	0	0	0	0	0	0
Virulence encoding genes (Colibactin locus)
clbA												0	0	0	0	0	0	0	0	0	0	0	0	0	0	0	0	0	0	0	0	0	0	0	0	0	0	0	0	0	0	0	0	0	0	0	0	0	0
clbA	2	4	0	4	100	735	735	0	0		Bigsdb-Klebsiella pneumoniae	0	0	0	0	0	0	0	0	0	0	0	0	0	0	0	0	0	0	0	0	0	0	0	0	0	0	0	0	0	0	0	0	0	0	0	0	0	0
clbA	5	1	0	1	100	735	735	0	0		Bigsdb-Klebsiella pneumoniae	0	0	0	0	0	0	0	0	0	0	0	0	0	0	0	0	0	0	0	0	0	0	0	0	0	0	0	0	0	0	0	0	0	0	0	0	0	0
clbB												0	0	0	0	0	0	0	0	0	0	0	0	0	0	0	0	0	0	0	0	0	0	0	0	0	0	0	0	0	0	0	0	0	0	0	0	0	0
clbB	2	4	0	4	100	9621	9621	0	0		Bigsdb-Klebsiella pneumoniae	0	0	0	0	0	0	0	0	0	0	0	0	0	0	0	0	0	0	0	0	0	0	0	0	0	0	0	0	0	0	0	0	0	0	0	0	0	0
clbB	10	1	0	1	100	9621	9621	0	0		Bigsdb-Klebsiella pneumoniae	0	0	0	0	0	0	0	0	0	0	0	0	0	0	0	0	0	0	0	0	0	0	0	0	0	0	0	0	0	0	0	0	0	0	0	0	0	0
clbC												0	0	0	0	0	0	0	0	0	0	0	0	0	0	0	0	0	0	0	0	0	0	0	0	0	0	0	0	0	0	0	0	0	0	0	0	0	0
clbC	2	5	0	5	100	2601	2601	0	0		Bigsdb-Klebsiella pneumoniae	0	0	0	0	0	0	0	0	0	0	0	0	0	0	0	0	0	0	0	0	0	0	0	0	0	0	0	0	0	0	0	0	0	0	0	0	0	0
clbD												0	0	0	0	0	0	0	0	0	0	0	0	0	0	0	0	0	0	0	0	0	0	0	0	0	0	0	0	0	0	0	0	0	0	0	0	0	0
clbD	2	4	0	4	100	870	870	0	0		Bigsdb-Klebsiella pneumoniae	0	0	0	0	0	0	0	0	0	0	0	0	0	0	0	0	0	0	0	0	0	0	0	0	0	0	0	0	0	0	0	0	0	0	0	0	0	0
clbD	8	1	0	1	100	870	870	0	0		Bigsdb-Klebsiella pneumoniae	0	0	0	0	0	0	0	0	0	0	0	0	0	0	0	0	0	0	0	0	0	0	0	0	0	0	0	0	0	0	0	0	0	0	0	0	0	0
clbE												0	0	0	0	0	0	0	0	0	0	0	0	0	0	0	0	0	0	0	0	0	0	0	0	0	0	0	0	0	0	0	0	0	0	0	0	0	0
clbE	2	5	0	5	100	249	249	0	0		Bigsdb-Klebsiella pneumoniae	0	0	0	0	0	0	0	0	0	0	0	0	0	0	0	0	0	0	0	0	0	0	0	0	0	0	0	0	0	0	0	0	0	0	0	0	0	0
clbF												0	0	0	0	0	0	0	0	0	0	0	0	0	0	0	0	0	0	0	0	0	0	0	0	0	0	0	0	0	0	0	0	0	0	0	0	0	0
clbF	2	4	0	4	100	1131	1131	0	0		Bigsdb-Klebsiella pneumoniae	0	0	0	0	0	0	0	0	0	0	0	0	0	0	0	0	0	0	0	0	0	0	0	0	0	0	0	0	0	0	0	0	0	0	0	0	0	0
clbF	4	1	0	1	100	1131	1131	0	0		Bigsdb-Klebsiella pneumoniae	0	0	0	0	0	0	0	0	0	0	0	0	0	0	0	0	0	0	0	0	0	0	0	0	0	0	0	0	0	0	0	0	0	0	0	0	0	0
clbG												0	0	0	0	0	0	0	0	0	0	0	0	0	0	0	0	0	0	0	0	0	0	0	0	0	0	0	0	0	0	0	0	0	0	0	0	0	0
clbG	2	5	0	5	100	1269	1269	0	0		Bigsdb-Klebsiella pneumoniae	0	0	0	0	0	0	0	0	0	0	0	0	0	0	0	0	0	0	0	0	0	0	0	0	0	0	0	0	0	0	0	0	0	0	0	0	0	0
clbI												0	0	0	0	0	0	0	0	0	0	0	0	0	0	0	0	0	0	0	0	0	0	0	0	0	0	0	0	0	0	0	0	0	0	0	0	0	0
clbI	2	5	0	5	100	3033	3033	0	0		Bigsdb-Klebsiella pneumoniae	0	0	0	0	0	0	0	0	0	0	0	0	0	0	0	0	0	0	0	0	0	0	0	0	0	0	0	0	0	0	0	0	0	0	0	0	0	0
clbL												0	0	0	0	0	0	0	0	0	0	0	0	0	0	0	0	0	0	0	0	0	0	0	0	0	0	0	0	0	0	0	0	0	0	0	0	0	0
clbL	2	5	0	5	100	1464	1464	0	0		Bigsdb-Klebsiella pneumoniae	0	0	0	0	0	0	0	0	0	0	0	0	0	0	0	0	0	0	0	0	0	0	0	0	0	0	0	0	0	0	0	0	0	0	0	0	0	0
clbM												0	0	0	0	0	0	0	0	0	0	0	0	0	0	0	0	0	0	0	0	0	0	0	0	0	0	0	0	0	0	0	0	0	0	0	0	0	0
clbM	2	5	0	5	100	1440	1440	0	0		Bigsdb-Klebsiella pneumoniae	0	0	0	0	0	0	0	0	0	0	0	0	0	0	0	0	0	0	0	0	0	0	0	0	0	0	0	0	0	0	0	0	0	0	0	0	0	0
clbN												0	0	0	0	0	0	0	0	0	0	0	0	0	0	0	0	0	0	0	0	0	0	0	0	0	0	0	0	0	0	0	0	0	0	0	0	0	0
clbN	2	5	0	5	100	4368	4368	0	0		Bigsdb-Klebsiella pneumoniae	0	0	0	0	0	0	0	0	0	0	0	0	0	0	0	0	0	0	0	0	0	0	0	0	0	0	0	0	0	0	0	0	0	0	0	0	0	0
clbO												0	0	0	0	0	0	0	0	0	0	0	0	0	0	0	0	0	0	0	0	0	0	0	0	0	0	0	0	0	0	0	0	0	0	0	0	0	0
clbO	2	5	0	5	100	2460	2460	0	0		Bigsdb-Klebsiella pneumoniae	0	0	0	0	0	0	0	0	0	0	0	0	0	0	0	0	0	0	0	0	0	0	0	0	0	0	0	0	0	0	0	0	0	0	0	0	0	0
clbP												0	0	0	0	0	0	0	0	0	0	0	0	0	0	0	0	0	0	0	0	0	0	0	0	0	0	0	0	0	0	0	0	0	0	0	0	0	0
clbP	2	5	0	5	100	1506	1506	0	0		Bigsdb-Klebsiella pneumoniae	0	0	0	0	0	0	0	0	0	0	0	0	0	0	0	0	0	0	0	0	0	0	0	0	0	0	0	0	0	0	0	0	0	0	0	0	0	0
clbQ												0	0	0	0	0	0	0	0	0	0	0	0	0	0	0	0	0	0	0	0	0	0	0	0	0	0	0	0	0	0	0	0	0	0	0	0	0	0
clbQ	2	5	0	5	100	723	723	0	0		Bigsdb-Klebsiella pneumoniae	0	0	0	0	0	0	0	0	0	0	0	0	0	0	0	0	0	0	0	0	0	0	0	0	0	0	0	0	0	0	0	0	0	0	0	0	0	0
Virulence encoding genes (aerobactin locus)
iucA												0	0	0	0	0	0	0	0	0	0	0	0	0	0	0	0	0	0	0	0	0	0	0	0	0	0	0	0	0	0	0	0	0	0	0	0	0	0
iucA	1	3	0	3	100	1791	1791	0	0		Bigsdb-Klebsiella pneumoniae	0	0	0	0	0	0	0	0	0	0	0	0	0	0	0	0	0	0	0	0	0	0	0	0	0	0	0	0	0	0	0	0	0	0	0	0	0	0
iucA	NA (closest 1*)	1	0	1	99.94	1791	1791	0	1		Bigsdb-Klebsiella pneumoniae	0	0	0	0	0	0	0	0	0	0	0	0	0	0	0	0	0	0	0	0	0	0	0	0	0	0	0	0	0	0	0	0	0	0	0	0	0	0
iucA	9	1	0	1	100	1791	1791	0	0		Bigsdb-Klebsiella pneumoniae	0	0	0	0	0	0	0	0	0	0	0	0	0	0	0	0	0	0	0	0	0	0	0	0	0	0	0	0	0	0	0	0	0	0	0	0	0	0
iucB												0	0	0	0	0	0	0	0	0	0	0	0	0	0	0	0	0	0	0	0	0	0	0	0	0	0	0	0	0	0	0	0	0	0	0	0	0	0
iucB	1	4	0	4	100	948	948	0	0		Bigsdb-Klebsiella pneumoniae	0	0	0	0	0	0	0	0	0	0	0	0	0	0	0	0	0	0	0	0	0	0	0	0	0	0	0	0	0	0	0	0	0	0	0	0	0	0
iucB	11	1	0	1	100	948	948	0	0		Bigsdb-Klebsiella pneumoniae	0	0	0	0	0	0	0	0	0	0	0	0	0	0	0	0	0	0	0	0	0	0	0	0	0	0	0	0	0	0	0	0	0	0	0	0	0	0
iucC												0	0	0	0	0	0	0	0	0	0	0	0	0	0	0	0	0	0	0	0	0	0	0	0	0	0	0	0	0	0	0	0	0	0	0	0	0	0
iucC	1	4	0	4	100	1734	1734	0	0		Bigsdb-Klebsiella pneumoniae	0	0	0	0	0	0	0	0	0	0	0	0	0	0	0	0	0	0	0	0	0	0	0	0	0	0	0	0	0	0	0	0	0	0	0	0	0	0
iucC	12	1	0	1	100	1734	1734	0	0		Bigsdb-Klebsiella pneumoniae	0	0	0	0	0	0	0	0	0	0	0	0	0	0	0	0	0	0	0	0	0	0	0	0	0	0	0	0	0	0	0	0	0	0	0	0	0	0
iucD												0	0	0	0	0	0	0	0	0	0	0	0	0	0	0	0	0	0	0	0	0	0	0	0	0	0	0	0	0	0	0	0	0	0	0	0	0	0
iucD	1	4	0	4	100	1278	1278	0	0		Bigsdb-Klebsiella pneumoniae	0	0	0	0	0	0	0	0	0	0	0	0	0	0	0	0	0	0	0	0	0	0	0	0	0	0	0	0	0	0	0	0	0	0	0	0	0	0
iucD	8**	1	0	1	99.92	1278	1273	1	0		Bigsdb-Klebsiella pneumoniae	0	0	0	0	0	0	0	0	0	0	0	0	0	0	0	0	0	0	0	0	0	0	0	0	0	0	0	0	0	0	0	0	0	0	0	0	0	0
iutA												0	0	0	0	0	0	0	0	0	0	0	0	0	0	0	0	0	0	0	0	0	0	0	0	0	0	0	0	0	0	0	0	0	0	0	0	0	0
iutA	1	4	0	4	100	2202	2202	0	0		Bigsdb-Klebsiella pneumoniae	0	0	0	0	0	0	0	0	0	0	0	0	0	0	0	0	0	0	0	0	0	0	0	0	0	0	0	0	0	0	0	0	0	0	0	0	0	0
iutA	17***	1	0	1	100	2202	2159	0	0		Bigsdb-Klebsiella pneumoniae	0	0	0	0	0	0	0	0	0	0	0	0	0	0	0	0	0	0	0	0	0	0	0	0	0	0	0	0	0	0	0	0	0	0	0	0	0	0
Virulence encoding genes (Capsules)
wzc												1	1	1	1	1	1	1	1	1	1	1	1	1	0	1	1	1	1	1	1	1	1	1	1	1	1	1	1	1	1	1	1	1	1	1	1	1	1
wzc	10	1	1	0	100	136	136	0	0		Bigsdb-Klebsiella pneumoniae	0	0	0	0	0	0	0	0	0	0	0	0	0	0	0	0	0	0	0	0	0	0	0	0	0	0	0	0	1	0	0	0	0	0	0	0	0	0
wzc	11	3	1	2	100	136	136	0	0		Bigsdb-Klebsiella pneumoniae	0	0	0	0	0	0	0	0	0	0	0	0	0	0	0	0	1	0	0	0	0	0	0	0	0	0	0	0	0	0	0	0	0	0	0	0	0	0
wzc	16	1	1	0	100	124	124	0	0		Bigsdb-Klebsiella pneumoniae	0	0	0	0	0	0	0	0	0	0	0	0	0	0	0	0	0	0	0	0	0	0	0	0	0	0	0	0	0	0	0	0	0	0	0	0	0	0
wzc	18	2	1	1	100	136	136	0	0		Bigsdb-Klebsiella pneumoniae	0	0	0	0	0	0	0	0	0	0	0	0	0	0	0	0	0	0	0	0	0	0	0	0	0	0	0	0	0	0	0	0	0	0	0	0	0	0
wzc	1	4	0	4	100	124	124	0	0		Bigsdb-Klebsiella pneumoniae	0	0	0	0	0	0	0	0	0	0	0	0	0	0	0	0	0	0	0	0	0	0	0	0	0	0	0	0	0	0	0	0	0	0	0	0	0	0
wzc	NA (closest 1*)	2	0	2	99.19	124	124	1	0		Bigsdb-Klebsiella pneumoniae	0	0	0	0	0	0	0	0	0	0	0	0	0	0	0	0	0	0	0	0	0	0	0	0	0	0	0	0	0	0	0	0	0	0	0	0	0	0
wzc	20	3	2	1	100	136	136	0	0		Bigsdb-Klebsiella pneumoniae	0	0	0	0	1	0	0	0	0	0	0	0	0	0	0	0	0	0	0	0	0	0	0	0	0	0	0	0	0	1	0	0	0	0	0	0	0	0
wzc	NA (closest 20*)	1	1	0	97.79	136	136	3	0		Bigsdb-Klebsiella pneumoniae	0	0	0	0	0	0	0	0	0	0	0	0	0	0	0	0	0	0	0	0	0	0	0	0	0	0	0	0	0	0	0	0	0	0	0	0	0	0
wzc	21	1	0	1	100	127	127	0	0		Bigsdb-Klebsiella pneumoniae	0	0	0	0	0	0	0	0	0	0	0	0	0	0	0	0	0	0	0	0	0	0	0	0	0	0	0	0	0	0	0	0	0	0	0	0	0	0
wzc	22	6	6	0	100	136	136	0	0		Bigsdb-Klebsiella pneumoniae	0	0	0	0	0	0	0	0	0	0	0	0	0	0	0	0	0	0	0	0	0	0	0	0	0	0	0	0	0	0	0	1	1	1	1	0	0	0
wzc	23	2	1	1	100	142	142	0	0		Bigsdb-Klebsiella pneumoniae	0	0	0	0	0	0	0	0	0	0	0	0	0	0	0	0	0	0	0	0	0	0	0	0	0	0	0	0	0	0	0	0	0	0	0	0	0	0
wzc	26	7	0	7	100	118	118	0	0		Bigsdb-Klebsiella pneumoniae	0	0	0	0	0	0	0	0	0	0	0	0	0	0	0	0	0	0	0	0	0	0	0	0	0	0	0	0	0	0	0	0	0	0	0	0	0	0
wzc	28	4	0	4	100	139	139	0	0		Bigsdb-Klebsiella pneumoniae	0	0	0	0	0	0	0	0	0	0	0	0	0	0	0	0	0	0	0	0	0	0	0	0	0	0	0	0	0	0	0	0	0	0	0	0	0	0
wzc	29	2	1	1	100	115	115	0	0		Bigsdb-Klebsiella pneumoniae	0	0	0	0	0	0	0	0	0	0	0	0	0	0	0	0	0	0	0	0	0	0	0	0	0	0	0	0	0	0	0	0	0	0	0	0	0	0
wzc	2	9	5	4	100	133	133	0	0		Bigsdb-Klebsiella pneumoniae	0	0	0	0	0	0	0	0	0	0	0	0	0	0	0	0	0	0	0	0	0	0	0	0	0	0	0	0	0	0	0	0	0	0	0	1	1	1
wzc	903***	3	1	2	100	145	142	0	0		Bigsdb-Klebsiella pneumoniae	0	0	0	0	0	0	0	0	0	0	0	0	0	0	0	0	0	0	0	0	0	0	0	0	0	1	0	0	0	0	0	0	0	0	0	0	0	0
wzc	904***	1	1	0	100	145	139	0	0		Bigsdb-Klebsiella pneumoniae	0	0	0	0	0	0	0	0	0	0	1	0	0	0	0	0	0	0	0	0	0	0	0	0	0	0	0	0	0	0	0	0	0	0	0	0	0	0
wzc	32	1	1	0	100	136	136	0	0		Bigsdb-Klebsiella pneumoniae	0	0	0	0	0	0	0	0	0	0	0	0	0	0	0	0	0	0	0	0	0	0	0	0	0	0	0	0	0	0	0	0	0	0	0	0	0	0
wzc	37	3	2	1	100	136	136	0	0		Bigsdb-Klebsiella pneumoniae	0	0	0	0	0	0	0	0	0	0	0	0	0	0	0	0	0	0	0	0	0	0	0	0	0	0	1	0	0	0	0	0	0	0	0	0	0	0
wzc	912	2	1	1	100	139	139	0	0		Bigsdb-Klebsiella pneumoniae	0	0	0	0	0	0	0	0	0	0	0	0	0	0	0	0	0	0	0	0	0	0	0	0	1	0	0	0	0	0	0	0	0	0	0	0	0	0
wzc	3	1	1	0	100	127	127	0	0		Bigsdb-Klebsiella pneumoniae	0	0	0	0	0	0	0	0	0	0	0	0	0	0	0	0	0	0	0	0	0	0	0	0	0	0	0	1	0	0	0	0	0	0	0	0	0	0
wzc	NA (closest 3*)	1	1	0	99.21	127	127	1	0		Bigsdb-Klebsiella pneumoniae	0	0	0	0	0	0	0	0	0	0	0	0	0	0	1	0	0	0	0	0	0	0	0	0	0	0	0	0	0	0	0	0	0	0	0	0	0	0
wzc	NA (closest 43*)	1	1	0	99.26	136	136	1	0		Bigsdb-Klebsiella pneumoniae	0	0	0	0	0	0	0	0	0	0	0	0	0	0	0	0	0	0	0	0	0	0	0	1	0	0	0	0	0	0	0	0	0	0	0	0	0	0
wzc	10	1	1	0	100	136	136	0	0		Bigsdb-Klebsiella pneumoniae	0	0	0	0	0	0	0	0	0	0	0	0	0	0	0	0	0	0	0	0	0	0	0	0	0	0	0	0	1	0	0	0	0	0	0	0	0	0
wzc	47	3	1	2	100	136	136	0	0		Bigsdb-Klebsiella pneumoniae	0	0	0	0	0	0	0	0	0	0	0	0	0	0	0	0	0	0	0	0	0	1	0	0	0	0	0	0	0	0	0	0	0	0	0	0	0	0
wzc	50	2	0	2	100	124	124	0	0		Bigsdb-Klebsiella pneumoniae	0	0	0	0	0	0	0	0	0	0	0	0	0	0	0	0	0	0	0	0	0	0	0	0	0	0	0	0	0	0	0	0	0	0	0	0	0	0
wzc	54	1	1	0	100	115	115	0	0		Bigsdb-Klebsiella pneumoniae	0	0	0	0	0	0	0	0	0	0	0	1	0	0	0	0	0	0	0	0	0	0	0	0	0	0	0	0	0	0	0	0	0	0	0	0	0	0
wzc	NA (closest 56*)	1	1	0	99.26	136	136	1	0		Bigsdb-Klebsiella pneumoniae	0	0	0	0	0	0	0	0	0	0	0	0	0	0	0	0	0	0	0	0	0	0	0	0	0	0	0	0	0	0	1	0	0	0	0	0	0	0
wzc	NA (closest 908*)	1	0	1	99.19	124	124	1	0		Bigsdb-Klebsiella pneumoniae	0	0	0	0	0	0	0	0	0	0	0	0	0	0	0	0	0	0	0	0	0	0	0	0	0	0	0	0	0	0	0	0	0	0	0	0	0	0
wzc	5	1	1	0	100	136	136	0	0		Bigsdb-Klebsiella pneumoniae	0	0	0	0	0	0	0	0	0	0	0	0	0	0	0	0	0	0	0	1	0	0	0	0	0	0	0	0	0	0	0	0	0	0	0	0	0	0
wzc	62	5	4	1	100	136	136	0	0		Bigsdb-Klebsiella pneumoniae	0	1	0	0	0	0	0	0	0	0	0	0	0	0	0	0	0	0	0	0	0	0	0	0	0	0	0	0	0	0	0	0	0	0	0	0	0	0
wzc	NA (closest 62*)	1	1	0	99.26	136	136	1	0		Bigsdb-Klebsiella pneumoniae	0	0	0	0	0	0	0	0	0	0	0	0	0	0	0	0	0	0	0	0	0	0	0	0	0	0	0	0	0	0	0	0	0	0	0	0	0	0
wzc	63	2	1	1	100	136	136	0	0		Bigsdb-Klebsiella pneumoniae	0	0	0	0	0	0	0	0	0	0	0	0	0	0	0	1	0	0	0	0	0	0	0	0	0	0	0	0	0	0	0	0	0	0	0	0	0	0
wzc	64	13	1	12	100	148	148	0	0		Bigsdb-Klebsiella pneumoniae	1	0	0	0	0	1	1	1	1	1	0	0	0	0	0	0	0	0	0	0	0	0	0	0	0	0	0	0	0	0	0	0	0	0	0	0	0	0
wzc	NA (closest 67*)	1	1	0	98.32	119	119	2	0		Bigsdb-Klebsiella pneumoniae	0	0	0	0	0	0	0	0	0	0	0	0	0	0	0	0	0	0	1	0	0	0	0	0	0	0	0	0	0	0	0	0	0	0	0	0	0	0
wzc	76	1	0	1	100	136	136	0	0		Bigsdb-Klebsiella pneumoniae	0	0	0	0	0	0	0	0	0	0	0	0	0	0	0	0	0	0	0	0	0	0	0	0	0	0	0	0	0	0	0	0	0	0	0	0	0	0
wzc	NA (closest 7*)	1	0	1	99.21	127	127	1	0		Bigsdb-Klebsiella pneumoniae	0	0	0	0	0	0	0	0	0	0	0	0	0	0	0	0	0	0	0	0	0	0	0	0	0	0	0	0	0	0	0	0	0	0	0	0	0	0
wzc	8	3	2	1	100	136	136	0	0		Bigsdb-Klebsiella pneumoniae	0	0	0	0	0	0	0	0	0	0	0	0	1	0	0	0	0	0	0	0	0	0	1	0	0	0	0	0	0	0	0	0	0	0	0	0	0	0
wzc	NA (closest 8*)	3	2	1	99.26	136	136	1	0		Bigsdb-Klebsiella pneumoniae	0	0	0	0	0	0	0	0	0	0	0	0	1	0	0	0	0	0	0	0	0	0	1	0	0	0	0	0	0	0	0	0	0	0	0	0	0	0
wzc	912	2	1	1	100	139	139	0	0		Bigsdb-Klebsiella pneumoniae	0	0	0	0	0	0	0	0	0	0	0	0	0	0	0	0	0	0	0	0	0	0	0	0	1	0	0	0	0	0	0	0	0	0	0	0	0	0
wzc	915	1	0	1	100	130	130	0	0		Bigsdb-Klebsiella pneumoniae	0	0	0	0	0	0	0	0	0	0	0	0	0	0	0	0	0	0	0	0	0	0	0	0	0	0	0	0	0	0	0	0	0	0	0	0	0	0
wzc	916	3	0	3	100	130	130	0	0		Bigsdb-Klebsiella pneumoniae	0	0	0	0	0	0	0	0	0	0	0	0	0	0	0	0	0	0	0	0	0	0	0	0	0	0	0	0	0	0	0	0	0	0	0	0	0	0
wzc	919	4	0	4	100	136	136	0	0		Bigsdb-Klebsiella pneumoniae	0	0	0	0	0	0	0	0	0	0	0	0	0	0	0	0	0	0	0	0	0	0	0	0	0	0	0	0	0	0	0	0	0	0	0	0	0	0
wzc	NA (closest 919*)	1	1	0	99.26	136	136	1	0		Bigsdb-Klebsiella pneumoniae	0	0	0	0	0	0	0	0	0	0	0	0	0	0	0	0	0	0	0	0	0	0	0	0	0	0	0	0	0	0	0	0	0	0	0	0	0	0
wzc	921	3	0	3	100	142	142	0	0		Bigsdb-Klebsiella pneumoniae	0	0	0	0	0	0	0	0	0	0	0	0	0	0	0	0	0	0	0	0	0	0	0	0	0	0	0	0	0	0	0	0	0	0	0	0	0	0
wzc	922	1	1	0	100	124	124	0	0		Bigsdb-Klebsiella pneumoniae	0	0	0	1	0	0	0	0	0	0	0	0	0	0	0	0	0	0	0	0	0	0	0	0	0	0	0	0	0	0	0	0	0	0	0	0	0	0
wzc	923	1	0	1	100	127	127	0	0		Bigsdb-Klebsiella pneumoniae	0	0	0	0	0	0	0	0	0	0	0	0	0	0	0	0	0	0	0	0	0	0	0	0	0	0	0	0	0	0	0	0	0	0	0	0	0	0
wzc	925	1	0	1	100	142	142	0	0		Bigsdb-Klebsiella pneumoniae	0	0	0	0	0	0	0	0	0	0	0	0	0	0	0	0	0	0	0	0	0	0	0	0	0	0	0	0	0	0	0	0	0	0	0	0	0	0
wzc	930	1	0	1	100	136	136	0	0		Bigsdb-Klebsiella pneumoniae	0	0	0	0	0	0	0	0	0	0	0	0	0	0	0	0	0	0	0	0	0	0	0	0	0	0	0	0	0	0	0	0	0	0	0	0	0	0
wzc	932	3	3	0	100	127	127	0	0		Bigsdb-Klebsiella pneumoniae	0	0	0	0	0	0	0	0	0	0	0	0	0	0	0	0	0	0	0	0	1	0	0	0	0	0	0	0	0	0	0	0	0	0	0	0	0	0
wzc	936*	1	1	0	96.88	136	128	4	0		Bigsdb-Klebsiella pneumoniae	0	0	0	0	0	0	0	0	0	0	0	0	0	0	0	0	0	1	0	0	0	0	0	0	0	0	0	0	0	0	0	0	0	0	0	0	0	0
wzc	937	2	0	2	100	130	130	0	0		Bigsdb-Klebsiella pneumoniae	0	0	0	0	0	0	0	0	0	0	0	0	0	0	0	0	0	0	0	0	0	0	0	0	0	0	0	0	0	0	0	0	0	0	0	0	0	0
wzc	NA (closest 938*)	1	1	0	98.52	135	135	2	0		Bigsdb-Klebsiella pneumoniae	0	0	0	0	0	0	0	0	0	0	0	0	0	0	0	0	0	0	0	0	0	0	0	0	0	0	0	0	0	0	0	0	0	0	0	0	0	0
wzc	NA (closest 939*)	5	1	4	99.26	136	136	1	0		Bigsdb-Klebsiella pneumoniae	0	0	1	0	0	0	0	0	0	0	0	0	0	0	0	0	0	0	0	0	0	0	0	0	0	0	0	0	0	0	0	0	0	0	0	0	0	0
wzc	942	2	2	0	100	136	136	0	0		Bigsdb-Klebsiella pneumoniae	0	0	0	0	0	0	0	0	0	0	0	0	0	0	0	0	0	0	0	0	0	0	0	0	0	0	0	0	0	0	0	0	0	0	0	0	0	0
wzi												1	1	1	1	1	1	1	1	1	1	1	1	1	1	1	1	1	1	1	1	1	1	1	1	1	1	1	1	1	1	1	1	1	1	1	1	1	1
wzi	64	13	1	12	100	447	447	0	0		Bigsdb-Klebsiella pneumoniae	1	0	0	0	0	1	1	1	1	1	0	0	0	0	0	0	0	0	0	0	0	0	0	0	0	0	0	0	0	0	0	0	0	0	0	0	0	0
wzi	94	3	2	1	100	447	447	0	0		Bigsdb-Klebsiella pneumoniae	0	1	0	0	0	0	0	0	0	0	0	0	0	0	0	0	0	0	0	0	0	0	0	0	0	0	0	0	0	0	0	0	0	0	0	0	0	0
wzi	173	9	5	4	100	447	447	0	0		Bigsdb-Klebsiella pneumoniae	0	0	1	0	0	0	0	0	0	0	0	0	0	0	0	0	0	0	0	0	0	0	0	0	0	0	0	0	0	0	0	0	0	0	0	0	0	0
wzi	368	1	1	0	100	447	447	0	0		Bigsdb-Klebsiella pneumoniae	0	0	0	1	0	0	0	0	0	0	0	0	0	0	0	0	0	0	0	0	0	0	0	0	0	0	0	0	0	0	0	0	0	0	0	0	0	0
wzi	19	3	2	1	100	447	447	0	0		Bigsdb-Klebsiella pneumoniae	0	0	0	0	1	0	0	0	0	0	0	0	0	0	0	0	0	0	0	0	0	0	0	0	0	0	0	0	0	0	0	0	0	0	0	0	0	0
wzi	159	1	1	0	100	447	447	0	0		Bigsdb-Klebsiella pneumoniae	0	0	0	0	0	0	0	0	0	0	1	0	0	0	0	0	0	0	0	0	0	0	0	0	0	0	0	0	0	0	0	0	0	0	0	0	0	0
wzi	115	1	1	0	100	447	447	0	0		Bigsdb-Klebsiella pneumoniae	0	0	0	0	0	0	0	0	0	0	0	1	0	0	0	0	0	0	0	0	0	0	0	0	0	0	0	0	0	0	0	0	0	0	0	0	0	0
wzi	434	1	1	0	100	447	447	0	0		Bigsdb-Klebsiella pneumoniae	0	0	0	0	0	0	0	0	0	0	0	0	1	0	0	0	0	0	0	0	0	0	0	0	0	0	0	0	0	0	0	0	0	0	0	0	0	0
wzi	406	1	1	0	100	447	447	0	0		Bigsdb-Klebsiella pneumoniae	0	0	0	0	0	0	0	0	0	0	0	0	0	0	1	0	0	0	0	0	0	0	0	0	0	0	0	0	0	0	0	0	0	0	0	0	0	0
wzi	63	1	1	0	100	447	447	0	0		Bigsdb-Klebsiella pneumoniae	0	0	0	0	0	0	0	0	0	0	0	0	0	0	0	1	0	0	0	0	0	0	0	0	0	0	0	0	0	0	0	0	0	0	0	0	0	0
wzi	420	2	1	1	100	447	447	0	0		Bigsdb-Klebsiella pneumoniae	0	0	0	0	0	0	0	0	0	0	0	0	0	0	0	0	1	0	0	0	0	0	0	0	0	0	0	0	0	0	0	0	0	0	0	0	0	0
wzi	95	2	1	1	100	447	447	0	0		Bigsdb-Klebsiella pneumoniae	0	0	0	0	0	0	0	0	0	0	0	0	0	0	0	0	0	1	0	0	0	0	0	0	0	0	0	0	0	0	0	0	0	0	0	0	0	0
wzi	508**	1	1	0	97.29	447	443	12	0		Bigsdb-Klebsiella pneumoniae	0	0	0	0	0	0	0	0	0	0	0	0	0	0	0	0	0	0	1	0	0	0	0	0	0	0	0	0	0	0	0	0	0	0	0	0	0	0
wzi	508***	1	0	1	100	447	446	0	0		Bigsdb-Klebsiella pneumoniae	0	0	0	0	0	0	0	0	0	0	0	0	0	0	0	0	0	0	0	0	0	0	0	0	0	0	0	0	0	0	0	0	0	0	0	0	0	0
wzi	5	1	1	0	100	447	447	0	0		Bigsdb-Klebsiella pneumoniae	0	0	0	0	0	0	0	0	0	0	0	0	0	0	0	0	0	0	0	1	0	0	0	0	0	0	0	0	0	0	0	0	0	0	0	0	0	0
wzi	177	4	3	1	100	447	447	0	0		Bigsdb-Klebsiella pneumoniae	0	0	0	0	0	0	0	0	0	0	0	0	0	0	0	0	0	0	0	0	1	0	0	0	0	0	0	0	0	0	0	0	0	0	0	0	0	0
wzi	209	3	1	2	100	447	447	0	0		Bigsdb-Klebsiella pneumoniae	0	0	0	0	0	0	0	0	0	0	0	0	0	0	0	0	0	0	0	0	0	1	0	0	0	0	0	0	0	0	0	0	0	0	0	0	0	0
wzi	8	2	1	1	100	447	447	0	0		Bigsdb-Klebsiella pneumoniae	0	0	0	0	0	0	0	0	0	0	0	0	0	0	0	0	0	0	0	0	0	0	1	0	0	0	0	0	0	0	0	0	0	0	0	0	0	0
wzi	121	1	1	0	100	447	447	0	0		Bigsdb-Klebsiella pneumoniae	0	0	0	0	0	0	0	0	0	0	0	0	0	0	0	0	0	0	0	0	0	0	0	1	0	0	0	0	0	0	0	0	0	0	0	0	0	0
wzi	NA (closest 96*)	1	1	0	99.78	447	447	1	0		Bigsdb-Klebsiella pneumoniae	0	0	0	0	0	0	0	0	0	0	0	0	0	0	0	0	0	0	0	0	0	0	0	0	1	0	0	0	0	0	0	0	0	0	0	0	0	0
wzi	85***	1	1	0	100	447	443	0	0		Bigsdb-Klebsiella pneumoniae	0	0	0	0	0	0	0	0	0	0	0	0	0	0	0	0	0	0	0	0	0	0	0	0	0	1	0	0	0	0	0	0	0	0	0	0	0	0
wzi	109	3	2	1	100	447	447	0	0		Bigsdb-Klebsiella pneumoniae	0	0	0	0	0	0	0	0	0	0	0	0	0	0	0	0	0	0	0	0	0	0	0	0	0	0	1	0	0	0	0	0	0	0	0	0	0	0
wzi	535	2	2	0	100	447	447	0	0		Bigsdb-Klebsiella pneumoniae	0	0	0	0	0	0	0	0	0	0	0	0	0	0	0	0	0	0	0	0	0	0	0	0	0	0	0	0	0	0	0	0	0	0	0	0	0	0
wzi	59	1	1	0	100	447	447	0	0		Bigsdb-Klebsiella pneumoniae	0	0	0	0	0	0	0	0	0	0	0	0	0	0	0	0	0	0	0	0	0	0	0	0	0	0	0	1	0	0	0	0	0	0	0	0	0	0
wzi	532	1	1	0	100	447	447	0	0		Bigsdb-Klebsiella pneumoniae	0	0	0	0	0	0	0	0	0	0	0	0	0	0	0	0	0	0	0	0	0	0	0	0	0	0	0	0	1	0	0	0	0	0	0	0	0	0
wzi	116**	1	1	0	98.43	447	446	7	0		Bigsdb-Klebsiella pneumoniae	0	0	0	0	0	0	0	0	0	0	0	0	0	0	0	0	0	0	0	0	0	0	0	0	0	0	0	0	0	1	0	0	0	0	0	0	0	0
wzi	116	1	1	0	100	447	446	0	0		Bigsdb-Klebsiella pneumoniae	0	0	0	0	0	0	0	0	0	0	0	0	0	0	0	0	0	0	0	0	0	0	0	0	0	0	0	0	0	0	0	0	0	0	0	0	0	0
wzi	225	1	1	0	100	447	447	0	0		Bigsdb-Klebsiella pneumoniae	0	0	0	0	0	0	0	0	0	0	0	0	0	0	0	0	0	0	0	0	0	0	0	0	0	0	0	0	0	0	1	0	0	0	0	0	0	0
wzi	24	4	4	0	100	447	447	0	0		Bigsdb-Klebsiella pneumoniae	0	0	0	0	0	0	0	0	0	0	0	0	0	0	0	0	0	0	0	0	0	0	0	0	0	0	0	0	0	0	0	1	1	1	1	0	0	0
wzi	2	9	5	4	100	447	447	0	0		Bigsdb-Klebsiella pneumoniae	0	0	0	0	0	0	0	0	0	0	0	0	0	0	0	0	0	0	0	0	0	0	0	0	0	0	0	0	0	0	0	0	0	0	0	1	1	1
wzi	248	1	1	0	100	447	447	0	0		Bigsdb-Klebsiella pneumoniae	0	0	0	0	0	0	0	0	0	0	0	0	0	0	0	0	0	0	0	0	0	0	0	0	0	0	0	0	0	0	0	0	0	0	0	0	0	0
wzi	572***	1	1	0	100	447	437	0	0		Bigsdb-Klebsiella pneumoniae	0	0	0	0	0	0	0	0	0	0	0	0	0	0	0	0	0	0	0	0	0	0	0	0	0	0	0	0	0	0	0	0	0	0	0	0	0	0
wzi	50	8	2	6	100	447	447	0	0		Bigsdb-Klebsiella pneumoniae	0	0	0	0	0	0	0	0	0	0	0	0	0	0	0	0	0	0	0	0	0	0	0	0	0	0	0	0	0	0	0	0	0	0	0	0	0	0
wzi	22	1	1	0	100	447	447	0	0		Bigsdb-Klebsiella pneumoniae	0	0	0	0	0	0	0	0	0	0	0	0	0	0	0	0	0	0	0	0	0	0	0	0	0	0	0	0	0	0	0	0	0	0	0	0	0	0
wzi	149	2	2	0	100	447	447	0	0		Bigsdb-Klebsiella pneumoniae	0	0	0	0	0	0	0	0	0	0	0	0	0	0	0	0	0	0	0	0	0	0	0	0	0	0	0	0	0	0	0	0	0	0	0	0	0	0
wzi	62	1	1	0	100	447	447	0	0		Bigsdb-Klebsiella pneumoniae	0	0	0	0	0	0	0	0	0	0	0	0	0	0	0	0	0	0	0	0	0	0	0	0	0	0	0	0	0	0	0	0	0	0	0	0	0	0
wzi	84	2	1	1	100	447	447	0	0		Bigsdb-Klebsiella pneumoniae	0	0	0	0	0	0	0	0	0	0	0	0	0	0	0	0	0	0	0	0	0	0	0	0	0	0	0	0	0	0	0	0	0	0	0	0	0	0
wzi	381	1	1	0	100	447	447	0	0		Bigsdb-Klebsiella pneumoniae	0	0	0	0	0	0	0	0	0	0	0	0	0	0	0	0	0	0	0	0	0	0	0	0	0	0	0	0	0	0	0	0	0	0	0	0	0	0
wzi	99	2	2	0	100	447	447	0	0		Bigsdb-Klebsiella pneumoniae	0	0	0	0	0	0	0	0	0	0	0	0	0	0	0	0	0	0	0	0	0	0	0	0	0	0	0	0	0	0	0	0	0	0	0	0	0	0
wzi	108	1	1	0	100	447	447	0	0		Bigsdb-Klebsiella pneumoniae	0	0	0	0	0	0	0	0	0	0	0	0	0	0	0	0	0	0	0	0	0	0	0	0	0	0	0	0	0	0	0	0	0	0	0	0	0	0
wzi	274	2	0	2	100	447	447	0	0		Bigsdb-Klebsiella pneumoniae	0	0	0	0	0	0	0	0	0	0	0	0	0	0	0	0	0	0	0	0	0	0	0	0	0	0	0	0	0	0	0	0	0	0	0	0	0	0
wzi	1	5	0	5	100	447	447	0	0		Bigsdb-Klebsiella pneumoniae	0	0	0	0	0	0	0	0	0	0	0	0	0	0	0	0	0	0	0	0	0	0	0	0	0	0	0	0	0	0	0	0	0	0	0	0	0	0
wzi	154	3	0	3	100	447	447	0	0		Bigsdb-Klebsiella pneumoniae	0	0	0	0	0	0	0	0	0	0	0	0	0	0	0	0	0	0	0	0	0	0	0	0	0	0	0	0	0	0	0	0	0	0	0	0	0	0
wzi	137***	1	0	1	100	447	446	0	0		Bigsdb-Klebsiella pneumoniae	0	0	0	0	0	0	0	0	0	0	0	0	0	0	0	0	0	0	0	0	0	0	0	0	0	0	0	0	0	0	0	0	0	0	0	0	0	0
wzi	82	1	0	1	100	447	447	0	0		Bigsdb-Klebsiella pneumoniae	0	0	0	0	0	0	0	0	0	0	0	0	0	0	0	0	0	0	0	0	0	0	0	0	0	0	0	0	0	0	0	0	0	0	0	0	0	0
wzi	75	1	0	1	100	447	447	0	0		Bigsdb-Klebsiella pneumoniae	0	0	0	0	0	0	0	0	0	0	0	0	0	0	0	0	0	0	0	0	0	0	0	0	0	0	0	0	0	0	0	0	0	0	0	0	0	0
wzi	25	1	0	1	100	447	447	0	0		Bigsdb-Klebsiella pneumoniae	0	0	0	0	0	0	0	0	0	0	0	0	0	0	0	0	0	0	0	0	0	0	0	0	0	0	0	0	0	0	0	0	0	0	0	0	0	0
wzi	29	3	0	3	100	447	447	0	0		Bigsdb-Klebsiella pneumoniae	0	0	0	0	0	0	0	0	0	0	0	0	0	0	0	0	0	0	0	0	0	0	0	0	0	0	0	0	0	0	0	0	0	0	0	0	0	0
wzi	105	1	0	1	100	447	447	0	0		Bigsdb-Klebsiella pneumoniae	0	0	0	0	0	0	0	0	0	0	0	0	0	0	0	0	0	0	0	0	0	0	0	0	0	0	0	0	0	0	0	0	0	0	0	0	0	0
wzi	93	1	0	1	100	447	447	0	0		Bigsdb-Klebsiella pneumoniae	0	0	0	0	0	0	0	0	0	0	0	0	0	0	0	0	0	0	0	0	0	0	0	0	0	0	0	0	0	0	0	0	0	0	0	0	0	0
wzi	150	1	0	1	100	447	447	0	0		Bigsdb-Klebsiella pneumoniae	0	0	0	0	0	0	0	0	0	0	0	0	0	0	0	0	0	0	0	0	0	0	0	0	0	0	0	0	0	0	0	0	0	0	0	0	0	0
wzi	123	2	0	2	100	447	447	0	0		Bigsdb-Klebsiella pneumoniae	0	0	0	0	0	0	0	0	0	0	0	0	0	0	0	0	0	0	0	0	0	0	0	0	0	0	0	0	0	0	0	0	0	0	0	0	0	0
wzi	433	1	0	1	100	447	447	0	0		Bigsdb-Klebsiella pneumoniae	0	0	0	0	0	0	0	0	0	0	0	0	0	0	0	0	0	0	0	0	0	0	0	0	0	0	0	0	0	0	0	0	0	0	0	0	0	0
wzi	7	1	0	1	100	447	447	0	0		Bigsdb-Klebsiella pneumoniae	0	0	0	0	0	0	0	0	0	0	0	0	0	0	0	0	0	0	0	0	0	0	0	0	0	0	0	0	0	0	0	0	0	0	0	0	0	0
wzi	187	4	0	4	100	447	447	0	0		Bigsdb-Klebsiella pneumoniae	0	0	0	0	0	0	0	0	0	0	0	0	0	0	0	0	0	0	0	0	0	0	0	0	0	0	0	0	0	0	0	0	0	0	0	0	0	0
wzi	233***	1	0	1	100	447	446	0	0		Bigsdb-Klebsiella pneumoniae	0	0	0	0	0	0	0	0	0	0	0	0	0	0	0	0	0	0	0	0	0	0	0	0	0	0	0	0	0	0	0	0	0	0	0	0	0	0
wzi	37	1	0	1	100	447	447	0	0		Bigsdb-Klebsiella pneumoniae	0	0	0	0	0	0	0	0	0	0	0	0	0	0	0	0	0	0	0	0	0	0	0	0	0	0	0	0	0	0	0	0	0	0	0	0	0	0
wzi	81	1	0	1	100	447	447	0	0		Bigsdb-Klebsiella pneumoniae	0	0	0	0	0	0	0	0	0	0	0	0	0	0	0	0	0	0	0	0	0	0	0	0	0	0	0	0	0	0	0	0	0	0	0	0	0	0
wzi	133	4	0	4	100	447	447	0	0		Bigsdb-Klebsiella pneumoniae	0	0	0	0	0	0	0	0	0	0	0	0	0	0	0	0	0	0	0	0	0	0	0	0	0	0	0	0	0	0	0	0	0	0	0	0	0	0
wzi	45	1	0	1	100	447	447	0	0		Bigsdb-Klebsiella pneumoniae	0	0	0	0	0	0	0	0	0	0	0	0	0	0	0	0	0	0	0	0	0	0	0	0	0	0	0	0	0	0	0	0	0	0	0	0	0	0
wzi	143	2	0	2	100	447	447	0	0		Bigsdb-Klebsiella pneumoniae	0	0	0	0	0	0	0	0	0	0	0	0	0	0	0	0	0	0	0	0	0	0	0	0	0	0	0	0	0	0	0	0	0	0	0	0	0	0
wzi	102	1	1	0	100	447	447	0	0		Bigsdb-Klebsiella pneumoniae	0	0	0	0	0	0	0	0	0	0	0	0	0	0	0	0	0	0	0	0	0	0	0	0	0	0	0	0	0	0	0	0	0	0	0	0	0	0
wzi	350	1	1	0	100	447	447	0	0		Bigsdb-Klebsiella pneumoniae	0	0	0	0	0	0	0	0	0	0	0	0	0	1	0	0	0	0	0	0	0	0	0	0	0	0	0	0	0	0	0	0	0	0	0	0	0	0
wzi	77***	1	0	1	100	447	243	0	0		Bigsdb-Klebsiella pneumoniae	0	0	0	0	0	0	0	0	0	0	0	0	0	0	0	0	0	0	0	0	0	0	0	0	0	0	0	0	0	0	0	0	0	0	0	0	0	0
Virulence encoding genes (capsular serotype K2 -hv2Multiplex)
kphA												0	0	0	0	0	0	0	0	0	0	0	0	0	0	0	0	0	0	0	0	0	0	0	0	0	0	0	0	0	0	0	0	0	0	0	0	0	0
kphA	1	1	0	1	100	510	510	0	0		Bigsdb-Klebsiella pneumoniae	0	0	0	0	0	0	0	0	0	0	0	0	0	0	0	0	0	0	0	0	0	0	0	0	0	0	0	0	0	0	0	0	0	0	0	0	0	0
KpI50233a												1	1	1	1	1	1	1	1	1	1	0	1	0	1	0	1	1	1	0	1	1	1	1	1	1	1	1	1	0	0	0	1	1	1	1	1	1	1
KpI50233a	38	25	3	22	100	528	528	0	0		Bigsdb-Klebsiella pneumoniae	1	0	0	0	0	1	1	1	1	1	0	0	0	0	0	0	1	0	0	1	0	0	0	0	0	0	0	0	0	0	0	0	0	0	0	0	0	0
KpI50233a	2	18	13	5	100	528	528	0	0		Bigsdb-Klebsiella pneumoniae	0	1	0	0	0	0	0	0	0	0	0	0	0	1	0	1	0	1	0	0	1	0	0	1	0	0	0	0	0	0	0	0	0	0	0	0	0	0
KpI50233a	37	2	1	1	100	528	528	0	0		Bigsdb-Klebsiella pneumoniae	0	0	1	0	0	0	0	0	0	0	0	0	0	0	0	0	0	0	0	0	0	0	0	0	0	0	0	0	0	0	0	0	0	0	0	0	0	0
KpI50233a	36	1	1	0	100	528	528	0	0		Bigsdb-Klebsiella pneumoniae	0	0	0	1	0	0	0	0	0	0	0	0	0	0	0	0	0	0	0	0	0	0	0	0	0	0	0	0	0	0	0	0	0	0	0	0	0	0
KpI50233a	4	56	19	37	100	528	528	0	0		Bigsdb-Klebsiella pneumoniae	0	0	0	0	1	0	0	0	0	0	0	0	0	0	0	0	0	0	0	0	0	1	0	0	1	0	1	0	0	0	0	1	1	1	1	1	1	1
KpI50233a	4***	1	0	1	100	528	527	0	0		Bigsdb-Klebsiella pneumoniae	0	0	0	0	0	0	0	0	0	0	0	0	0	0	0	0	0	0	0	0	0	0	0	0	0	0	0	0	0	0	0	0	0	0	0	0	0	0
KpI50233a	16	2	2	0	100	528	528	0	0		Bigsdb-Klebsiella pneumoniae	0	0	0	0	0	0	0	0	0	0	0	1	0	0	0	0	0	0	0	0	0	0	1	0	0	0	0	0	0	0	0	0	0	0	0	0	0	0
KpI50233a	9	4	1	3	100	528	528	0	0		Bigsdb-Klebsiella pneumoniae	0	0	0	0	0	0	0	0	0	0	0	0	0	0	0	0	0	0	0	0	0	0	0	0	0	1	0	0	0	0	0	0	0	0	0	0	0	0
KpI50233a	20	3	3	0	100	528	528	0	0		Bigsdb-Klebsiella pneumoniae	0	0	0	0	0	0	0	0	0	0	0	0	0	0	0	0	0	0	0	0	0	0	0	0	0	0	0	1	0	0	0	0	0	0	0	0	0	0
KpI50233a	40	1	1	0	100	528	528	0	0		Bigsdb-Klebsiella pneumoniae	0	0	0	0	0	0	0	0	0	0	0	0	0	0	0	0	0	0	0	0	0	0	0	0	0	0	0	0	0	0	0	0	0	0	0	0	0	0
KpI50233a	21	2	2	0	100	528	528	0	0		Bigsdb-Klebsiella pneumoniae	0	0	0	0	0	0	0	0	0	0	0	0	0	0	0	0	0	0	0	0	0	0	0	0	0	0	0	0	0	0	0	0	0	0	0	0	0	0
KpI50233a	3	2	2	0	100	528	528	0	0		Bigsdb-Klebsiella pneumoniae	0	0	0	0	0	0	0	0	0	0	0	0	0	0	0	0	0	0	0	0	0	0	0	0	0	0	0	0	0	0	0	0	0	0	0	0	0	0
KpI50233a	8	1	1	0	100	528	528	0	0		Bigsdb-Klebsiella pneumoniae	0	0	0	0	0	0	0	0	0	0	0	0	0	0	0	0	0	0	0	0	0	0	0	0	0	0	0	0	0	0	0	0	0	0	0	0	0	0
KpI50233a	41	2	0	2	100	528	528	0	0		Bigsdb-Klebsiella pneumoniae	0	0	0	0	0	0	0	0	0	0	0	0	0	0	0	0	0	0	0	0	0	0	0	0	0	0	0	0	0	0	0	0	0	0	0	0	0	0
KpI50233a	10	1	0	1	100	528	528	0	0		Bigsdb-Klebsiella pneumoniae	0	0	0	0	0	0	0	0	0	0	0	0	0	0	0	0	0	0	0	0	0	0	0	0	0	0	0	0	0	0	0	0	0	0	0	0	0	0
KpI50233a	18	1	0	1	100	528	528	0	0		Bigsdb-Klebsiella pneumoniae	0	0	0	0	0	0	0	0	0	0	0	0	0	0	0	0	0	0	0	0	0	0	0	0	0	0	0	0	0	0	0	0	0	0	0	0	0	0
KpI50233a	19	1	1	0	100	528	528	0	0		Bigsdb-Klebsiella pneumoniae	0	0	0	0	0	0	0	0	0	0	0	0	0	0	0	0	0	0	0	0	0	0	0	0	0	0	0	0	0	0	0	0	0	0	0	0	0	0
KpI50233a	11	2	0	2	100	528	528	0	0		Bigsdb-Klebsiella pneumoniae	0	0	0	0	0	0	0	0	0	0	0	0	0	0	0	0	0	0	0	0	0	0	0	0	0	0	0	0	0	0	0	0	0	0	0	0	0	0
KpI50233a	46	1	0	1	100	528	528	0	0		Bigsdb-Klebsiella pneumoniae	0	0	0	0	0	0	0	0	0	0	0	0	0	0	0	0	0	0	0	0	0	0	0	0	0	0	0	0	0	0	0	0	0	0	0	0	0	0
kpiA												1	1	1	1	0	1	1	1	1	1	0	0	0	0	0	0	1	0	0	0	0	0	0	0	1	0	0	0	0	0	0	0	0	0	0	0	0	0
kpiA	1	38	9	29	100	537	537	0	0		Bigsdb-Klebsiella pneumoniae	1	1	0	1	0	1	1	1	1	1	0	0	0	0	0	0	1	0	0	0	0	0	0	0	1	0	0	0	0	0	0	0	0	0	0	0	0	0
kpiA	NA (closest 1*)	2	1	1	99.81	537	537	1	0		Bigsdb-Klebsiella pneumoniae	0	0	1	0	0	0	0	0	0	0	0	0	0	0	0	0	0	0	0	0	0	0	0	0	0	0	0	0	0	0	0	0	0	0	0	0	0	0
nikA2												0	0	0	0	0	0	0	0	0	0	0	0	0	0	0	0	0	0	0	0	0	0	0	0	0	0	0	0	0	0	0	0	0	0	0	0	0	0
nikA2	4	1	0	1	100	1590	1590	0	0		Bigsdb-Klebsiella pneumoniae	0	0	0	0	0	0	0	0	0	0	0	0	0	0	0	0	0	0	0	0	0	0	0	0	0	0	0	0	0	0	0	0	0	0	0	0	0	0
nikA2	3	1	0	1	100	1590	1590	0	0		Bigsdb-Klebsiella pneumoniae	0	0	0	0	0	0	0	0	0	0	0	0	0	0	0	0	0	0	0	0	0	0	0	0	0	0	0	0	0	0	0	0	0	0	0	0	0	0
nikA2	NA (closest 16*)	2	0	2	99.81	1590	1590	3	0		Bigsdb-Klebsiella pneumoniae	0	0	0	0	0	0	0	0	0	0	0	0	0	0	0	0	0	0	0	0	0	0	0	0	0	0	0	0	0	0	0	0	0	0	0	0	0	0
Virulence encoding genes (yersiniabactin)
fyuA												0	1	0	0	0	1	1	0	0	0	0	0	0	0	0	0	0	0	0	0	0	1	0	0	0	1	0	0	0	0	0	0	0	0	0	1	1	1
fyuA	153	3	2	1	100	2022	2022	0	0		Bigsdb-Klebsiella pneumoniae	0	1	0	0	0	0	0	0	0	0	0	0	0	0	0	0	0	0	0	0	0	0	0	0	0	0	0	0	0	0	0	0	0	0	0	0	0	0
fyuA	2	20	3	17	100	2022	2022	0	0		Bigsdb-Klebsiella pneumoniae	0	0	0	0	0	1	1	0	0	0	0	0	0	0	0	0	0	0	0	0	0	0	0	0	0	1	0	0	0	0	0	0	0	0	0	0	0	0
fyuA	11	13	6	7	100	2022	2022	0	0		Bigsdb-Klebsiella pneumoniae	0	0	0	0	0	0	0	0	0	0	0	0	0	0	0	0	0	0	0	0	0	1	0	0	0	0	0	0	0	0	0	0	0	0	0	1	1	1
fyuA	35	2	0	2	100	2022	2022	0	0		Bigsdb-Klebsiella pneumoniae	0	0	0	0	0	0	0	0	0	0	0	0	0	0	0	0	0	0	0	0	0	0	0	0	0	0	0	0	0	0	0	0	0	0	0	0	0	0
fyuA	36	1	0	1	100	2022	2022	0	0		Bigsdb-Klebsiella pneumoniae	0	0	0	0	0	0	0	0	0	0	0	0	0	0	0	0	0	0	0	0	0	0	0	0	0	0	0	0	0	0	0	0	0	0	0	0	0	0
fyuA	88	1	0	1	100	2022	2022	0	0		Bigsdb-Klebsiella pneumoniae	0	0	0	0	0	0	0	0	0	0	0	0	0	0	0	0	0	0	0	0	0	0	0	0	0	0	0	0	0	0	0	0	0	0	0	0	0	0
fyuA	6	1	0	1	100	2022	2022	0	0		Bigsdb-Klebsiella pneumoniae	0	0	0	0	0	0	0	0	0	0	0	0	0	0	0	0	0	0	0	0	0	0	0	0	0	0	0	0	0	0	0	0	0	0	0	0	0	0
fyuA	NA (closest 36*)	1	0	1	99.95	2022	2022	0	1		Bigsdb-Klebsiella pneumoniae	0	0	0	0	0	0	0	0	0	0	0	0	0	0	0	0	0	0	0	0	0	0	0	0	0	0	0	0	0	0	0	0	0	0	0	0	0	0
fyuA	54	1	0	1	100	2022	2022	0	0		Bigsdb-Klebsiella pneumoniae	0	0	0	0	0	0	0	0	0	0	0	0	0	0	0	0	0	0	0	0	0	0	0	0	0	0	0	0	0	0	0	0	0	0	0	0	0	0
fyuA	NA (closest 108*)	1	0	1	99.95	2021	2021	1	0		Bigsdb-Klebsiella pneumoniae	0	0	0	0	0	0	0	0	0	0	0	0	0	0	0	0	0	0	0	0	0	0	0	0	0	0	0	0	0	0	0	0	0	0	0	0	0	0
fyuA	39	3	1	2	100	2022	2022	0	0		Bigsdb-Klebsiella pneumoniae	0	0	0	0	0	0	0	0	0	0	0	0	0	0	0	0	0	0	0	0	0	0	0	0	0	0	0	0	0	0	0	0	0	0	0	0	0	0
fyuA	10	1	0	1	100	2022	2022	0	0		Bigsdb-Klebsiella pneumoniae	0	0	0	0	0	0	0	0	0	0	0	0	0	0	0	0	0	0	0	0	0	0	0	0	0	0	0	0	0	0	0	0	0	0	0	0	0	0
fyuA	222	1	0	1	100	2022	2022	0	0		Bigsdb-Klebsiella pneumoniae	0	0	0	0	0	0	0	0	0	0	0	0	0	0	0	0	0	0	0	0	0	0	0	0	0	0	0	0	0	0	0	0	0	0	0	0	0	0
fyuA	21	1	0	1	100	2022	2022	0	0		Bigsdb-Klebsiella pneumoniae	0	0	0	0	0	0	0	0	0	0	0	0	0	0	0	0	0	0	0	0	0	0	0	0	0	0	0	0	0	0	0	0	0	0	0	0	0	0
irp1												0	1	0	0	0	1	1	0	0	0	0	0	0	0	0	0	0	0	0	0	0	1	0	0	0	1	0	0	0	0	0	0	0	0	0	1	1	1
irp1	411	3	2	1	100	9492	9492	0	0		Bigsdb-Klebsiella pneumoniae	0	1	0	0	0	0	0	0	0	0	0	0	0	0	0	0	0	0	0	0	0	0	0	0	0	0	0	0	0	0	0	0	0	0	0	0	0	0
irp1	NA (closest 23*)	2	0	2	99.99	9492	9492	1	0		Bigsdb-Klebsiella pneumoniae	0	0	0	0	0	1	1	0	0	0	0	0	0	0	0	0	0	0	0	0	0	0	0	0	0	0	0	0	0	0	0	0	0	0	0	0	0	0
irp1	65	3	1	2	100	9492	9492	0	0		Bigsdb-Klebsiella pneumoniae	0	0	0	0	0	0	0	0	0	0	0	0	0	0	0	0	0	0	0	0	0	1	0	0	0	0	0	0	0	0	0	0	0	0	0	0	0	0
irp1	275	1	1	0	100	9492	9492	0	0		Bigsdb-Klebsiella pneumoniae	0	0	0	0	0	0	0	0	0	0	0	0	0	0	0	0	0	0	0	0	0	0	0	0	0	1	0	0	0	0	0	0	0	0	0	0	0	0
irp1	37	8	5	3	100	9492	9492	0	0		Bigsdb-Klebsiella pneumoniae	0	0	0	0	0	0	0	0	0	0	0	0	0	0	0	0	0	0	0	0	0	0	0	0	0	0	0	0	0	0	0	0	0	0	0	1	1	1
irp1	18	4	2	2	100	9492	9492	0	0		Bigsdb-Klebsiella pneumoniae	0	0	0	0	0	0	0	0	0	0	0	0	0	0	0	0	0	0	0	0	0	0	0	0	0	0	0	0	0	0	0	0	0	0	0	0	0	0
irp1	129	4	0	4	100	9492	9492	0	0		Bigsdb-Klebsiella pneumoniae	0	0	0	0	0	0	0	0	0	0	0	0	0	0	0	0	0	0	0	0	0	0	0	0	0	0	0	0	0	0	0	0	0	0	0	0	0	0
irp1	71	2	0	2	100	9492	9492	0	0		Bigsdb-Klebsiella pneumoniae	0	0	0	0	0	0	0	0	0	0	0	0	0	0	0	0	0	0	0	0	0	0	0	0	0	0	0	0	0	0	0	0	0	0	0	0	0	0
irp1	171	2	0	2	100	9492	9492	0	0		Bigsdb-Klebsiella pneumoniae	0	0	0	0	0	0	0	0	0	0	0	0	0	0	0	0	0	0	0	0	0	0	0	0	0	0	0	0	0	0	0	0	0	0	0	0	0	0
irp1	23	3	0	3	100	9492	9492	0	0		Bigsdb-Klebsiella pneumoniae	0	0	0	0	0	0	0	0	0	0	0	0	0	0	0	0	0	0	0	0	0	0	0	0	0	0	0	0	0	0	0	0	0	0	0	0	0	0
irp1	6	3	0	3	100	9492	9492	0	0		Bigsdb-Klebsiella pneumoniae	0	0	0	0	0	0	0	0	0	0	0	0	0	0	0	0	0	0	0	0	0	0	0	0	0	0	0	0	0	0	0	0	0	0	0	0	0	0
irp1	26	1	0	1	100	9492	9492	0	0		Bigsdb-Klebsiella pneumoniae	0	0	0	0	0	0	0	0	0	0	0	0	0	0	0	0	0	0	0	0	0	0	0	0	0	0	0	0	0	0	0	0	0	0	0	0	0	0
irp1	15	3	0	3	100	9492	9492	0	0		Bigsdb-Klebsiella pneumoniae	0	0	0	0	0	0	0	0	0	0	0	0	0	0	0	0	0	0	0	0	0	0	0	0	0	0	0	0	0	0	0	0	0	0	0	0	0	0
irp1	31	1	0	1	100	9492	9492	0	0		Bigsdb-Klebsiella pneumoniae	0	0	0	0	0	0	0	0	0	0	0	0	0	0	0	0	0	0	0	0	0	0	0	0	0	0	0	0	0	0	0	0	0	0	0	0	0	0
irp1	1	1	0	1	100	9492	9492	0	0		Bigsdb-Klebsiella pneumoniae	0	0	0	0	0	0	0	0	0	0	0	0	0	0	0	0	0	0	0	0	0	0	0	0	0	0	0	0	0	0	0	0	0	0	0	0	0	0
irp1	54	3	1	2	100	9492	9492	0	0		Bigsdb-Klebsiella pneumoniae	0	0	0	0	0	0	0	0	0	0	0	0	0	0	0	0	0	0	0	0	0	0	0	0	0	0	0	0	0	0	0	0	0	0	0	0	0	0
irp1	94	1	0	1	100	9492	9492	0	0		Bigsdb-Klebsiella pneumoniae	0	0	0	0	0	0	0	0	0	0	0	0	0	0	0	0	0	0	0	0	0	0	0	0	0	0	0	0	0	0	0	0	0	0	0	0	0	0
irp1	466	1	0	1	100	9492	9492	0	0		Bigsdb-Klebsiella pneumoniae	0	0	0	0	0	0	0	0	0	0	0	0	0	0	0	0	0	0	0	0	0	0	0	0	0	0	0	0	0	0	0	0	0	0	0	0	0	0
irp1	53	1	0	1	100	9492	9492	0	0		Bigsdb-Klebsiella pneumoniae	0	0	0	0	0	0	0	0	0	0	0	0	0	0	0	0	0	0	0	0	0	0	0	0	0	0	0	0	0	0	0	0	0	0	0	0	0	0
irp1	400	1	0	1	100	9492	9492	0	0		Bigsdb-Klebsiella pneumoniae	0	0	0	0	0	0	0	0	0	0	0	0	0	0	0	0	0	0	0	0	0	0	0	0	0	0	0	0	0	0	0	0	0	0	0	0	0	0
irp1	148	2	0	2	100	9492	9492	0	0		Bigsdb-Klebsiella pneumoniae	0	0	0	0	0	0	0	0	0	0	0	0	0	0	0	0	0	0	0	0	0	0	0	0	0	0	0	0	0	0	0	0	0	0	0	0	0	0
irp2												0	1	0	0	0	1	1	0	0	0	0	0	0	0	0	0	0	0	0	0	0	1	0	0	0	1	0	0	0	0	0	0	0	0	0	1	1	1
irp2	274	3	2	1	100	6108	6108	0	0		Bigsdb-Klebsiella pneumoniae	0	1	0	0	0	0	0	0	0	0	0	0	0	0	0	0	0	0	0	0	0	0	0	0	0	0	0	0	0	0	0	0	0	0	0	0	0	0
irp2	33	5	0	5	100	6108	6108	0	0		Bigsdb-Klebsiella pneumoniae	0	0	0	0	0	1	1	0	0	0	0	0	0	0	0	0	0	0	0	0	0	0	0	0	0	0	0	0	0	0	0	0	0	0	0	0	0	0
irp2	60	3	1	2	100	6108	6108	0	0		Bigsdb-Klebsiella pneumoniae	0	0	0	0	0	0	0	0	0	0	0	0	0	0	0	0	0	0	0	0	0	1	0	0	0	0	0	0	0	0	0	0	0	0	0	0	0	0
irp2	245	1	1	0	100	6108	6108	0	0		Bigsdb-Klebsiella pneumoniae	0	0	0	0	0	0	0	0	0	0	0	0	0	0	0	0	0	0	0	0	0	0	0	0	0	1	0	0	0	0	0	0	0	0	0	0	0	0
irp2	25	8	5	3	100	6108	6108	0	0		Bigsdb-Klebsiella pneumoniae	0	0	0	0	0	0	0	0	0	0	0	0	0	0	0	0	0	0	0	0	0	0	0	0	0	0	0	0	0	0	0	0	0	0	0	1	1	1
irp2	21	4	2	2	100	6108	6108	0	0		Bigsdb-Klebsiella pneumoniae	0	0	0	0	0	0	0	0	0	0	0	0	0	0	0	0	0	0	0	0	0	0	0	0	0	0	0	0	0	0	0	0	0	0	0	0	0	0
irp2	125	4	0	4	100	6108	6108	0	0		Bigsdb-Klebsiella pneumoniae	0	0	0	0	0	0	0	0	0	0	0	0	0	0	0	0	0	0	0	0	0	0	0	0	0	0	0	0	0	0	0	0	0	0	0	0	0	0
irp2	41	2	0	2	100	6108	6108	0	0		Bigsdb-Klebsiella pneumoniae	0	0	0	0	0	0	0	0	0	0	0	0	0	0	0	0	0	0	0	0	0	0	0	0	0	0	0	0	0	0	0	0	0	0	0	0	0	0
irp2	67	1	0	1	100	6108	6108	0	0		Bigsdb-Klebsiella pneumoniae	0	0	0	0	0	0	0	0	0	0	0	0	0	0	0	0	0	0	0	0	0	0	0	0	0	0	0	0	0	0	0	0	0	0	0	0	0	0
irp2	36	2	0	2	100	6108	6108	0	0		Bigsdb-Klebsiella pneumoniae	0	0	0	0	0	0	0	0	0	0	0	0	0	0	0	0	0	0	0	0	0	0	0	0	0	0	0	0	0	0	0	0	0	0	0	0	0	0
irp2	28	1	0	1	100	6108	6108	0	0		Bigsdb-Klebsiella pneumoniae	0	0	0	0	0	0	0	0	0	0	0	0	0	0	0	0	0	0	0	0	0	0	0	0	0	0	0	0	0	0	0	0	0	0	0	0	0	0
irp2	179	1	0	1	100	6107	6107	0	0		Bigsdb-Klebsiella pneumoniae	0	0	0	0	0	0	0	0	0	0	0	0	0	0	0	0	0	0	0	0	0	0	0	0	0	0	0	0	0	0	0	0	0	0	0	0	0	0
irp2	34	2	0	2	100	6108	6108	0	0		Bigsdb-Klebsiella pneumoniae	0	0	0	0	0	0	0	0	0	0	0	0	0	0	0	0	0	0	0	0	0	0	0	0	0	0	0	0	0	0	0	0	0	0	0	0	0	0
irp2	31	1	0	1	100	6108	6108	0	0		Bigsdb-Klebsiella pneumoniae	0	0	0	0	0	0	0	0	0	0	0	0	0	0	0	0	0	0	0	0	0	0	0	0	0	0	0	0	0	0	0	0	0	0	0	0	0	0
irp2	1	1	0	1	100	6108	6108	0	0		Bigsdb-Klebsiella pneumoniae	0	0	0	0	0	0	0	0	0	0	0	0	0	0	0	0	0	0	0	0	0	0	0	0	0	0	0	0	0	0	0	0	0	0	0	0	0	0
irp2	NA (closest 175*)	1	0	1	99.98	6108	6108	0	1		Bigsdb-Klebsiella pneumoniae	0	0	0	0	0	0	0	0	0	0	0	0	0	0	0	0	0	0	0	0	0	0	0	0	0	0	0	0	0	0	0	0	0	0	0	0	0	0
irp2	149	1	0	1	100	6108	6108	0	0		Bigsdb-Klebsiella pneumoniae	0	0	0	0	0	0	0	0	0	0	0	0	0	0	0	0	0	0	0	0	0	0	0	0	0	0	0	0	0	0	0	0	0	0	0	0	0	0
irp2	61	3	1	2	100	6108	6108	0	0		Bigsdb-Klebsiella pneumoniae	0	0	0	0	0	0	0	0	0	0	0	0	0	0	0	0	0	0	0	0	0	0	0	0	0	0	0	0	0	0	0	0	0	0	0	0	0	0
irp2	NA (closest 5*)	1	0	1	99.98	6108	6108	1	0		Bigsdb-Klebsiella pneumoniae	0	0	0	0	0	0	0	0	0	0	0	0	0	0	0	0	0	0	0	0	0	0	0	0	0	0	0	0	0	0	0	0	0	0	0	0	0	0
irp2	6	1	0	1	100	6108	6108	0	0		Bigsdb-Klebsiella pneumoniae	0	0	0	0	0	0	0	0	0	0	0	0	0	0	0	0	0	0	0	0	0	0	0	0	0	0	0	0	0	0	0	0	0	0	0	0	0	0
irp2	378	1	0	1	100	6108	6108	0	0		Bigsdb-Klebsiella pneumoniae	0	0	0	0	0	0	0	0	0	0	0	0	0	0	0	0	0	0	0	0	0	0	0	0	0	0	0	0	0	0	0	0	0	0	0	0	0	0
irp2	NA (closest 137*)	1	0	1	99.98	6108	6108	1	0		Bigsdb-Klebsiella pneumoniae	0	0	0	0	0	0	0	0	0	0	0	0	0	0	0	0	0	0	0	0	0	0	0	0	0	0	0	0	0	0	0	0	0	0	0	0	0	0
irp2	145	2	0	2	100	6108	6108	0	0		Bigsdb-Klebsiella pneumoniae	0	0	0	0	0	0	0	0	0	0	0	0	0	0	0	0	0	0	0	0	0	0	0	0	0	0	0	0	0	0	0	0	0	0	0	0	0	0
ybtA												0	1	0	0	0	1	1	0	0	0	0	0	0	0	0	0	0	0	0	0	0	1	0	0	0	1	0	0	0	0	0	0	0	0	0	1	1	1
ybtA	1	23	8	15	100	960	960	0	0		Bigsdb-Klebsiella pneumoniae	0	1	0	0	0	0	0	0	0	0	0	0	0	0	0	0	0	0	0	0	0	1	0	0	0	0	0	0	0	0	0	0	0	0	0	1	1	1
ybtA	11	11	1	10	100	960	960	0	0		Bigsdb-Klebsiella pneumoniae	0	0	0	0	0	1	1	0	0	0	0	0	0	0	0	0	0	0	0	0	0	0	0	0	0	1	0	0	0	0	0	0	0	0	0	0	0	0
ybtA	3	8	3	5	100	960	960	0	0		Bigsdb-Klebsiella pneumoniae	0	0	0	0	0	0	0	0	0	0	0	0	0	0	0	0	0	0	0	0	0	0	0	0	0	0	0	0	0	0	0	0	0	0	0	0	0	0
ybtA	13	2	0	2	100	960	960	0	0		Bigsdb-Klebsiella pneumoniae	0	0	0	0	0	0	0	0	0	0	0	0	0	0	0	0	0	0	0	0	0	0	0	0	0	0	0	0	0	0	0	0	0	0	0	0	0	0
ybtA	2	4	0	4	100	960	960	0	0		Bigsdb-Klebsiella pneumoniae	0	0	0	0	0	0	0	0	0	0	0	0	0	0	0	0	0	0	0	0	0	0	0	0	0	0	0	0	0	0	0	0	0	0	0	0	0	0
ybtA	5	1	0	1	100	960	960	0	0		Bigsdb-Klebsiella pneumoniae	0	0	0	0	0	0	0	0	0	0	0	0	0	0	0	0	0	0	0	0	0	0	0	0	0	0	0	0	0	0	0	0	0	0	0	0	0	0
ybtA	29	1	0	1	100	960	960	0	0		Bigsdb-Klebsiella pneumoniae	0	0	0	0	0	0	0	0	0	0	0	0	0	0	0	0	0	0	0	0	0	0	0	0	0	0	0	0	0	0	0	0	0	0	0	0	0	0
ybtE												0	1	0	0	0	1	1	0	0	0	0	0	0	0	0	0	0	0	0	0	0	1	0	0	0	1	0	0	0	0	0	0	0	0	0	1	1	1
ybtE	4	11	2	9	100	1578	1578	0	0		Bigsdb-Klebsiella pneumoniae	0	1	0	0	0	1	1	0	0	0	0	0	0	0	0	0	0	0	0	0	0	0	0	0	0	0	0	0	0	0	0	0	0	0	0	0	0	0
ybtE	5	14	6	8	100	1578	1578	0	0		Bigsdb-Klebsiella pneumoniae	0	0	0	0	0	0	0	0	0	0	0	0	0	0	0	0	0	0	0	0	0	1	0	0	0	0	0	0	0	0	0	0	0	0	0	1	1	1
ybtE	81	1	1	0	100	1578	1578	0	0		Bigsdb-Klebsiella pneumoniae	0	0	0	0	0	0	0	0	0	0	0	0	0	0	0	0	0	0	0	0	0	0	0	0	0	1	0	0	0	0	0	0	0	0	0	0	0	0
ybtE	16	4	2	2	100	1578	1578	0	0		Bigsdb-Klebsiella pneumoniae	0	0	0	0	0	0	0	0	0	0	0	0	0	0	0	0	0	0	0	0	0	0	0	0	0	0	0	0	0	0	0	0	0	0	0	0	0	0
ybtE	51	4	0	4	100	1578	1578	0	0		Bigsdb-Klebsiella pneumoniae	0	0	0	0	0	0	0	0	0	0	0	0	0	0	0	0	0	0	0	0	0	0	0	0	0	0	0	0	0	0	0	0	0	0	0	0	0	0
ybtE	26	2	0	2	100	1578	1578	0	0		Bigsdb-Klebsiella pneumoniae	0	0	0	0	0	0	0	0	0	0	0	0	0	0	0	0	0	0	0	0	0	0	0	0	0	0	0	0	0	0	0	0	0	0	0	0	0	0
ybtE	2	4	0	4	100	1578	1578	0	0		Bigsdb-Klebsiella pneumoniae	0	0	0	0	0	0	0	0	0	0	0	0	0	0	0	0	0	0	0	0	0	0	0	0	0	0	0	0	0	0	0	0	0	0	0	0	0	0
ybtE	107	1	0	1	100	1578	1578	0	0		Bigsdb-Klebsiella pneumoniae	0	0	0	0	0	0	0	0	0	0	0	0	0	0	0	0	0	0	0	0	0	0	0	0	0	0	0	0	0	0	0	0	0	0	0	0	0	0
ybtE	84	1	0	1	100	1578	1578	0	0		Bigsdb-Klebsiella pneumoniae	0	0	0	0	0	0	0	0	0	0	0	0	0	0	0	0	0	0	0	0	0	0	0	0	0	0	0	0	0	0	0	0	0	0	0	0	0	0
ybtE	7	1	0	1	100	1578	1578	0	0		Bigsdb-Klebsiella pneumoniae	0	0	0	0	0	0	0	0	0	0	0	0	0	0	0	0	0	0	0	0	0	0	0	0	0	0	0	0	0	0	0	0	0	0	0	0	0	0
ybtE	9	4	1	3	100	1578	1578	0	0		Bigsdb-Klebsiella pneumoniae	0	0	0	0	0	0	0	0	0	0	0	0	0	0	0	0	0	0	0	0	0	0	0	0	0	0	0	0	0	0	0	0	0	0	0	0	0	0
ybtE	60	1	0	1	100	1578	1578	0	0		Bigsdb-Klebsiella pneumoniae	0	0	0	0	0	0	0	0	0	0	0	0	0	0	0	0	0	0	0	0	0	0	0	0	0	0	0	0	0	0	0	0	0	0	0	0	0	0
ybtE	69	2	0	2	100	1578	1578	0	0		Bigsdb-Klebsiella pneumoniae	0	0	0	0	0	0	0	0	0	0	0	0	0	0	0	0	0	0	0	0	0	0	0	0	0	0	0	0	0	0	0	0	0	0	0	0	0	0
ybtP												0	1	0	0	0	1	1	0	0	0	0	0	0	0	0	0	0	0	0	0	0	1	0	0	0	1	0	0	0	0	0	0	0	0	0	1	1	1
ybtP	3	7	3	4	100	1713	1713	0	0		Bigsdb-Klebsiella pneumoniae	0	1	0	0	0	0	0	0	0	0	0	0	0	0	0	0	0	0	0	0	0	0	0	0	0	0	0	0	0	0	0	0	0	0	0	0	0	0
ybtP	4	14	1	13	100	1713	1713	0	0		Bigsdb-Klebsiella pneumoniae	0	0	0	0	0	1	1	0	0	0	0	0	0	0	0	0	0	0	0	0	0	0	0	0	0	1	0	0	0	0	0	0	0	0	0	0	0	0
ybtP	5	14	6	8	100	1713	1713	0	0		Bigsdb-Klebsiella pneumoniae	0	0	0	0	0	0	0	0	0	0	0	0	0	0	0	0	0	0	0	0	0	1	0	0	0	0	0	0	0	0	0	0	0	0	0	1	1	1
ybtP	11	4	2	2	100	1713	1713	0	0		Bigsdb-Klebsiella pneumoniae	0	0	0	0	0	0	0	0	0	0	0	0	0	0	0	0	0	0	0	0	0	0	0	0	0	0	0	0	0	0	0	0	0	0	0	0	0	0
ybtP	18	2	0	2	100	1713	1713	0	0		Bigsdb-Klebsiella pneumoniae	0	0	0	0	0	0	0	0	0	0	0	0	0	0	0	0	0	0	0	0	0	0	0	0	0	0	0	0	0	0	0	0	0	0	0	0	0	0
ybtP	2	4	0	4	100	1713	1713	0	0		Bigsdb-Klebsiella pneumoniae	0	0	0	0	0	0	0	0	0	0	0	0	0	0	0	0	0	0	0	0	0	0	0	0	0	0	0	0	0	0	0	0	0	0	0	0	0	0
ybtP	13	1	0	1	100	1713	1713	0	0		Bigsdb-Klebsiella pneumoniae	0	0	0	0	0	0	0	0	0	0	0	0	0	0	0	0	0	0	0	0	0	0	0	0	0	0	0	0	0	0	0	0	0	0	0	0	0	0
ybtP	73	1	0	1	100	1713	1713	0	0		Bigsdb-Klebsiella pneumoniae	0	0	0	0	0	0	0	0	0	0	0	0	0	0	0	0	0	0	0	0	0	0	0	0	0	0	0	0	0	0	0	0	0	0	0	0	0	0
ybtP	6	1	0	1	100	1713	1713	0	0		Bigsdb-Klebsiella pneumoniae	0	0	0	0	0	0	0	0	0	0	0	0	0	0	0	0	0	0	0	0	0	0	0	0	0	0	0	0	0	0	0	0	0	0	0	0	0	0
ybtP	69	1	0	1	100	1713	1713	0	0		Bigsdb-Klebsiella pneumoniae	0	0	0	0	0	0	0	0	0	0	0	0	0	0	0	0	0	0	0	0	0	0	0	0	0	0	0	0	0	0	0	0	0	0	0	0	0	0
ybtP	66	1	0	1	100	1713	1713	0	0		Bigsdb-Klebsiella pneumoniae	0	0	0	0	0	0	0	0	0	0	0	0	0	0	0	0	0	0	0	0	0	0	0	0	0	0	0	0	0	0	0	0	0	0	0	0	0	0
ybtQ												0	1	0	0	0	1	1	0	0	0	0	0	0	0	0	0	0	0	0	0	0	1	0	0	0	1	0	0	0	0	0	0	0	0	0	1	1	1
ybtQ	117	3	2	1	100	1803	1803	0	0		Bigsdb-Klebsiella pneumoniae	0	1	0	0	0	0	0	0	0	0	0	0	0	0	0	0	0	0	0	0	0	0	0	0	0	0	0	0	0	0	0	0	0	0	0	0	0	0
ybtQ	5	10	1	9	100	1803	1803	0	0		Bigsdb-Klebsiella pneumoniae	0	0	0	0	0	1	1	0	0	0	0	0	0	0	0	0	0	0	0	0	0	0	0	0	0	1	0	0	0	0	0	0	0	0	0	0	0	0
ybtQ	6	12	6	6	100	1803	1803	0	0		Bigsdb-Klebsiella pneumoniae	0	0	0	0	0	0	0	0	0	0	0	0	0	0	0	0	0	0	0	0	0	1	0	0	0	0	0	0	0	0	0	0	0	0	0	1	1	1
ybtQ	4	9	3	6	100	1803	1803	0	0		Bigsdb-Klebsiella pneumoniae	0	0	0	0	0	0	0	0	0	0	0	0	0	0	0	0	0	0	0	0	0	0	0	0	0	0	0	0	0	0	0	0	0	0	0	0	0	0
ybtQ	27	2	0	2	100	1803	1803	0	0		Bigsdb-Klebsiella pneumoniae	0	0	0	0	0	0	0	0	0	0	0	0	0	0	0	0	0	0	0	0	0	0	0	0	0	0	0	0	0	0	0	0	0	0	0	0	0	0
ybtQ	31	1	0	1	100	1803	1803	0	0		Bigsdb-Klebsiella pneumoniae	0	0	0	0	0	0	0	0	0	0	0	0	0	0	0	0	0	0	0	0	0	0	0	0	0	0	0	0	0	0	0	0	0	0	0	0	0	0
ybtQ	2	4	0	4	100	1803	1803	0	0		Bigsdb-Klebsiella pneumoniae	0	0	0	0	0	0	0	0	0	0	0	0	0	0	0	0	0	0	0	0	0	0	0	0	0	0	0	0	0	0	0	0	0	0	0	0	0	0
ybtQ	44	1	0	1	100	1803	1803	0	0		Bigsdb-Klebsiella pneumoniae	0	0	0	0	0	0	0	0	0	0	0	0	0	0	0	0	0	0	0	0	0	0	0	0	0	0	0	0	0	0	0	0	0	0	0	0	0	0
ybtQ	114	2	0	2	100	1803	1803	0	0		Bigsdb-Klebsiella pneumoniae	0	0	0	0	0	0	0	0	0	0	0	0	0	0	0	0	0	0	0	0	0	0	0	0	0	0	0	0	0	0	0	0	0	0	0	0	0	0
ybtQ	68	1	0	1	100	1803	1803	0	0		Bigsdb-Klebsiella pneumoniae	0	0	0	0	0	0	0	0	0	0	0	0	0	0	0	0	0	0	0	0	0	0	0	0	0	0	0	0	0	0	0	0	0	0	0	0	0	0
ybtQ	9	1	0	1	100	1803	1803	0	0		Bigsdb-Klebsiella pneumoniae	0	0	0	0	0	0	0	0	0	0	0	0	0	0	0	0	0	0	0	0	0	0	0	0	0	0	0	0	0	0	0	0	0	0	0	0	0	0
ybtQ	NA (closest 31*)	1	0	1	99.94	1803	1803	0	1		Bigsdb-Klebsiella pneumoniae	0	0	0	0	0	0	0	0	0	0	0	0	0	0	0	0	0	0	0	0	0	0	0	0	0	0	0	0	0	0	0	0	0	0	0	0	0	0
ybtQ	26	1	0	1	100	1803	1803	0	0		Bigsdb-Klebsiella pneumoniae	0	0	0	0	0	0	0	0	0	0	0	0	0	0	0	0	0	0	0	0	0	0	0	0	0	0	0	0	0	0	0	0	0	0	0	0	0	0
ybtQ	60	2	0	2	100	1803	1803	0	0		Bigsdb-Klebsiella pneumoniae	0	0	0	0	0	0	0	0	0	0	0	0	0	0	0	0	0	0	0	0	0	0	0	0	0	0	0	0	0	0	0	0	0	0	0	0	0	0
ybtS												0	1	0	0	0	1	1	0	0	0	0	0	0	0	0	0	0	0	0	0	0	1	0	0	0	1	0	0	0	0	0	0	0	0	0	1	1	1
ybtS	86	3	2	1	100	1305	1305	0	0		Bigsdb-Klebsiella pneumoniae	0	1	0	0	0	0	0	0	0	0	0	0	0	0	0	0	0	0	0	0	0	0	0	0	0	0	0	0	0	0	0	0	0	0	0	0	0	0
ybtS	6	13	1	12	100	1305	1305	0	0		Bigsdb-Klebsiella pneumoniae	0	0	0	0	0	1	1	0	0	0	0	0	0	0	0	0	0	0	0	0	0	0	0	0	0	1	0	0	0	0	0	0	0	0	0	0	0	0
ybtS	5	12	5	7	100	1305	1305	0	0		Bigsdb-Klebsiella pneumoniae	0	0	0	0	0	0	0	0	0	0	0	0	0	0	0	0	0	0	0	0	0	0	0	0	0	0	0	0	0	0	0	0	0	0	0	1	1	1
ybtS	3	6	2	4	100	1305	1305	0	0		Bigsdb-Klebsiella pneumoniae	0	0	0	0	0	0	0	0	0	0	0	0	0	0	0	0	0	0	0	0	0	0	0	0	0	0	0	0	0	0	0	0	0	0	0	0	0	0
ybtS	18	2	0	2	100	1305	1305	0	0		Bigsdb-Klebsiella pneumoniae	0	0	0	0	0	0	0	0	0	0	0	0	0	0	0	0	0	0	0	0	0	0	0	0	0	0	0	0	0	0	0	0	0	0	0	0	0	0
ybtS	4	2	0	2	100	1305	1305	0	0		Bigsdb-Klebsiella pneumoniae	0	0	0	0	0	0	0	0	0	0	0	0	0	0	0	0	0	0	0	0	0	0	0	0	0	0	0	0	0	0	0	0	0	0	0	0	0	0
ybtS	2	4	0	4	100	1305	1305	0	0		Bigsdb-Klebsiella pneumoniae	0	0	0	0	0	0	0	0	0	0	0	0	0	0	0	0	0	0	0	0	0	0	0	0	0	0	0	0	0	0	0	0	0	0	0	0	0	0
ybtS	54	1	0	1	100	1305	1305	0	0		Bigsdb-Klebsiella pneumoniae	0	0	0	0	0	0	0	0	0	0	0	0	0	0	0	0	0	0	0	0	0	0	0	0	0	0	0	0	0	0	0	0	0	0	0	0	0	0
ybtS	9	1	0	1	100	1305	1305	0	0		Bigsdb-Klebsiella pneumoniae	0	0	0	0	0	0	0	0	0	0	0	0	0	0	0	0	0	0	0	0	0	0	0	0	0	0	0	0	0	0	0	0	0	0	0	0	0	0
ybtS	16	3	1	2	100	1305	1305	0	0		Bigsdb-Klebsiella pneumoniae	0	0	0	0	0	0	0	0	0	0	0	0	0	0	0	0	0	0	0	0	0	0	0	0	0	0	0	0	0	0	0	0	0	0	0	0	0	0
ybtS	NA (closest 5*)	3	1	2	99.92	1305	1305	1	0		Bigsdb-Klebsiella pneumoniae	0	0	0	0	0	0	0	0	0	0	0	0	0	0	0	0	0	0	0	0	0	1	0	0	0	0	0	0	0	0	0	0	0	0	0	0	0	0
ybtT												0	1	0	0	0	1	1	0	0	0	0	0	0	0	0	0	0	0	0	0	0	1	0	0	0	1	0	0	0	0	0	0	0	0	0	1	1	1
ybtT	88	3	2	1	100	804	804	0	0		Bigsdb-Klebsiella pneumoniae	0	1	0	0	0	0	0	0	0	0	0	0	0	0	0	0	0	0	0	0	0	0	0	0	0	0	0	0	0	0	0	0	0	0	0	0	0	0
ybtT	11	11	1	10	100	804	804	0	0		Bigsdb-Klebsiella pneumoniae	0	0	0	0	0	1	1	0	0	0	0	0	0	0	0	0	0	0	0	0	0	0	0	0	0	1	0	0	0	0	0	0	0	0	0	0	0	0
ybtT	5	10	1	9	100	804	804	0	0		Bigsdb-Klebsiella pneumoniae	0	0	0	0	0	0	0	0	0	0	0	0	0	0	0	0	0	0	0	0	0	1	0	0	0	0	0	0	0	0	0	0	0	0	0	0	0	0
ybtT	78	5	5	0	100	804	804	0	0		Bigsdb-Klebsiella pneumoniae	0	0	0	0	0	0	0	0	0	0	0	0	0	0	0	0	0	0	0	0	0	0	0	0	0	0	0	0	0	0	0	0	0	0	0	1	1	1
ybtT	10	8	2	6	100	804	804	0	0		Bigsdb-Klebsiella pneumoniae	0	0	0	0	0	0	0	0	0	0	0	0	0	0	0	0	0	0	0	0	0	0	0	0	0	0	0	0	0	0	0	0	0	0	0	0	0	0
ybtT	8	2	0	2	100	804	804	0	0		Bigsdb-Klebsiella pneumoniae	0	0	0	0	0	0	0	0	0	0	0	0	0	0	0	0	0	0	0	0	0	0	0	0	0	0	0	0	0	0	0	0	0	0	0	0	0	0
ybtT	4	2	0	2	100	804	804	0	0		Bigsdb-Klebsiella pneumoniae	0	0	0	0	0	0	0	0	0	0	0	0	0	0	0	0	0	0	0	0	0	0	0	0	0	0	0	0	0	0	0	0	0	0	0	0	0	0
ybtT	2	4	0	4	100	804	804	0	0		Bigsdb-Klebsiella pneumoniae	0	0	0	0	0	0	0	0	0	0	0	0	0	0	0	0	0	0	0	0	0	0	0	0	0	0	0	0	0	0	0	0	0	0	0	0	0	0
ybtT	1	1	0	1	100	804	804	0	0		Bigsdb-Klebsiella pneumoniae	0	0	0	0	0	0	0	0	0	0	0	0	0	0	0	0	0	0	0	0	0	0	0	0	0	0	0	0	0	0	0	0	0	0	0	0	0	0
ybtT	7	1	0	1	100	804	804	0	0		Bigsdb-Klebsiella pneumoniae	0	0	0	0	0	0	0	0	0	0	0	0	0	0	0	0	0	0	0	0	0	0	0	0	0	0	0	0	0	0	0	0	0	0	0	0	0	0
ybtT	39	2	0	2	100	804	804	0	0		Bigsdb-Klebsiella pneumoniae	0	0	0	0	0	0	0	0	0	0	0	0	0	0	0	0	0	0	0	0	0	0	0	0	0	0	0	0	0	0	0	0	0	0	0	0	0	0
ybtT	97	1	1	0	100	804	804	0	0		Bigsdb-Klebsiella pneumoniae	0	0	0	0	0	0	0	0	0	0	0	0	0	0	0	0	0	0	0	0	0	0	0	0	0	0	0	0	0	0	0	0	0	0	0	0	0	0
ybtU												0	1	0	0	0	1	1	0	0	0	0	0	0	0	0	0	0	0	0	0	0	1	0	0	0	1	0	0	0	0	0	0	0	0	0	1	1	1
ybtU	2	19	1	18	100	1101	1101	0	0		Bigsdb-Klebsiella pneumoniae	0	0	0	0	0	1	1	0	0	0	0	0	0	0	0	0	0	0	0	0	0	0	0	0	0	1	0	0	0	0	0	0	0	0	0	0	0	0
ybtU	9	17	6	11	100	1101	1101	0	0		Bigsdb-Klebsiella pneumoniae	0	0	0	0	0	0	0	0	0	0	0	0	0	0	0	0	0	0	0	0	0	1	0	0	0	0	0	0	0	0	0	0	0	0	0	1	1	1
ybtU	3	9	3	6	100	1101	1101	0	0		Bigsdb-Klebsiella pneumoniae	0	0	0	0	0	0	0	0	0	0	0	0	0	0	0	0	0	0	0	0	0	0	0	0	0	0	0	0	0	0	0	0	0	0	0	0	0	0
ybtU	51	1	0	1	100	1101	1101	0	0		Bigsdb-Klebsiella pneumoniae	0	0	0	0	0	0	0	0	0	0	0	0	0	0	0	0	0	0	0	0	0	0	0	0	0	0	0	0	0	0	0	0	0	0	0	0	0	0
ybtU	6	1	0	1	100	1101	1101	0	0		Bigsdb-Klebsiella pneumoniae	0	0	0	0	0	0	0	0	0	0	0	0	0	0	0	0	0	0	0	0	0	0	0	0	0	0	0	0	0	0	0	0	0	0	0	0	0	0
ybtU	70	3	2	1	100	1101	1101	0	0		Bigsdb-Klebsiella pneumoniae	0	1	0	0	0	0	0	0	0	0	0	0	0	0	0	0	0	0	0	0	0	0	0	0	0	0	0	0	0	0	0	0	0	0	0	0	0	0
ybtX												0	1	0	0	0	1	1	0	0	0	0	0	0	0	0	0	0	0	0	0	0	1	0	0	0	1	0	0	0	0	0	0	0	0	0	1	1	1
ybtX	12	11	5	6	100	1281	1281	0	0		Bigsdb-Klebsiella pneumoniae	0	1	0	0	0	0	0	0	0	0	0	0	0	0	0	0	0	0	0	0	0	0	0	0	0	0	0	0	0	0	0	0	0	0	0	0	0	0
ybtX	15	11	1	10	100	1281	1281	0	0		Bigsdb-Klebsiella pneumoniae	0	0	0	0	0	1	1	0	0	0	0	0	0	0	0	0	0	0	0	0	0	0	0	0	0	1	0	0	0	0	0	0	0	0	0	0	0	0
ybtX	11	12	6	6	100	1281	1281	0	0		Bigsdb-Klebsiella pneumoniae	0	0	0	0	0	0	0	0	0	0	0	0	0	0	0	0	0	0	0	0	0	1	0	0	0	0	0	0	0	0	0	0	0	0	0	1	1	1
ybtX	20	2	0	2	100	1281	1281	0	0		Bigsdb-Klebsiella pneumoniae	0	0	0	0	0	0	0	0	0	0	0	0	0	0	0	0	0	0	0	0	0	0	0	0	0	0	0	0	0	0	0	0	0	0	0	0	0	0
ybtX	4	2	0	2	100	1281	1281	0	0		Bigsdb-Klebsiella pneumoniae	0	0	0	0	0	0	0	0	0	0	0	0	0	0	0	0	0	0	0	0	0	0	0	0	0	0	0	0	0	0	0	0	0	0	0	0	0	0
ybtX	2	3	0	3	100	1281	1281	0	0		Bigsdb-Klebsiella pneumoniae	0	0	0	0	0	0	0	0	0	0	0	0	0	0	0	0	0	0	0	0	0	0	0	0	0	0	0	0	0	0	0	0	0	0	0	0	0	0
ybtX	85	1	0	1	100	1281	1281	0	0		Bigsdb-Klebsiella pneumoniae	0	0	0	0	0	0	0	0	0	0	0	0	0	0	0	0	0	0	0	0	0	0	0	0	0	0	0	0	0	0	0	0	0	0	0	0	0	0
ybtX	67	1	0	1	100	1281	1281	0	0		Bigsdb-Klebsiella pneumoniae	0	0	0	0	0	0	0	0	0	0	0	0	0	0	0	0	0	0	0	0	0	0	0	0	0	0	0	0	0	0	0	0	0	0	0	0	0	0
ybtX	7	1	0	1	100	1281	1281	0	0		Bigsdb-Klebsiella pneumoniae	0	0	0	0	0	0	0	0	0	0	0	0	0	0	0	0	0	0	0	0	0	0	0	0	0	0	0	0	0	0	0	0	0	0	0	0	0	0
ybtX	10	1	0	1	100	1281	1281	0	0		Bigsdb-Klebsiella pneumoniae	0	0	0	0	0	0	0	0	0	0	0	0	0	0	0	0	0	0	0	0	0	0	0	0	0	0	0	0	0	0	0	0	0	0	0	0	0	0
ybtX	97	2	0	2	100	1281	1281	0	0		Bigsdb-Klebsiella pneumoniae	0	0	0	0	0	0	0	0	0	0	0	0	0	0	0	0	0	0	0	0	0	0	0	0	0	0	0	0	0	0	0	0	0	0	0	0	0	0
ybtX	19	1	0	1	100	1281	1281	0	0		Bigsdb-Klebsiella pneumoniae	0	0	0	0	0	0	0	0	0	0	0	0	0	0	0	0	0	0	0	0	0	0	0	0	0	0	0	0	0	0	0	0	0	0	0	0	0	0
ybtX	62	2	0	2	100	1281	1281	0	0		Bigsdb-Klebsiella pneumoniae	0	0	0	0	0	0	0	0	0	0	0	0	0	0	0	0	0	0	0	0	0	0	0	0	0	0	0	0	0	0	0	0	0	0	0	0	0	0
Genes related to efflux systems
acrA												1	1	1	1	1	1	1	1	1	1	1	1	1	1	1	1	1	1	1	1	1	1	1	1	1	1	1	1	1	1	1	1	1	1	1	1	1	1
acrA	198	20	2	18	100	1194	1194	0	0		Bigsdb-Klebsiella pneumoniae	1	0	0	0	0	1	1	1	1	1	0	0	0	0	0	0	1	0	0	0	0	0	0	0	0	0	0	0	0	0	0	0	0	0	0	0	0	0
acrA	23	29	9	20	100	1194	1194	0	0		Bigsdb-Klebsiella pneumoniae	0	1	0	0	0	0	0	0	0	0	0	0	0	0	0	0	0	0	0	0	0	1	0	0	0	0	1	0	0	0	0	0	0	0	0	0	0	0
acrA	28	5	3	2	100	1194	1194	0	0		Bigsdb-Klebsiella pneumoniae	0	0	1	0	0	0	0	0	0	0	0	0	0	0	0	0	0	0	0	1	0	0	0	0	0	0	0	0	0	0	0	0	0	0	0	0	0	0
acrA	208	1	1	0	100	1194	1194	0	0		Bigsdb-Klebsiella pneumoniae	0	0	0	1	0	0	0	0	0	0	0	0	0	0	0	0	0	0	0	0	0	0	0	0	0	0	0	0	0	0	0	0	0	0	0	0	0	0
acrA	66	14	6	8	100	1194	1194	0	0		Bigsdb-Klebsiella pneumoniae	0	0	0	0	1	0	0	0	0	0	0	0	0	0	0	0	0	0	0	0	0	0	0	0	0	0	0	0	0	0	0	1	1	1	1	0	0	0
acrA	19	1	1	0	100	1194	1194	0	0		Bigsdb-Klebsiella pneumoniae	0	0	0	0	0	0	0	0	0	0	1	0	0	0	0	0	0	0	0	0	0	0	0	0	0	0	0	0	0	0	0	0	0	0	0	0	0	0
acrA	51	2	1	1	100	1194	1194	0	0		Bigsdb-Klebsiella pneumoniae	0	0	0	0	0	0	0	0	0	0	0	1	0	0	0	0	0	0	0	0	0	0	0	0	0	0	0	0	0	0	0	0	0	0	0	0	0	0
acrA	110	2	2	0	100	1194	1194	0	0		Bigsdb-Klebsiella pneumoniae	0	0	0	0	0	0	0	0	0	0	0	0	1	0	0	0	0	0	0	0	0	0	0	0	0	0	0	0	0	0	1	0	0	0	0	0	0	0
acrA	43	2	2	0	100	1194	1194	0	0		Bigsdb-Klebsiella pneumoniae	0	0	0	0	0	0	0	0	0	0	0	0	0	1	0	1	0	0	0	0	0	0	0	0	0	0	0	0	0	0	0	0	0	0	0	0	0	0
acrA	NA (closest 108*)	1	1	0	99.83	1194	1194	2	0		Bigsdb-Klebsiella pneumoniae	0	0	0	0	0	0	0	0	0	0	0	0	0	0	1	0	0	0	0	0	0	0	0	0	0	0	0	0	0	0	0	0	0	0	0	0	0	0
acrA	137	1	1	0	100	1194	1194	0	0		Bigsdb-Klebsiella pneumoniae	0	0	0	0	0	0	0	0	0	0	0	0	0	0	0	0	0	1	0	0	0	0	0	0	0	0	0	0	0	0	0	0	0	0	0	0	0	0
acrA	141	1	1	0	100	1194	1194	0	0		Bigsdb-Klebsiella pneumoniae	0	0	0	0	0	0	0	0	0	0	0	0	0	0	0	0	0	0	1	0	0	0	0	0	0	0	0	0	0	0	0	0	0	0	0	0	0	0
acrA	45	5	4	1	100	1194	1194	0	0		Bigsdb-Klebsiella pneumoniae	0	0	0	0	0	0	0	0	0	0	0	0	0	0	0	0	0	0	0	0	1	0	0	0	0	1	0	0	0	0	0	0	0	0	0	0	0	0
acrA	64	2	2	0	100	1194	1194	0	0		Bigsdb-Klebsiella pneumoniae	0	0	0	0	0	0	0	0	0	0	0	0	0	0	0	0	0	0	0	0	0	0	1	0	0	0	0	0	0	0	0	0	0	0	0	0	0	0
acrA	105	1	1	0	100	1194	1194	0	0		Bigsdb-Klebsiella pneumoniae	0	0	0	0	0	0	0	0	0	0	0	0	0	0	0	0	0	0	0	0	0	0	0	1	0	0	0	0	0	0	0	0	0	0	0	0	0	0
acrA	27	1	1	0	100	1194	1194	0	0		Bigsdb-Klebsiella pneumoniae	0	0	0	0	0	0	0	0	0	0	0	0	0	0	0	0	0	0	0	0	0	0	0	0	1	0	0	0	0	0	0	0	0	0	0	0	0	0
acrA	169	1	1	0	100	1194	1194	0	0		Bigsdb-Klebsiella pneumoniae	0	0	0	0	0	0	0	0	0	0	0	0	0	0	0	0	0	0	0	0	0	0	0	0	0	0	0	1	0	0	0	0	0	0	0	0	0	0
acrA	NA (closest 60*)	1	1	0	99.92	1194	1194	1	0		Bigsdb-Klebsiella pneumoniae	0	0	0	0	0	0	0	0	0	0	0	0	0	0	0	0	0	0	0	0	0	0	0	0	0	0	0	0	1	0	0	0	0	0	0	0	0	0
acrA	NA (closest 99*)	1	1	0	99.75	1194	1194	3	0		Bigsdb-Klebsiella pneumoniae	0	0	0	0	0	0	0	0	0	0	0	0	0	0	0	0	0	0	0	0	0	0	0	0	0	0	0	0	0	1	0	0	0	0	0	0	0	0
acrA	3	7	5	2	100	1194	1194	0	0		Bigsdb-Klebsiella pneumoniae	0	0	0	0	0	0	0	0	0	0	0	0	0	0	0	0	0	0	0	0	0	0	0	0	0	0	0	0	0	0	0	0	0	0	0	1	1	1
acrA	22	1	1	0	100	1194	1194	0	0		Bigsdb-Klebsiella pneumoniae	0	0	0	0	0	0	0	0	0	0	0	0	0	0	0	0	0	0	0	0	0	0	0	0	0	0	0	0	0	0	0	0	0	0	0	0	0	0
acrA	171	1	1	0	100	1194	1194	0	0		Bigsdb-Klebsiella pneumoniae	0	0	0	0	0	0	0	0	0	0	0	0	0	0	0	0	0	0	0	0	0	0	0	0	0	0	0	0	0	0	0	0	0	0	0	0	0	0
acrA	46	1	1	0	100	1194	1194	0	0		Bigsdb-Klebsiella pneumoniae	0	0	0	0	0	0	0	0	0	0	0	0	0	0	0	0	0	0	0	0	0	0	0	0	0	0	0	0	0	0	0	0	0	0	0	0	0	0
acrA	40	2	2	0	100	1194	1194	0	0		Bigsdb-Klebsiella pneumoniae	0	0	0	0	0	0	0	0	0	0	0	0	0	0	0	0	0	0	0	0	0	0	0	0	0	0	0	0	0	0	0	0	0	0	0	0	0	0
acrA	NA (closest 92*)	1	1	0	99.83	1194	1194	2	0		Bigsdb-Klebsiella pneumoniae	0	0	0	0	0	0	0	0	0	0	0	0	0	0	0	0	0	0	0	0	0	0	0	0	0	0	0	0	0	0	0	0	0	0	0	0	0	0
acrA	4	3	2	1	100	1194	1194	0	0		Bigsdb-Klebsiella pneumoniae	0	0	0	0	0	0	0	0	0	0	0	0	0	0	0	0	0	0	0	0	0	0	0	0	0	0	0	0	0	0	0	0	0	0	0	0	0	0
acrA	NA (closest 57*)	1	1	0	99.83	1194	1194	2	0		Bigsdb-Klebsiella pneumoniae	0	0	0	0	0	0	0	0	0	0	0	0	0	0	0	0	0	0	0	0	0	0	0	0	0	0	0	0	0	0	0	0	0	0	0	0	0	0
acrA	NA (closest 162*)	1	1	0	99.83	1194	1194	2	0		Bigsdb-Klebsiella pneumoniae	0	0	0	0	0	0	0	0	0	0	0	0	0	0	0	0	0	0	0	0	0	0	0	0	0	0	0	0	0	0	0	0	0	0	0	0	0	0
acrA	NA (closest 45*)	2	2	0	99.92	1194	1194	1	0		Bigsdb-Klebsiella pneumoniae	0	0	0	0	0	0	0	0	0	0	0	0	0	0	0	0	0	0	0	0	0	0	0	0	0	0	0	0	0	0	0	0	0	0	0	0	0	0
acrA	131	1	1	0	100	1194	1194	0	0		Bigsdb-Klebsiella pneumoniae	0	0	0	0	0	0	0	0	0	0	0	0	0	0	0	0	0	0	0	0	0	0	0	0	0	0	0	0	0	0	0	0	0	0	0	0	0	0
acrA	92	1	1	0	100	1194	1194	0	0		Bigsdb-Klebsiella pneumoniae	0	0	0	0	0	0	0	0	0	0	0	0	0	0	0	0	0	0	0	0	0	0	0	0	0	0	0	0	0	0	0	0	0	0	0	0	0	0
acrA	NA (closest 33*)	2	0	2	99.92	1194	1194	1	0		Bigsdb-Klebsiella pneumoniae	0	0	0	0	0	0	0	0	0	0	0	0	0	0	0	0	0	0	0	0	0	0	0	0	0	0	0	0	0	0	0	0	0	0	0	0	0	0
acrA	74	1	0	1	100	1194	1194	0	0		Bigsdb-Klebsiella pneumoniae	0	0	0	0	0	0	0	0	0	0	0	0	0	0	0	0	0	0	0	0	0	0	0	0	0	0	0	0	0	0	0	0	0	0	0	0	0	0
acrA	NA (closest 54*)	1	0	1	99.75	1194	1194	3	0		Bigsdb-Klebsiella pneumoniae	0	0	0	0	0	0	0	0	0	0	0	0	0	0	0	0	0	0	0	0	0	0	0	0	0	0	0	0	0	0	0	0	0	0	0	0	0	0
acrA	2	5	0	5	100	1194	1194	0	0		Bigsdb-Klebsiella pneumoniae	0	0	0	0	0	0	0	0	0	0	0	0	0	0	0	0	0	0	0	0	0	0	0	0	0	0	0	0	0	0	0	0	0	0	0	0	0	0
acrA	12	1	0	1	100	1194	1194	0	0		Bigsdb-Klebsiella pneumoniae	0	0	0	0	0	0	0	0	0	0	0	0	0	0	0	0	0	0	0	0	0	0	0	0	0	0	0	0	0	0	0	0	0	0	0	0	0	0
acrA	58	2	0	2	100	1194	1194	0	0		Bigsdb-Klebsiella pneumoniae	0	0	0	0	0	0	0	0	0	0	0	0	0	0	0	0	0	0	0	0	0	0	0	0	0	0	0	0	0	0	0	0	0	0	0	0	0	0
acrA	1	1	0	1	100	1194	1194	0	0		Bigsdb-Klebsiella pneumoniae	0	0	0	0	0	0	0	0	0	0	0	0	0	0	0	0	0	0	0	0	0	0	0	0	0	0	0	0	0	0	0	0	0	0	0	0	0	0
acrA	114	4	0	4	100	1194	1194	0	0		Bigsdb-Klebsiella pneumoniae	0	0	0	0	0	0	0	0	0	0	0	0	0	0	0	0	0	0	0	0	0	0	0	0	0	0	0	0	0	0	0	0	0	0	0	0	0	0
acrA	NA (closest 34*)	1	0	1	99.92	1194	1194	1	0		Bigsdb-Klebsiella pneumoniae	0	0	0	0	0	0	0	0	0	0	0	0	0	0	0	0	0	0	0	0	0	0	0	0	0	0	0	0	0	0	0	0	0	0	0	0	0	0
acrA	NA (closest 51*)	1	0	1	99.92	1194	1194	1	0		Bigsdb-Klebsiella pneumoniae	0	0	0	0	0	0	0	0	0	0	0	0	0	0	0	0	0	0	0	0	0	0	0	0	0	0	0	0	0	0	0	0	0	0	0	0	0	0
acrA	33	2	0	2	100	1194	1194	0	0		Bigsdb-Klebsiella pneumoniae	0	0	0	0	0	0	0	0	0	0	0	0	0	0	0	0	0	0	0	0	0	0	0	0	0	0	0	0	0	0	0	0	0	0	0	0	0	0
acrA	116	1	0	1	100	1194	1194	0	0		Bigsdb-Klebsiella pneumoniae	0	0	0	0	0	0	0	0	0	0	0	0	0	0	0	0	0	0	0	0	0	0	0	0	0	0	0	0	0	0	0	0	0	0	0	0	0	0
acrA	7	1	0	1	100	1194	1194	0	0		Bigsdb-Klebsiella pneumoniae	0	0	0	0	0	0	0	0	0	0	0	0	0	0	0	0	0	0	0	0	0	0	0	0	0	0	0	0	0	0	0	0	0	0	0	0	0	0
acrA	NA (closest 118*)	2	0	2	99.75	1194	1194	3	0		Bigsdb-Klebsiella pneumoniae	0	0	0	0	0	0	0	0	0	0	0	0	0	0	0	0	0	0	0	0	0	0	0	0	0	0	0	0	0	0	0	0	0	0	0	0	0	0
acrA	35	1	1	0	100	1194	1194	0	0		Bigsdb-Klebsiella pneumoniae	0	0	0	0	0	0	0	0	0	0	0	0	0	0	0	0	0	0	0	0	0	0	0	0	0	0	0	0	0	0	0	0	0	0	0	0	0	0
acrB												1	1	1	1	1	1	1	1	1	1	1	1	1	1	1	1	1	1	1	1	1	1	1	1	1	1	1	1	1	0	1	1	1	1	1	1	1	1
acrB	NA (closest 280*)	17	2	15	99.97	3147	3147	1	0		Bigsdb-Klebsiella pneumoniae	1	0	0	0	0	1	1	0	0	0	0	0	0	0	0	0	1	0	0	0	0	0	0	0	0	0	0	0	0	0	0	0	0	0	0	0	0	0
acrB	NA (closest 280*)	3	0	3	99.90	3147	3147	3	0		Bigsdb-Klebsiella pneumoniae	0	0	0	0	0	0	0	1	1	1	0	0	0	0	0	0	0	0	0	0	0	0	0	0	0	0	0	0	0	0	0	0	0	0	0	0	0	0
acrB	NA (closest 258*)	3	2	1	99.97	3147	3147	1	0		Bigsdb-Klebsiella pneumoniae	0	1	0	0	0	0	0	0	0	0	0	0	0	0	0	0	0	0	0	0	0	0	0	0	0	0	0	0	0	0	0	0	0	0	0	0	0	0
acrB	258	2	0	2	100	3147	3147	0	0		Bigsdb-Klebsiella pneumoniae	0	0	0	0	0	0	0	0	0	0	0	0	0	0	0	0	0	0	0	0	0	0	0	0	0	0	0	0	0	0	0	0	0	0	0	0	0	0
acrB	40	2	1	1	100	3147	3147	0	0		Bigsdb-Klebsiella pneumoniae	0	0	1	0	0	0	0	0	0	0	0	0	0	0	0	0	0	0	0	0	0	0	0	0	0	0	0	0	0	0	0	0	0	0	0	0	0	0
acrB	107	1	1	0	100	3147	3147	0	0		Bigsdb-Klebsiella pneumoniae	0	0	0	1	0	0	0	0	0	0	0	0	0	0	0	0	0	0	0	0	0	0	0	0	0	0	0	0	0	0	0	0	0	0	0	0	0	0
acrB	74	14	6	8	100	3147	3147	0	0		Bigsdb-Klebsiella pneumoniae	0	0	0	0	1	0	0	0	0	0	0	0	0	0	0	0	0	0	0	0	0	0	0	0	0	0	0	0	0	0	0	1	1	1	1	0	0	0
acrB	21	1	1	0	100	3147	3147	0	0		Bigsdb-Klebsiella pneumoniae	0	0	0	0	0	0	0	0	0	0	1	0	0	0	0	0	0	0	0	0	0	0	0	0	0	0	0	0	0	0	0	0	0	0	0	0	0	0
acrB	83	1	1	0	100	3147	3147	0	0		Bigsdb-Klebsiella pneumoniae	0	0	0	0	0	0	0	0	0	0	0	1	0	0	0	0	0	0	0	0	0	0	0	0	0	0	0	0	0	0	0	0	0	0	0	0	0	0
acrB	NA (closest 232*)	1	1	0	99.94	3147	3147	2	0		Bigsdb-Klebsiella pneumoniae	0	0	0	0	0	0	0	0	0	0	0	0	1	0	0	0	0	0	0	0	0	0	0	0	0	0	0	0	0	0	0	0	0	0	0	0	0	0
acrB	NA (closest 96*)	1	1	0	99.97	3147	3147	1	0		Bigsdb-Klebsiella pneumoniae	0	0	0	0	0	0	0	0	0	0	0	0	0	1	0	0	0	0	0	0	0	0	0	0	0	0	0	0	0	0	0	0	0	0	0	0	0	0
acrB	NA (closest 144*)	1	1	0	99.97	3147	3147	1	0		Bigsdb-Klebsiella pneumoniae	0	0	0	0	0	0	0	0	0	0	0	0	0	0	1	0	0	0	0	0	0	0	0	0	0	0	0	0	0	0	0	0	0	0	0	0	0	0
acrB	NA (closest 216*)	1	1	0	99.97	3147	3147	1	0		Bigsdb-Klebsiella pneumoniae	0	0	0	0	0	0	0	0	0	0	0	0	0	0	0	0	0	1	0	0	0	0	0	0	0	0	0	0	0	0	0	0	0	0	0	0	0	0
acrB	96	1	1	0	100	3147	3147	0	0		Bigsdb-Klebsiella pneumoniae	0	0	0	0	0	0	0	0	0	0	0	0	0	0	0	1	0	0	0	0	0	0	0	0	0	0	0	0	0	0	0	0	0	0	0	0	0	0
acrB	NA (closest 95*)	1	1	0	99.40	3147	3147	19	0		Bigsdb-Klebsiella pneumoniae	0	0	0	0	0	0	0	0	0	0	0	0	0	0	0	0	0	0	1	0	0	0	0	0	0	0	0	0	0	0	0	0	0	0	0	0	0	0
acrB	53	1	1	0	100	3147	3147	0	0		Bigsdb-Klebsiella pneumoniae	0	0	0	0	0	0	0	0	0	0	0	0	0	0	0	0	0	0	0	1	0	0	0	0	0	0	0	0	0	0	0	0	0	0	0	0	0	0
acrB	150	3	3	0	100	3147	3147	0	0		Bigsdb-Klebsiella pneumoniae	0	0	0	0	0	0	0	0	0	0	0	0	0	0	0	0	0	0	0	0	1	0	0	0	0	0	0	0	0	0	0	0	0	0	0	0	0	0
acrB	80	4	1	3	100	3147	3147	0	0		Bigsdb-Klebsiella pneumoniae	0	0	0	0	0	0	0	0	0	0	0	0	0	0	0	0	0	0	0	0	0	1	0	0	0	0	0	0	0	0	0	0	0	0	0	0	0	0
acrB	72	1	1	0	100	3147	3147	0	0		Bigsdb-Klebsiella pneumoniae	0	0	0	0	0	0	0	0	0	0	0	0	0	0	0	0	0	0	0	0	0	0	1	0	0	0	0	0	0	0	0	0	0	0	0	0	0	0
acrB	139	1	1	0	100	3147	3147	0	0		Bigsdb-Klebsiella pneumoniae	0	0	0	0	0	0	0	0	0	0	0	0	0	0	0	0	0	0	0	0	0	0	0	1	0	0	0	0	0	0	0	0	0	0	0	0	0	0
acrB	33	1	1	0	100	3147	3147	0	0		Bigsdb-Klebsiella pneumoniae	0	0	0	0	0	0	0	0	0	0	0	0	0	0	0	0	0	0	0	0	0	0	0	0	1	0	0	0	0	0	0	0	0	0	0	0	0	0
acrB	137	1	1	0	100	3147	3147	0	0		Bigsdb-Klebsiella pneumoniae	0	0	0	0	0	0	0	0	0	0	0	0	0	0	0	0	0	0	0	0	0	0	0	0	0	1	0	0	0	0	0	0	0	0	0	0	0	0
acrB	27	18	6	12	100	3147	3147	0	0		Bigsdb-Klebsiella pneumoniae	0	0	0	0	0	0	0	0	0	0	0	0	0	0	0	0	0	0	0	0	0	0	0	0	0	0	1	0	0	0	0	0	0	0	0	0	0	0
acrB	NA (closest 87*)	1	1	0	99.94	3147	3147	2	0		Bigsdb-Klebsiella pneumoniae	0	0	0	0	0	0	0	0	0	0	0	0	0	0	0	0	0	0	0	0	0	0	0	0	0	0	0	1	0	0	0	0	0	0	0	0	0	0
acrB	NA (closest 88*)	1	1	0	99.97	3147	3147	1	0		Bigsdb-Klebsiella pneumoniae	0	0	0	0	0	0	0	0	0	0	0	0	0	0	0	0	0	0	0	0	0	0	0	0	0	0	0	0	1	0	0	0	0	0	0	0	0	0
acrB	NA (closest 76*)	1	1	0	99.90	3147	3147	3	0		Bigsdb-Klebsiella pneumoniae	0	0	0	0	0	0	0	0	0	0	0	0	0	0	0	0	0	0	0	0	0	0	0	0	0	0	0	0	0	0	1	0	0	0	0	0	0	0
acrB	3	7	5	2	100	3147	3147	0	0		Bigsdb-Klebsiella pneumoniae	0	0	0	0	0	0	0	0	0	0	0	0	0	0	0	0	0	0	0	0	0	0	0	0	0	0	0	0	0	0	0	0	0	0	0	1	1	1
acrB	NA (closest 116*)	1	1	0	99.94	3147	3147	2	0		Bigsdb-Klebsiella pneumoniae	0	0	0	0	0	0	0	0	0	0	0	0	0	0	0	0	0	0	0	0	0	0	0	0	0	0	0	0	0	0	0	0	0	0	0	0	0	0
acrB	111	1	1	0	100	3147	3147	0	0		Bigsdb-Klebsiella pneumoniae	0	0	0	0	0	0	0	0	0	0	0	0	0	0	0	0	0	0	0	0	0	0	0	0	0	0	0	0	0	0	0	0	0	0	0	0	0	0
acrB	54	1	1	0	100	3147	3147	0	0		Bigsdb-Klebsiella pneumoniae	0	0	0	0	0	0	0	0	0	0	0	0	0	0	0	0	0	0	0	0	0	0	0	0	0	0	0	0	0	0	0	0	0	0	0	0	0	0
acrB	250	2	2	0	100	3147	3147	0	0		Bigsdb-Klebsiella pneumoniae	0	0	0	0	0	0	0	0	0	0	0	0	0	0	0	0	0	0	0	0	0	0	0	0	0	0	0	0	0	0	0	0	0	0	0	0	0	0
acrB	NA (closest 220*)	1	1	0	99.97	3147	3147	1	0		Bigsdb-Klebsiella pneumoniae	0	0	0	0	0	0	0	0	0	0	0	0	0	0	0	0	0	0	0	0	0	0	0	0	0	0	0	0	0	0	0	0	0	0	0	0	0	0
acrB	31	3	2	1	100	3147	3147	0	0		Bigsdb-Klebsiella pneumoniae	0	0	0	0	0	0	0	0	0	0	0	0	0	0	0	0	0	0	0	0	0	0	0	0	0	0	0	0	0	0	0	0	0	0	0	0	0	0
acrB	NA (closest 40*)	1	1	0	99.97	3147	3147	1	0		Bigsdb-Klebsiella pneumoniae	0	0	0	0	0	0	0	0	0	0	0	0	0	0	0	0	0	0	0	0	0	0	0	0	0	0	0	0	0	0	0	0	0	0	0	0	0	0
acrB	NA (closest 260*)	1	1	0	99.97	3147	3147	1	0		Bigsdb-Klebsiella pneumoniae	0	0	0	0	0	0	0	0	0	0	0	0	0	0	0	0	0	0	0	0	0	0	0	0	0	0	0	0	0	0	0	0	0	0	0	0	0	0
acrB	NA (closest 208*)	1	1	0	99.81	3147	3147	6	0		Bigsdb-Klebsiella pneumoniae	0	0	0	0	0	0	0	0	0	0	0	0	0	0	0	0	0	0	0	0	0	0	0	0	0	0	0	0	0	0	0	0	0	0	0	0	0	0
acrB	NA (closest 205*)	1	1	0	99.87	3147	3147	4	0		Bigsdb-Klebsiella pneumoniae	0	0	0	0	0	0	0	0	0	0	0	0	0	0	0	0	0	0	0	0	0	0	0	0	0	0	0	0	0	0	0	0	0	0	0	0	0	0
acrB	NA (closest 255*)	1	1	0	99.78	3147	3147	7	0		Bigsdb-Klebsiella pneumoniae	0	0	0	0	0	0	0	0	0	0	0	0	0	0	0	0	0	0	0	0	0	0	0	0	0	0	0	0	0	0	0	0	0	0	0	0	0	0
acrB	NA (closest 53*)	2	2	0	99.94	3147	3147	2	0		Bigsdb-Klebsiella pneumoniae	0	0	0	0	0	0	0	0	0	0	0	0	0	0	0	0	0	0	0	0	0	0	0	0	0	0	0	0	0	0	0	0	0	0	0	0	0	0
acrB	119	1	1	0	100	3147	3147	0	0		Bigsdb-Klebsiella pneumoniae	0	0	0	0	0	0	0	0	0	0	0	0	0	0	0	0	0	0	0	0	0	0	0	0	0	0	0	0	0	0	0	0	0	0	0	0	0	0
acrB	169	2	0	2	100	3147	3147	0	0		Bigsdb-Klebsiella pneumoniae	0	0	0	0	0	0	0	0	0	0	0	0	0	0	0	0	0	0	0	0	0	0	0	0	0	0	0	0	0	0	0	0	0	0	0	0	0	0
acrB	NA (closest 26*)	2	0	2	99.90	3147	3147	3	0		Bigsdb-Klebsiella pneumoniae	0	0	0	0	0	0	0	0	0	0	0	0	0	0	0	0	0	0	0	0	0	0	0	0	0	0	0	0	0	0	0	0	0	0	0	0	0	0
acrB	NA (closest 26*)	1	0	1	99.97	3147	3147	1	0		Bigsdb-Klebsiella pneumoniae	0	0	0	0	0	0	0	0	0	0	0	0	0	0	0	0	0	0	0	0	0	0	0	0	0	0	0	0	0	0	0	0	0	0	0	0	0	0
acrB	89	1	0	1	100	3147	3147	0	0		Bigsdb-Klebsiella pneumoniae	0	0	0	0	0	0	0	0	0	0	0	0	0	0	0	0	0	0	0	0	0	0	0	0	0	0	0	0	0	0	0	0	0	0	0	0	0	0
acrB	2	5	0	5	100	3147	3147	0	0		Bigsdb-Klebsiella pneumoniae	0	0	0	0	0	0	0	0	0	0	0	0	0	0	0	0	0	0	0	0	0	0	0	0	0	0	0	0	0	0	0	0	0	0	0	0	0	0
acrB	13	1	0	1	100	3147	3147	0	0		Bigsdb-Klebsiella pneumoniae	0	0	0	0	0	0	0	0	0	0	0	0	0	0	0	0	0	0	0	0	0	0	0	0	0	0	0	0	0	0	0	0	0	0	0	0	0	0
acrB	115	1	0	1	100	3147	3147	0	0		Bigsdb-Klebsiella pneumoniae	0	0	0	0	0	0	0	0	0	0	0	0	0	0	0	0	0	0	0	0	0	0	0	0	0	0	0	0	0	0	0	0	0	0	0	0	0	0
acrB	110	1	0	1	100	3147	3147	0	0		Bigsdb-Klebsiella pneumoniae	0	0	0	0	0	0	0	0	0	0	0	0	0	0	0	0	0	0	0	0	0	0	0	0	0	0	0	0	0	0	0	0	0	0	0	0	0	0
acrB	NA (closest 27*)	2	0	2	99.97	3147	3147	1	0		Bigsdb-Klebsiella pneumoniae	0	0	0	0	0	0	0	0	0	0	0	0	0	0	0	0	0	0	0	0	0	0	0	0	0	0	0	0	0	0	0	0	0	0	0	0	0	0
acrB	66	2	0	2	100	3147	3147	0	0		Bigsdb-Klebsiella pneumoniae	0	0	0	0	0	0	0	0	0	0	0	0	0	0	0	0	0	0	0	0	0	0	0	0	0	0	0	0	0	0	0	0	0	0	0	0	0	0
acrB	20	1	0	1	100	3147	3147	0	0		Bigsdb-Klebsiella pneumoniae	0	0	0	0	0	0	0	0	0	0	0	0	0	0	0	0	0	0	0	0	0	0	0	0	0	0	0	0	0	0	0	0	0	0	0	0	0	0
acrB	41	4	0	4	100	3147	3147	0	0		Bigsdb-Klebsiella pneumoniae	0	0	0	0	0	0	0	0	0	0	0	0	0	0	0	0	0	0	0	0	0	0	0	0	0	0	0	0	0	0	0	0	0	0	0	0	0	0
acrB	NA (closest 135*)	1	0	1	99.94	3147	3147	2	0		Bigsdb-Klebsiella pneumoniae	0	0	0	0	0	0	0	0	0	0	0	0	0	0	0	0	0	0	0	0	0	0	0	0	0	0	0	0	0	0	0	0	0	0	0	0	0	0
acrB	253	1	0	1	100	3147	3147	0	0		Bigsdb-Klebsiella pneumoniae	0	0	0	0	0	0	0	0	0	0	0	0	0	0	0	0	0	0	0	0	0	0	0	0	0	0	0	0	0	0	0	0	0	0	0	0	0	0
acrB	122	1	0	1	100	3147	3147	0	0		Bigsdb-Klebsiella pneumoniae	0	0	0	0	0	0	0	0	0	0	0	0	0	0	0	0	0	0	0	0	0	0	0	0	0	0	0	0	0	0	0	0	0	0	0	0	0	0
acrB	NA (closest 50*)	1	0	1	99.97	3147	3147	1	0		Bigsdb-Klebsiella pneumoniae	0	0	0	0	0	0	0	0	0	0	0	0	0	0	0	0	0	0	0	0	0	0	0	0	0	0	0	0	0	0	0	0	0	0	0	0	0	0
acrB	184	1	0	1	100	3147	3147	0	0		Bigsdb-Klebsiella pneumoniae	0	0	0	0	0	0	0	0	0	0	0	0	0	0	0	0	0	0	0	0	0	0	0	0	0	0	0	0	0	0	0	0	0	0	0	0	0	0
acrB	30	1	0	1	100	3147	3147	0	0		Bigsdb-Klebsiella pneumoniae	0	0	0	0	0	0	0	0	0	0	0	0	0	0	0	0	0	0	0	0	0	0	0	0	0	0	0	0	0	0	0	0	0	0	0	0	0	0
acrB	NA (closest 119*)	1	0	1	99.97	3147	3147	1	0		Bigsdb-Klebsiella pneumoniae	0	0	0	0	0	0	0	0	0	0	0	0	0	0	0	0	0	0	0	0	0	0	0	0	0	0	0	0	0	0	0	0	0	0	0	0	0	0
acrB	58	0	0	0	100	3147	3147	0	0		Bigsdb-Klebsiella pneumoniae	0	0	0	0	0	0	0	0	0	0	0	0	0	0	0	0	0	0	0	0	0	0	0	0	0	0	0	0	0	0	0	0	0	0	0	0	0	0
acrB	84	1	1	0	100	3147	3147	0	0		Bigsdb-Klebsiella pneumoniae	0	0	0	0	0	0	0	0	0	0	0	0	0	0	0	0	0	0	0	0	0	0	0	0	0	0	0	0	0	0	0	0	0	0	0	0	0	0
acrR												1	1	1	1	1	1	1	1	1	1	1	1	1	1	1	1	1	1	1	1	1	1	1	1	1	1	1	1	1	1	1	1	1	1	1	1	1	1
acrR	1	66	28	38	100	651	651	0	0		Bigsdb-Klebsiella pneumoniae	1	0	0	1	1	1	1	1	1	1	0	1	0	0	0	0	0	1	0	1	1	0	1	0	0	0	0	0	0	0	0	1	1	1	1	1	1	1
acrR	2	29	11	18	100	651	651	0	0		Bigsdb-Klebsiella pneumoniae	0	1	0	0	0	0	0	0	0	0	0	0	0	0	0	0	0	0	0	0	0	0	0	0	1	0	1	0	0	0	0	0	0	0	0	0	0	0
acrR	12	2	1	1	100	651	651	0	0		Bigsdb-Klebsiella pneumoniae	0	0	1	0	0	0	0	0	0	0	0	0	0	0	0	0	0	0	0	0	0	0	0	0	0	0	0	0	0	0	0	0	0	0	0	0	0	0
acrR	7	1	1	0	100	651	651	0	0		Bigsdb-Klebsiella pneumoniae	0	0	0	0	0	0	0	0	0	0	1	0	0	0	0	0	0	0	0	0	0	0	0	0	0	0	0	0	0	0	0	0	0	0	0	0	0	0
acrR	13	3	3	0	100	651	651	0	0		Bigsdb-Klebsiella pneumoniae	0	0	0	0	0	0	0	0	0	0	0	0	1	0	0	0	0	0	0	0	0	0	0	0	0	0	0	0	0	0	1	0	0	0	0	0	0	0
acrR	39	2	2	0	100	651	651	0	0		Bigsdb-Klebsiella pneumoniae	0	0	0	0	0	0	0	0	0	0	0	0	0	1	0	1	0	0	0	0	0	0	0	0	0	0	0	0	0	0	0	0	0	0	0	0	0	0
acrR	NA (closest 30*)	1	1	0	99.85	651	651	1	0		Bigsdb-Klebsiella pneumoniae	0	0	0	0	0	0	0	0	0	0	0	0	0	0	1	0	0	0	0	0	0	0	0	0	0	0	0	0	0	0	0	0	0	0	0	0	0	0
acrR	NA (closest 1*)	8	2	6	99.85	651	651	1	0		Bigsdb-Klebsiella pneumoniae	0	0	0	0	0	0	0	0	0	0	0	0	0	0	0	0	1	0	0	0	0	0	0	0	0	0	0	1	0	0	0	0	0	0	0	0	0	0
acrR	63	1	1	0	100	651	651	0	0		Bigsdb-Klebsiella pneumoniae	0	0	0	0	0	0	0	0	0	0	0	0	0	0	0	0	0	0	1	0	0	0	0	0	0	0	0	0	0	0	0	0	0	0	0	0	0	0
acrR	9	3	3	0	100	651	651	0	0		Bigsdb-Klebsiella pneumoniae	0	0	0	0	0	0	0	0	0	0	0	0	0	0	0	0	0	0	0	0	0	0	0	1	0	0	0	0	0	0	0	0	0	0	0	0	0	0
acrR	55	1	1	0	100	651	651	0	0		Bigsdb-Klebsiella pneumoniae	0	0	0	0	0	0	0	0	0	0	0	0	0	0	0	0	0	0	0	0	0	0	0	0	0	1	0	0	0	0	0	0	0	0	0	0	0	0
acrR	28	1	1	0	100	651	651	0	0		Bigsdb-Klebsiella pneumoniae	0	0	0	0	0	0	0	0	0	0	0	0	0	0	0	0	0	0	0	0	0	0	0	0	0	0	0	0	1	0	0	0	0	0	0	0	0	0
acrR	46	1	1	0	100	651	651	0	0		Bigsdb-Klebsiella pneumoniae	0	0	0	0	0	0	0	0	0	0	0	0	0	0	0	0	0	0	0	0	0	0	0	0	0	0	0	0	0	0	0	0	0	0	0	0	0	0
acrR	NA (closest 12*)	1	1	0	99.85	651	651	1	0		Bigsdb-Klebsiella pneumoniae	0	0	0	0	0	0	0	0	0	0	0	0	0	0	0	0	0	0	0	0	0	0	0	0	0	0	0	0	0	0	0	0	0	0	0	0	0	0
acrR	21	3	2	1	100	651	651	0	0		Bigsdb-Klebsiella pneumoniae	0	0	0	0	0	0	0	0	0	0	0	0	0	0	0	0	0	0	0	0	0	0	0	0	0	0	0	0	0	0	0	0	0	0	0	0	0	0
acrR	NA (closest 2*)	2	0	2	99.85	651	651	1	0		Bigsdb-Klebsiella pneumoniae	0	0	0	0	0	0	0	0	0	0	0	0	0	0	0	0	0	0	0	0	0	0	0	0	0	0	0	0	0	0	0	0	0	0	0	0	0	0
acrR	19	2	1	1	100	651	651	0	0		Bigsdb-Klebsiella pneumoniae	0	0	0	0	0	0	0	0	0	0	0	0	0	0	0	0	0	0	0	0	0	0	0	0	0	0	0	0	0	1	0	0	0	0	0	0	0	0
acrR	5	1	0	1	100	651	651	0	0		Bigsdb-Klebsiella pneumoniae	0	0	0	0	0	0	0	0	0	0	0	0	0	0	0	0	0	0	0	0	0	0	0	0	0	0	0	0	0	0	0	0	0	0	0	0	0	0
acrR	NA (closest 2*)	2	0	2	99.69	651	651	1	1		Bigsdb-Klebsiella pneumoniae	0	0	0	0	0	0	0	0	0	0	0	0	0	0	0	0	0	0	0	0	0	0	0	0	0	0	0	0	0	0	0	0	0	0	0	0	0	0
acrR	NA (closest 2*)	1	1	0	99.69	651	651	2	0		Bigsdb-Klebsiella pneumoniae	0	0	0	0	0	0	0	0	0	0	0	0	0	0	0	0	0	0	0	0	0	1	0	0	0	0	0	0	0	0	0	0	0	0	0	0	0	0
acrR	NA (closest 45*)	1	0	1	99.69	651	652	1	1		Bigsdb-Klebsiella pneumoniae	0	0	0	0	0	0	0	0	0	0	0	0	0	0	0	0	0	0	0	0	0	0	0	0	0	0	0	0	0	0	0	0	0	0	0	0	0	0
acrR	NA (closest 27*)	2	0	2	99.85	651	651	0	1		Bigsdb-Klebsiella pneumoniae	0	0	0	0	0	0	0	0	0	0	0	0	0	0	0	0	0	0	0	0	0	0	0	0	0	0	0	0	0	0	0	0	0	0	0	0	0	0
acrR	31	1	0	1	100	651	651	0	0		Bigsdb-Klebsiella pneumoniae	0	0	0	0	0	0	0	0	0	0	0	0	0	0	0	0	0	0	0	0	0	0	0	0	0	0	0	0	0	0	0	0	0	0	0	0	0	0
acrR	11	1	0	1	100	651	651	0	0		Bigsdb-Klebsiella pneumoniae	0	0	0	0	0	0	0	0	0	0	0	0	0	0	0	0	0	0	0	0	0	0	0	0	0	0	0	0	0	0	0	0	0	0	0	0	0	0
acrR	45	2	0	2	100	651	651	0	0		Bigsdb-Klebsiella pneumoniae	0	0	0	0	0	0	0	0	0	0	0	0	0	0	0	0	0	0	0	0	0	0	0	0	0	0	0	0	0	0	0	0	0	0	0	0	0	0
acrR	61	1	0	1	100	651	651	0	0		Bigsdb-Klebsiella pneumoniae	0	0	0	0	0	0	0	0	0	0	0	0	0	0	0	0	0	0	0	0	0	0	0	0	0	0	0	0	0	0	0	0	0	0	0	0	0	0
envR												1	1	1	1	1	1	1	1	1	1	1	1	1	1	1	1	1	1	1	0	1	1	1	1	1	1	1	1	1	1	1	1	1	1	1	1	1	1
envR	2	37	10	27	100	654	654	0	0		Bigsdb-Klebsiella pneumoniae	1	0	0	1	0	1	1	1	1	1	0	0	0	0	0	0	1	0	0	0	1	0	0	0	0	1	0	0	0	0	0	0	0	0	0	0	0	0
envR	9	4	2	2	100	654	654	0	0		Bigsdb-Klebsiella pneumoniae	0	1	0	0	0	0	0	0	0	0	0	0	0	0	0	0	0	0	0	0	0	0	0	0	0	0	0	0	0	0	0	0	0	0	0	0	0	0
envR	NA (closest 2*)	2	1	1	99.85	654	654	1	0		Bigsdb-Klebsiella pneumoniae	0	0	1	0	0	0	0	0	0	0	0	0	0	0	0	0	0	0	0	0	0	0	0	0	0	0	0	0	0	0	0	0	0	0	0	0	0	0
envR	3	51	23	28	100	654	654	0	0		Bigsdb-Klebsiella pneumoniae	0	0	0	0	1	0	0	0	0	0	0	0	0	0	0	0	0	0	0	0	0	1	0	0	1	0	1	0	0	0	0	1	1	1	1	1	1	1
envR	14	1	1	0	100	654	654	0	0		Bigsdb-Klebsiella pneumoniae	0	0	0	0	0	0	0	0	0	0	1	0	0	0	0	0	0	0	0	0	0	0	0	0	0	0	0	0	0	0	0	0	0	0	0	0	0	0
envR	51	2	2	0	100	654	654	0	0		Bigsdb-Klebsiella pneumoniae	0	0	0	0	0	0	0	0	0	0	0	1	0	0	0	0	0	0	0	0	0	0	1	0	0	0	0	0	0	0	0	0	0	0	0	0	0	0
envR	NA (closest 90*)	1	1	0	99.85	654	654	1	0		Bigsdb-Klebsiella pneumoniae	0	0	0	0	0	0	0	0	0	0	0	0	1	0	0	0	0	0	0	0	0	0	0	0	0	0	0	0	0	0	0	0	0	0	0	0	0	0
envR	19	3	3	0	100	654	654	0	0		Bigsdb-Klebsiella pneumoniae	0	0	0	0	0	0	0	0	0	0	0	0	0	1	0	1	0	0	0	0	0	0	0	0	0	0	0	0	0	0	0	0	0	0	0	0	0	0
envR	121**	1	1	0	99.51	654	607	3	0		Bigsdb-Klebsiella pneumoniae	0	0	0	0	0	0	0	0	0	0	0	0	0	0	0	0	0	1	0	0	0	0	0	0	0	0	0	0	0	0	0	0	0	0	0	0	0	0
envR	45	1	1	0	100	654	654	0	0		Bigsdb-Klebsiella pneumoniae	0	0	0	0	0	0	0	0	0	0	0	0	0	0	1	0	0	0	0	0	0	0	0	0	0	0	0	0	0	0	0	0	0	0	0	0	0	0
envR	56*	1	1	0	99.24	654	654	5	0		Bigsdb-Klebsiella pneumoniae	0	0	0	0	0	0	0	0	0	0	0	0	0	0	0	0	0	0	1	0	0	0	0	0	0	0	0	0	0	0	0	0	0	0	0	0	0	0
envR	NA (closest 9*)	1	1	0	99.69	654	654	2	0		Bigsdb-Klebsiella pneumoniae	0	0	0	0	0	0	0	0	0	0	0	0	0	0	0	0	0	0	0	0	0	0	0	1	0	0	0	0	0	0	0	0	0	0	0	0	0	0
envR	NA (closest 132*)	1	1	0	99.85	654	654	1	0		Bigsdb-Klebsiella pneumoniae	0	0	0	0	0	0	0	0	0	0	0	0	0	0	0	0	0	0	0	0	0	0	0	0	0	0	0	1	0	0	0	0	0	0	0	0	0	0
envR	53	1	1	0	100	654	654	0	0		Bigsdb-Klebsiella pneumoniae	0	0	0	0	0	0	0	0	0	0	0	0	0	0	0	0	0	0	0	0	0	0	0	0	0	0	0	0	1	0	0	0	0	0	0	0	0	0
envR	41	1	1	0	100	654	654	0	0		Bigsdb-Klebsiella pneumoniae	0	0	0	0	0	0	0	0	0	0	0	0	0	0	0	0	0	0	0	0	0	0	0	0	0	0	0	0	0	1	0	0	0	0	0	0	0	0
envR	21**	2	2	0	100	654	652	0	0		Bigsdb-Klebsiella pneumoniae	0	0	0	0	0	0	0	0	0	0	0	0	0	0	0	0	0	0	0	0	0	0	0	0	0	0	0	0	0	0	1	0	0	0	0	0	0	0
envR	21**	1	1	0	99.85	654	652	1	0		Bigsdb-Klebsiella pneumoniae	0	0	0	0	0	0	0	0	0	0	0	0	0	0	0	0	0	0	0	0	0	0	0	0	0	0	0	0	0	0	0	0	0	0	0	0	0	0
envR	46**	2	1	1	100	654	652	0	0		Bigsdb-Klebsiella pneumoniae	0	0	0	0	0	0	0	0	0	0	0	0	0	0	0	0	0	0	0	0	0	0	0	0	0	0	0	0	0	0	0	0	0	0	0	0	0	0
envR	15	3	1	2	100	654	654	0	0		Bigsdb-Klebsiella pneumoniae	0	0	0	0	0	0	0	0	0	0	0	0	0	0	0	0	0	0	0	0	0	0	0	0	0	0	0	0	0	0	0	0	0	0	0	0	0	0
envR	97	1	1	0	100	654	654	0	0		Bigsdb-Klebsiella pneumoniae	0	0	0	0	0	0	0	0	0	0	0	0	0	0	0	0	0	0	0	0	0	0	0	0	0	0	0	0	0	0	0	0	0	0	0	0	0	0
envR	1	1	1	0	100	654	654	0	0		Bigsdb-Klebsiella pneumoniae	0	0	0	0	0	0	0	0	0	0	0	0	0	0	0	0	0	0	0	0	0	0	0	0	0	0	0	0	0	0	0	0	0	0	0	0	0	0
envR	125**	1	1	0	98.77	654	652	8	0		Bigsdb-Klebsiella pneumoniae	0	0	0	0	0	0	0	0	0	0	0	0	0	0	0	0	0	0	0	0	0	0	0	0	0	0	0	0	0	0	0	0	0	0	0	0	0	0
envR	NA (closest 131*)	2	2	0	99.85	654	654	1	0		Bigsdb-Klebsiella pneumoniae	0	0	0	0	0	0	0	0	0	0	0	0	0	0	0	0	0	0	0	0	0	0	0	0	0	0	0	0	0	0	0	0	0	0	0	0	0	0
envR	82	2	0	2	100	654	654	0	0		Bigsdb-Klebsiella pneumoniae	0	0	0	0	0	0	0	0	0	0	0	0	0	0	0	0	0	0	0	0	0	0	0	0	0	0	0	0	0	0	0	0	0	0	0	0	0	0
envR	54	1	0	1	100	654	654	0	0		Bigsdb-Klebsiella pneumoniae	0	0	0	0	0	0	0	0	0	0	0	0	0	0	0	0	0	0	0	0	0	0	0	0	0	0	0	0	0	0	0	0	0	0	0	0	0	0
envR	NA (closest 35*)	1	0	1	99.69	654	654	2	0		Bigsdb-Klebsiella pneumoniae	0	0	0	0	0	0	0	0	0	0	0	0	0	0	0	0	0	0	0	0	0	0	0	0	0	0	0	0	0	0	0	0	0	0	0	0	0	0
envR	44	1	0	1	100	654	654	0	0		Bigsdb-Klebsiella pneumoniae	0	0	0	0	0	0	0	0	0	0	0	0	0	0	0	0	0	0	0	0	0	0	0	0	0	0	0	0	0	0	0	0	0	0	0	0	0	0
envR	NA (closest 44*)	2	0	2	99.85	654	654	1	0		Bigsdb-Klebsiella pneumoniae	0	0	0	0	0	0	0	0	0	0	0	0	0	0	0	0	0	0	0	0	0	0	0	0	0	0	0	0	0	0	0	0	0	0	0	0	0	0
envR	5	1	0	1	100	654	654	0	0		Bigsdb-Klebsiella pneumoniae	0	0	0	0	0	0	0	0	0	0	0	0	0	0	0	0	0	0	0	0	0	0	0	0	0	0	0	0	0	0	0	0	0	0	0	0	0	0
envR	20	4	0	4	100	654	654	0	0		Bigsdb-Klebsiella pneumoniae	0	0	0	0	0	0	0	0	0	0	0	0	0	0	0	0	0	0	0	0	0	0	0	0	0	0	0	0	0	0	0	0	0	0	0	0	0	0
envR	NA (closest 1*)	1	0	1	99.69	654	654	2	0		Bigsdb-Klebsiella pneumoniae	0	0	0	0	0	0	0	0	0	0	0	0	0	0	0	0	0	0	0	0	0	0	0	0	0	0	0	0	0	0	0	0	0	0	0	0	0	0
envR	10	2	0	2	100	654	654	0	0		Bigsdb-Klebsiella pneumoniae	0	0	0	0	0	0	0	0	0	0	0	0	0	0	0	0	0	0	0	0	0	0	0	0	0	0	0	0	0	0	0	0	0	0	0	0	0	0
envR	18	1	0	1	100	654	654	0	0		Bigsdb-Klebsiella pneumoniae	0	0	0	0	0	0	0	0	0	0	0	0	0	0	0	0	0	0	0	0	0	0	0	0	0	0	0	0	0	0	0	0	0	0	0	0	0	0
envR	93	1	0	1	100	654	654	0	0		Bigsdb-Klebsiella pneumoniae	0	0	0	0	0	0	0	0	0	0	0	0	0	0	0	0	0	0	0	0	0	0	0	0	0	0	0	0	0	0	0	0	0	0	0	0	0	0
fis												1	1	1	1	1	1	1	1	1	1	1	1	1	1	1	1	1	0	1	0	1	1	1	1	1	1	1	1	1	1	1	1	1	1	1	1	1	1
fis	1	125	49	76	100	297	297	0	0		Bigsdb-Klebsiella pneumoniae	1	1	1	1	1	1	1	1	1	1	0	1	0	1	0	1	1	0	0	0	1	1	1	1	1	1	1	1	0	0	0	1	1	1	1	1	1	1
fis	2	6	5	1	100	297	297	0	0		Bigsdb-Klebsiella pneumoniae	0	0	0	0	0	0	0	0	0	0	0	0	1	0	0	0	0	0	0	0	0	0	0	0	0	0	0	0	0	0	1	0	0	0	0	0	0	0
fis	3	6	5	1	100	297	297	0	0		Bigsdb-Klebsiella pneumoniae	0	0	0	0	0	0	0	0	0	0	1	0	0	0	1	0	0	0	1	0	0	0	0	0	0	0	0	0	1	1	0	0	0	0	0	0	0	0
marA												1	1	1	1	1	1	1	1	1	1	1	1	1	1	1	1	1	1	1	1	1	1	1	1	1	1	1	1	1	1	1	1	1	1	1	1	1	1
marA	12***	23	4	19	100	384	378	0	0		Bigsdb-Klebsiella pneumoniae	1	0	0	0	0	1	1	1	1	1	0	0	0	0	0	0	1	0	0	0	0	0	0	0	0	0	0	0	0	0	0	0	0	0	0	0	0	0
marA	2	37	19	18	100	378	378	0	0		Bigsdb-Klebsiella pneumoniae	0	1	0	1	0	0	0	0	0	0	0	0	0	1	0	1	0	1	0	1	0	0	0	1	1	0	0	0	0	0	0	0	0	0	0	0	0	0
marA	1	43	16	27	100	378	378	0	0		Bigsdb-Klebsiella pneumoniae	0	0	1	0	0	0	0	0	0	0	0	1	0	0	0	0	0	0	0	0	1	1	1	0	0	1	1	0	0	0	0	0	0	0	0	0	0	0
marA	3	21	11	10	100	378	378	0	0		Bigsdb-Klebsiella pneumoniae	0	0	0	0	1	0	0	0	0	0	0	0	0	0	0	0	0	0	0	0	0	0	0	0	0	0	0	0	0	0	0	1	1	1	1	1	1	1
marA	7	5	4	1	100	378	378	0	0		Bigsdb-Klebsiella pneumoniae	0	0	0	0	0	0	0	0	0	0	1	0	0	0	1	0	0	0	0	0	0	0	0	0	0	0	0	0	1	1	0	0	0	0	0	0	0	0
marA	25	3	3	0	100	378	378	0	0		Bigsdb-Klebsiella pneumoniae	0	0	0	0	0	0	0	0	0	0	0	0	1	0	0	0	0	0	0	0	0	0	0	0	0	0	0	0	0	0	1	0	0	0	0	0	0	0
marA	22	1	1	0	100	378	378	0	0		Bigsdb-Klebsiella pneumoniae	0	0	0	0	0	0	0	0	0	0	0	0	0	0	0	0	0	0	1	0	0	0	0	0	0	0	0	0	0	0	0	0	0	0	0	0	0	0
marA	NA (closest 1*)	1	1	0	99.74	378	378	1	0		Bigsdb-Klebsiella pneumoniae	0	0	0	0	0	0	0	0	0	0	0	0	0	0	0	0	0	0	0	0	0	0	0	0	0	0	0	1	0	0	0	0	0	0	0	0	0	0
marA	14	1	1	0	100	378	378	0	0		Bigsdb-Klebsiella pneumoniae	0	0	0	0	0	0	0	0	0	0	0	0	0	0	0	0	0	0	0	0	0	0	0	0	0	0	0	0	0	0	0	0	0	0	0	0	0	0
marA	20	1	1	0	100	378	378	0	0		Bigsdb-Klebsiella pneumoniae	0	0	0	0	0	0	0	0	0	0	0	0	0	0	0	0	0	0	0	0	0	0	0	0	0	0	0	0	0	0	0	0	0	0	0	0	0	0
marA	5	1	0	1	100	378	378	0	0		Bigsdb-Klebsiella pneumoniae	0	0	0	0	0	0	0	0	0	0	0	0	0	0	0	0	0	0	0	0	0	0	0	0	0	0	0	0	0	0	0	0	0	0	0	0	0	0
marA	24	1	0	1	100	378	378	0	0		Bigsdb-Klebsiella pneumoniae	0	0	0	0	0	0	0	0	0	0	0	0	0	0	0	0	0	0	0	0	0	0	0	0	0	0	0	0	0	0	0	0	0	0	0	0	0	0
marA	8	1	0	1	100	378	378	0	0		Bigsdb-Klebsiella pneumoniae	0	0	0	0	0	0	0	0	0	0	0	0	0	0	0	0	0	0	0	0	0	0	0	0	0	0	0	0	0	0	0	0	0	0	0	0	0	0
marR												1	1	1	1	1	1	1	1	1	1	1	1	1	1	1	1	1	1	1	1	1	1	1	1	1	1	1	1	1	1	1	1	1	1	1	1	1	1
marR	20	22	4	18	100	435	435	0	0		Bigsdb-Klebsiella pneumoniae	1	0	0	0	0	1	1	1	1	1	0	0	0	0	0	0	1	0	0	0	0	0	0	0	0	0	0	0	0	0	1	0	0	0	0	0	0	0
marR	1	23	6	17	100	435	435	0	0		Bigsdb-Klebsiella pneumoniae	0	1	0	1	0	0	0	0	0	0	0	0	0	0	0	0	0	1	0	0	0	0	0	0	0	0	0	0	0	0	0	0	0	0	0	0	0	0
marR	2	43	26	17	100	435	435	0	0		Bigsdb-Klebsiella pneumoniae	0	0	1	0	1	0	0	0	0	0	0	0	0	0	0	0	0	0	0	0	1	0	0	0	0	0	0	1	0	0	0	1	1	1	1	1	1	1
marR	8	1	1	0	100	435	435	0	0		Bigsdb-Klebsiella pneumoniae	0	0	0	0	0	0	0	0	0	0	1	0	0	0	0	0	0	0	0	0	0	0	0	0	0	0	0	0	0	0	0	0	0	0	0	0	0	0
marR	48	1	1	0	100	435	435	0	0		Bigsdb-Klebsiella pneumoniae	0	0	0	0	0	0	0	0	0	0	0	0	1	0	0	0	0	0	0	0	0	0	0	0	0	0	0	0	0	0	0	0	0	0	0	0	0	0
marR	4	10	6	4	100	435	435	0	0		Bigsdb-Klebsiella pneumoniae	0	0	0	0	0	0	0	0	0	0	0	0	0	1	0	1	0	0	0	1	0	0	0	1	1	0	0	0	0	0	0	0	0	0	0	0	0	0
marR	11	4	3	1	100	435	435	0	0		Bigsdb-Klebsiella pneumoniae	0	0	0	0	0	0	0	0	0	0	0	0	0	0	1	0	0	0	0	0	0	0	0	0	0	0	0	0	1	1	0	0	0	0	0	0	0	0
marR	10	21	7	14	100	435	435	0	0		Bigsdb-Klebsiella pneumoniae	0	0	0	0	0	0	0	0	0	0	0	0	0	0	0	0	0	0	0	0	0	1	0	0	0	0	1	0	0	0	0	0	0	0	0	0	0	0
marR	NA (closest 10*)	1	0	1	99.77	435	435	1	0		Bigsdb-Klebsiella pneumoniae	0	0	0	0	0	0	0	0	0	0	0	0	0	0	0	0	0	0	0	0	0	0	0	0	0	0	0	0	0	0	0	0	0	0	0	0	0	0
marR	30	1	1	0	100	435	435	0	0		Bigsdb-Klebsiella pneumoniae	0	0	0	0	0	0	0	0	0	0	0	0	0	0	0	0	0	0	1	0	0	0	0	0	0	0	0	0	0	0	0	0	0	0	0	0	0	0
marR	3	3	2	1	100	435	435	0	0		Bigsdb-Klebsiella pneumoniae	0	0	0	0	0	0	0	0	0	0	0	1	0	0	0	0	0	0	0	0	0	0	1	0	0	0	0	0	0	0	0	0	0	0	0	0	0	0
marR	31	1	1	0	100	435	435	0	0		Bigsdb-Klebsiella pneumoniae	0	0	0	0	0	0	0	0	0	0	0	0	0	0	0	0	0	0	0	0	0	0	0	0	0	1	0	0	0	0	0	0	0	0	0	0	0	0
marR	50	2	1	1	100	435	435	0	0		Bigsdb-Klebsiella pneumoniae	0	0	0	0	0	0	0	0	0	0	0	0	0	0	0	0	0	0	0	0	0	0	0	0	0	0	0	0	0	0	0	0	0	0	0	0	0	0
marR	34	1	1	0	100	435	435	0	0		Bigsdb-Klebsiella pneumoniae	0	0	0	0	0	0	0	0	0	0	0	0	0	0	0	0	0	0	0	0	0	0	0	0	0	0	0	0	0	0	0	0	0	0	0	0	0	0
marR	24	1	1	0	100	435	435	0	0		Bigsdb-Klebsiella pneumoniae	0	0	0	0	0	0	0	0	0	0	0	0	0	0	0	0	0	0	0	0	0	0	0	0	0	0	0	0	0	0	0	0	0	0	0	0	0	0
marR	46	2	0	2	100	435	435	0	0		Bigsdb-Klebsiella pneumoniae	0	0	0	0	0	0	0	0	0	0	0	0	0	0	0	0	0	0	0	0	0	0	0	0	0	0	0	0	0	0	0	0	0	0	0	0	0	0
marR	NA (closest 1*)	1	0	1	99.77	435	435	1	0		Bigsdb-Klebsiella pneumoniae	0	0	0	0	0	0	0	0	0	0	0	0	0	0	0	0	0	0	0	0	0	0	0	0	0	0	0	0	0	0	0	0	0	0	0	0	0	0
marR	NA (closest 2*)	1	0	1	99.77	435	435	1	0		Bigsdb-Klebsiella pneumoniae	0	0	0	0	0	0	0	0	0	0	0	0	0	0	0	0	0	0	0	0	0	0	0	0	0	0	0	0	0	0	0	0	0	0	0	0	0	0
marR	NA (closest 64*)	1	0	1	99.77	435	435	1	0		Bigsdb-Klebsiella pneumoniae	0	0	0	0	0	0	0	0	0	0	0	0	0	0	0	0	0	0	0	0	0	0	0	0	0	0	0	0	0	0	0	0	0	0	0	0	0	0
oqxA												1	1	1	1	1	1	1	1	1	1	1	1	1	1	1	1	1	1	1	1	1	0	1	1	1	1	1	1	1	1	1	1	1	1	1	1	1	1
oqxA	53	20	2	18	100	1176	1176	0	0		Bigsdb-Klebsiella pneumoniae	1	0	0	0	0	1	1	1	1	1	0	0	0	0	0	0	1	0	0	0	0	0	0	0	0	0	0	0	0	0	0	0	0	0	0	0	0	0
oqxA	177	3	2	1	100	1176	1176	0	0		Bigsdb-Klebsiella pneumoniae	0	1	0	0	0	0	0	0	0	0	0	0	0	0	0	0	0	0	0	0	0	0	0	0	0	0	0	0	0	0	0	0	0	0	0	0	0	0
oqxA	73	2	1	1	100	1176	1176	0	0		Bigsdb-Klebsiella pneumoniae	0	0	1	0	0	0	0	0	0	0	0	0	0	0	0	0	0	0	0	0	0	0	0	0	0	0	0	0	0	0	0	0	0	0	0	0	0	0
oqxA	55	1	1	0	100	1176	1176	0	0		Bigsdb-Klebsiella pneumoniae	0	0	0	1	0	0	0	0	0	0	0	0	0	0	0	0	0	0	0	0	0	0	0	0	0	0	0	0	0	0	0	0	0	0	0	0	0	0
oqxA	3	21	11	10	100	1176	1176	0	0		Bigsdb-Klebsiella pneumoniae	0	0	0	0	1	0	0	0	0	0	0	0	0	0	0	0	0	0	0	0	0	0	0	0	0	0	0	0	0	0	0	1	1	1	1	1	1	1
oqxA	20	1	1	0	100	1176	1176	0	0		Bigsdb-Klebsiella pneumoniae	0	0	0	0	0	0	0	0	0	0	1	0	0	0	0	0	0	0	0	0	0	0	0	0	0	0	0	0	0	0	0	0	0	0	0	0	0	0
oqxA	72	4	4	0	100	1176	1176	0	0		Bigsdb-Klebsiella pneumoniae	0	0	0	0	0	0	0	0	0	0	0	1	0	0	0	0	0	0	0	0	0	0	1	0	0	0	0	0	0	0	0	0	0	0	0	0	0	0
oqxA	222	1	1	0	100	1176	1176	0	0		Bigsdb-Klebsiella pneumoniae	0	0	0	0	0	0	0	0	0	0	0	0	1	0	0	0	0	0	0	0	0	0	0	0	0	0	0	0	0	0	0	0	0	0	0	0	0	0
oqxA	83	2	2	0	100	1176	1176	0	0		Bigsdb-Klebsiella pneumoniae	0	0	0	0	0	0	0	0	0	0	0	0	0	1	0	1	0	0	0	0	0	0	0	0	0	0	0	0	0	0	0	0	0	0	0	0	0	0
oqxA	NA (closest 91*)	1	1	0	99.66	1176	1176	4	0		Bigsdb-Klebsiella pneumoniae	0	0	0	0	0	0	0	0	0	0	0	0	0	0	1	0	0	0	0	0	0	0	0	0	0	0	0	0	0	0	0	0	0	0	0	0	0	0
oqxA	NA (closest 175*)	1	1	0	99.83	1176	1176	2	0		Bigsdb-Klebsiella pneumoniae	0	0	0	0	0	0	0	0	0	0	0	0	0	0	0	0	0	1	0	0	0	0	0	0	0	0	0	0	0	0	0	0	0	0	0	0	0	0
oqxA	NA (closest 163*)	1	1	0	98.72	1176	1176	15	0		Bigsdb-Klebsiella pneumoniae	0	0	0	0	0	0	0	0	0	0	0	0	0	0	0	0	0	0	1	0	0	0	0	0	0	0	0	0	0	0	0	0	0	0	0	0	0	0
oqxA	201	1	1	0	100	1176	1176	0	0		Bigsdb-Klebsiella pneumoniae	0	0	0	0	0	0	0	0	0	0	0	0	0	0	0	0	0	0	0	1	0	0	0	0	0	0	0	0	0	0	0	0	0	0	0	0	0	0
oqxA	71	4	3	1	100	1176	1176	0	0		Bigsdb-Klebsiella pneumoniae	0	0	0	0	0	0	0	0	0	0	0	0	0	0	0	0	0	0	0	0	1	0	0	0	0	0	0	0	0	0	0	0	0	0	0	0	0	0
oqxA	126	1	1	0	100	1176	1176	0	0		Bigsdb-Klebsiella pneumoniae	0	0	0	0	0	0	0	0	0	0	0	0	0	0	0	0	0	0	0	0	0	0	0	1	0	0	0	0	0	0	0	0	0	0	0	0	0	0
oqxA	87	1	1	0	100	1176	1176	0	0		Bigsdb-Klebsiella pneumoniae	0	0	0	0	0	0	0	0	0	0	0	0	0	0	0	0	0	0	0	0	0	0	0	0	1	0	0	0	0	0	0	0	0	0	0	0	0	0
oqxA	125	1	1	0	100	1176	1176	0	0		Bigsdb-Klebsiella pneumoniae	0	0	0	0	0	0	0	0	0	0	0	0	0	0	0	0	0	0	0	0	0	0	0	0	0	1	0	0	0	0	0	0	0	0	0	0	0	0
oqxA	24	22	6	16	100	1176	1176	0	0		Bigsdb-Klebsiella pneumoniae	0	0	0	0	0	0	0	0	0	0	0	0	0	0	0	0	0	0	0	0	0	0	0	0	0	0	1	0	0	0	0	0	0	0	0	0	0	0
oqxA	NA (closest 83*)	1	1	0	99.91	1176	1176	1	0		Bigsdb-Klebsiella pneumoniae	0	0	0	0	0	0	0	0	0	0	0	0	0	0	0	0	0	0	0	0	0	0	0	0	0	0	0	1	0	0	0	0	0	0	0	0	0	0
oqxA	37	1	1	0	100	1176	1176	0	0		Bigsdb-Klebsiella pneumoniae	0	0	0	0	0	0	0	0	0	0	0	0	0	0	0	0	0	0	0	0	0	0	0	0	0	0	0	0	1	0	0	0	0	0	0	0	0	0
oqxA	NA (closest 228*)	1	1	0	99.91	1176	1176	1	0		Bigsdb-Klebsiella pneumoniae	0	0	0	0	0	0	0	0	0	0	0	0	0	0	0	0	0	0	0	0	0	0	0	0	0	0	0	0	0	0	0	0	0	0	0	0	0	0
oqxA	NA (closest 238*)	1	1	0	99.66	1176	1176	4	0		Bigsdb-Klebsiella pneumoniae	0	0	0	0	0	0	0	0	0	0	0	0	0	0	0	0	0	0	0	0	0	0	0	0	0	0	0	0	0	1	0	0	0	0	0	0	0	0
oqxA	NA (closest 255*)	1	1	0	99.83	1176	1176	2	0		Bigsdb-Klebsiella pneumoniae	0	0	0	0	0	0	0	0	0	0	0	0	0	0	0	0	0	0	0	0	0	0	0	0	0	0	0	0	0	0	1	0	0	0	0	0	0	0
oqxA	NA (closest 267*)	1	1	0	99.66	1176	1176	4	0		Bigsdb-Klebsiella pneumoniae	0	0	0	0	0	0	0	0	0	0	0	0	0	0	0	0	0	0	0	0	0	0	0	0	0	0	0	0	0	0	0	0	0	0	0	0	0	0
oqxA	46	1	1	0	100	1176	1176	0	0		Bigsdb-Klebsiella pneumoniae	0	0	0	0	0	0	0	0	0	0	0	0	0	0	0	0	0	0	0	0	0	0	0	0	0	0	0	0	0	0	0	0	0	0	0	0	0	0
oqxA	232	2	2	0	100	1176	1176	0	0		Bigsdb-Klebsiella pneumoniae	0	0	0	0	0	0	0	0	0	0	0	0	0	0	0	0	0	0	0	0	0	0	0	0	0	0	0	0	0	0	0	0	0	0	0	0	0	0
oqxA	1	1	1	0	100	1176	1176	0	0		Bigsdb-Klebsiella pneumoniae	0	0	0	0	0	0	0	0	0	0	0	0	0	0	0	0	0	0	0	0	0	0	0	0	0	0	0	0	0	0	0	0	0	0	0	0	0	0
oqxA	4	2	2	0	100	1176	1176	0	0		Bigsdb-Klebsiella pneumoniae	0	0	0	0	0	0	0	0	0	0	0	0	0	0	0	0	0	0	0	0	0	0	0	0	0	0	0	0	0	0	0	0	0	0	0	0	0	0
oqxA	68	1	1	0	100	1176	1176	0	0		Bigsdb-Klebsiella pneumoniae	0	0	0	0	0	0	0	0	0	0	0	0	0	0	0	0	0	0	0	0	0	0	0	0	0	0	0	0	0	0	0	0	0	0	0	0	0	0
oqxA	NA (closest 11*)	1	1	0	99.83	1176	1176	2	0		Bigsdb-Klebsiella pneumoniae	0	0	0	0	0	0	0	0	0	0	0	0	0	0	0	0	0	0	0	0	0	0	0	0	0	0	0	0	0	0	0	0	0	0	0	0	0	0
oqxA	30	1	1	0	100	1176	1176	0	0		Bigsdb-Klebsiella pneumoniae	0	0	0	0	0	0	0	0	0	0	0	0	0	0	0	0	0	0	0	0	0	0	0	0	0	0	0	0	0	0	0	0	0	0	0	0	0	0
oqxA	NA (closest 67*)	1	1	0	99.91	1176	1176	1	0		Bigsdb-Klebsiella pneumoniae	0	0	0	0	0	0	0	0	0	0	0	0	0	0	0	0	0	0	0	0	0	0	0	0	0	0	0	0	0	0	0	0	0	0	0	0	0	0
oqxA	NA (closest 132*)	1	1	0	99.91	1176	1176	1	0		Bigsdb-Klebsiella pneumoniae	0	0	0	0	0	0	0	0	0	0	0	0	0	0	0	0	0	0	0	0	0	0	0	0	0	0	0	0	0	0	0	0	0	0	0	0	0	0
oqxA	79	1	1	0	100	1176	1176	0	0		Bigsdb-Klebsiella pneumoniae	0	0	0	0	0	0	0	0	0	0	0	0	0	0	0	0	0	0	0	0	0	0	0	0	0	0	0	0	0	0	0	0	0	0	0	0	0	0
oqxA	151	2	0	2	100	1176	1176	0	0		Bigsdb-Klebsiella pneumoniae	0	0	0	0	0	0	0	0	0	0	0	0	0	0	0	0	0	0	0	0	0	0	0	0	0	0	0	0	0	0	0	0	0	0	0	0	0	0
oqxA	76	1	0	1	100	1176	1176	0	0		Bigsdb-Klebsiella pneumoniae	0	0	0	0	0	0	0	0	0	0	0	0	0	0	0	0	0	0	0	0	0	0	0	0	0	0	0	0	0	0	0	0	0	0	0	0	0	0
oqxA	45	1	0	1	100	1176	1176	0	0		Bigsdb-Klebsiella pneumoniae	0	0	0	0	0	0	0	0	0	0	0	0	0	0	0	0	0	0	0	0	0	0	0	0	0	0	0	0	0	0	0	0	0	0	0	0	0	0
oqxA	2	5	0	5	100	1176	1176	0	0		Bigsdb-Klebsiella pneumoniae	0	0	0	0	0	0	0	0	0	0	0	0	0	0	0	0	0	0	0	0	0	0	0	0	0	0	0	0	0	0	0	0	0	0	0	0	0	0
oqxA	12	1	0	1	100	1176	1176	0	0		Bigsdb-Klebsiella pneumoniae	0	0	0	0	0	0	0	0	0	0	0	0	0	0	0	0	0	0	0	0	0	0	0	0	0	0	0	0	0	0	0	0	0	0	0	0	0	0
oqxA	124	1	0	1	100	1176	1176	0	0		Bigsdb-Klebsiella pneumoniae	0	0	0	0	0	0	0	0	0	0	0	0	0	0	0	0	0	0	0	0	0	0	0	0	0	0	0	0	0	0	0	0	0	0	0	0	0	0
oqxA	NA (closest 24*)	1	0	1	99.91	1176	1176	1	0		Bigsdb-Klebsiella pneumoniae	0	0	0	0	0	0	0	0	0	0	0	0	0	0	0	0	0	0	0	0	0	0	0	0	0	0	0	0	0	0	0	0	0	0	0	0	0	0
oqxA	27	2	0	2	100	1176	1176	0	0		Bigsdb-Klebsiella pneumoniae	0	0	0	0	0	0	0	0	0	0	0	0	0	0	0	0	0	0	0	0	0	0	0	0	0	0	0	0	0	0	0	0	0	0	0	0	0	0
oqxA	59	2	0	2	100	1176	1176	0	0		Bigsdb-Klebsiella pneumoniae	0	0	0	0	0	0	0	0	0	0	0	0	0	0	0	0	0	0	0	0	0	0	0	0	0	0	0	0	0	0	0	0	0	0	0	0	0	0
oqxA	5	1	0	1	100	1176	1176	0	0		Bigsdb-Klebsiella pneumoniae	0	0	0	0	0	0	0	0	0	0	0	0	0	0	0	0	0	0	0	0	0	0	0	0	0	0	0	0	0	0	0	0	0	0	0	0	0	0
oqxA	21	2	0	2	100	1176	1176	0	0		Bigsdb-Klebsiella pneumoniae	0	0	0	0	0	0	0	0	0	0	0	0	0	0	0	0	0	0	0	0	0	0	0	0	0	0	0	0	0	0	0	0	0	0	0	0	0	0
oqxA	NA (closest 256*)	1	0	1	99.74	1176	1176	3	0		Bigsdb-Klebsiella pneumoniae	0	0	0	0	0	0	0	0	0	0	0	0	0	0	0	0	0	0	0	0	0	0	0	0	0	0	0	0	0	0	0	0	0	0	0	0	0	0
oqxA	NA (closest 103*)	1	0	1	99.91	1176	1176	1	0		Bigsdb-Klebsiella pneumoniae	0	0	0	0	0	0	0	0	0	0	0	0	0	0	0	0	0	0	0	0	0	0	0	0	0	0	0	0	0	0	0	0	0	0	0	0	0	0
oqxA	136	1	0	1	100	1176	1176	0	0		Bigsdb-Klebsiella pneumoniae	0	0	0	0	0	0	0	0	0	0	0	0	0	0	0	0	0	0	0	0	0	0	0	0	0	0	0	0	0	0	0	0	0	0	0	0	0	0
oqxA	NA (closest 164*)	1	0	1	99.91	1176	1176	1	0		Bigsdb-Klebsiella pneumoniae	0	0	0	0	0	0	0	0	0	0	0	0	0	0	0	0	0	0	0	0	0	0	0	0	0	0	0	0	0	0	0	0	0	0	0	0	0	0
oqxA	63	1	0	1	100	1176	1176	0	0		Bigsdb-Klebsiella pneumoniae	0	0	0	0	0	0	0	0	0	0	0	0	0	0	0	0	0	0	0	0	0	0	0	0	0	0	0	0	0	0	0	0	0	0	0	0	0	0
oqxA	175	1	0	1	100	1176	1176	0	0		Bigsdb-Klebsiella pneumoniae	0	0	0	0	0	0	0	0	0	0	0	0	0	0	0	0	0	0	0	0	0	0	0	0	0	0	0	0	0	0	0	0	0	0	0	0	0	0
oqxA	103	2	0	2	100	1176	1176	0	0		Bigsdb-Klebsiella pneumoniae	0	0	0	0	0	0	0	0	0	0	0	0	0	0	0	0	0	0	0	0	0	0	0	0	0	0	0	0	0	0	0	0	0	0	0	0	0	0
oqxA	NA (closest 1*)	1	1	0	99.91	1176	1176	1	0		Bigsdb-Klebsiella pneumoniae	0	0	0	0	0	0	0	0	0	0	0	0	0	0	0	0	0	0	0	0	0	0	0	0	0	0	0	0	0	0	0	0	0	0	0	0	0	0
oqxB												1	1	1	1	1	1	1	1	1	1	1	1	1	1	1	1	1	1	1	1	1	0	1	1	1	1	1	1	1	1	1	1	1	1	1	1	1	1
oqxB	NA (closest 137*)	20	2	18	99.52	3153	3153	15	0		Bigsdb-Klebsiella pneumoniae	1	0	0	0	0	1	1	1	1	1	0	0	0	0	0	0	1	0	0	0	0	0	0	0	0	0	0	0	0	0	0	0	0	0	0	0	0	0
oqxB	NA (closest 208*)	3	2	1	99.97	3153	3153	1	0		Bigsdb-Klebsiella pneumoniae	0	1	0	0	0	0	0	0	0	0	0	0	0	0	0	0	0	0	0	0	0	0	0	0	0	0	0	0	0	0	0	0	0	0	0	0	0	0
oqxB	83	2	1	1	100	3153	3153	0	0		Bigsdb-Klebsiella pneumoniae	0	0	1	0	0	0	0	0	0	0	0	0	0	0	0	0	0	0	0	0	0	0	0	0	0	0	0	0	0	0	0	0	0	0	0	0	0	0
oqxB	149	1	1	0	100	3153	3153	0	0		Bigsdb-Klebsiella pneumoniae	0	0	0	1	0	0	0	0	0	0	0	0	0	0	0	0	0	0	0	0	0	0	0	0	0	0	0	0	0	0	0	0	0	0	0	0	0	0
oqxB	76	14	6	8	100	3153	3153	0	0		Bigsdb-Klebsiella pneumoniae	0	0	0	0	1	0	0	0	0	0	0	0	0	0	0	0	0	0	0	0	0	0	0	0	0	0	0	0	0	0	0	1	1	1	1	0	0	0
oqxB	20	1	1	0	100	3153	3153	0	0		Bigsdb-Klebsiella pneumoniae	0	0	0	0	0	0	0	0	0	0	1	0	0	0	0	0	0	0	0	0	0	0	0	0	0	0	0	0	0	0	0	0	0	0	0	0	0	0
oqxB	82	2	2	0	100	3153	3153	0	0		Bigsdb-Klebsiella pneumoniae	0	0	0	0	0	0	0	0	0	0	0	1	0	0	0	0	0	0	0	0	0	0	1	0	0	0	0	0	0	0	0	0	0	0	0	0	0	0
oqxB	NA (closest 200*)	1	1	0	99.97	3153	3153	1	0		Bigsdb-Klebsiella pneumoniae	0	0	0	0	0	0	0	0	0	0	0	0	1	0	0	0	0	0	0	0	0	0	0	0	0	0	0	0	0	0	0	0	0	0	0	0	0	0
oqxB	NA (closest 200*)	1	1	0	99.97	3153	3153	4	0		Bigsdb-Klebsiella pneumoniae	0	0	0	0	0	0	0	0	0	0	0	0	0	0	0	0	0	0	0	0	0	0	0	0	0	0	0	0	0	0	0	0	0	0	0	0	0	0
oqxB	NA (closest 94*)	1	1	0	99.97	3153	3153	1	0		Bigsdb-Klebsiella pneumoniae	0	0	0	0	0	0	0	0	0	0	0	0	0	1	0	0	0	0	0	0	0	0	0	0	0	0	0	0	0	0	0	0	0	0	0	0	0	0
oqxB	NA (closest 224*)	1	1	0	99.65	3153	3153	11	0		Bigsdb-Klebsiella pneumoniae	0	0	0	0	0	0	0	0	0	0	0	0	0	0	1	0	0	0	0	0	0	0	0	0	0	0	0	0	0	0	0	0	0	0	0	0	0	0
oqxB	94	1	1	0	100	3153	3153	0	0		Bigsdb-Klebsiella pneumoniae	0	0	0	0	0	0	0	0	0	0	0	0	0	0	0	1	0	0	0	0	0	0	0	0	0	0	0	0	0	0	0	0	0	0	0	0	0	0
oqxB	NA (closest 322*)	1	1	0	99.52	3153	3153	15	0		Bigsdb-Klebsiella pneumoniae	0	0	0	0	0	0	0	0	0	0	0	0	0	0	0	0	0	1	0	0	0	0	0	0	0	0	0	0	0	0	0	0	0	0	0	0	0	0
oqxB	NA (closest 175*)	1	1	0	99.65	3153	3153	11	0		Bigsdb-Klebsiella pneumoniae	0	0	0	0	0	0	0	0	0	0	0	0	0	0	0	0	0	0	1	0	0	0	0	0	0	0	0	0	0	0	0	0	0	0	0	0	0	0
oqxB	243	1	1	0	100	3153	3153	0	0		Bigsdb-Klebsiella pneumoniae	0	0	0	0	0	0	0	0	0	0	0	0	0	0	0	0	0	0	0	1	0	0	0	0	0	0	0	0	0	0	0	0	0	0	0	0	0	0
oqxB	155	4	3	1	100	3153	3153	0	0		Bigsdb-Klebsiella pneumoniae	0	0	0	0	0	0	0	0	0	0	0	0	0	0	0	0	0	0	0	0	1	0	0	0	0	0	0	0	0	0	0	0	0	0	0	0	0	0
oqxB	144	1	1	0	100	3153	3153	0	0		Bigsdb-Klebsiella pneumoniae	0	0	0	0	0	0	0	0	0	0	0	0	0	0	0	0	0	0	0	0	0	0	0	1	0	0	0	0	0	0	0	0	0	0	0	0	0	0
oqxB	26	23	7	16	100	3153	3153	0	0		Bigsdb-Klebsiella pneumoniae	0	0	0	0	0	0	0	0	0	0	0	0	0	0	0	0	0	0	0	0	0	0	0	0	1	0	1	0	0	0	0	0	0	0	0	0	0	0
oqxB	142	1	1	0	100	3153	3153	0	0		Bigsdb-Klebsiella pneumoniae	0	0	0	0	0	0	0	0	0	0	0	0	0	0	0	0	0	0	0	0	0	0	0	0	0	1	0	0	0	0	0	0	0	0	0	0	0	0
oqxB	NA (closest 297*)	1	1	0	99.84	3153	3153	5	0		Bigsdb-Klebsiella pneumoniae	0	0	0	0	0	0	0	0	0	0	0	0	0	0	0	0	0	0	0	0	0	0	0	0	0	0	0	1	0	0	0	0	0	0	0	0	0	0
oqxB	41	1	1	0	100	3153	3153	0	0		Bigsdb-Klebsiella pneumoniae	0	0	0	0	0	0	0	0	0	0	0	0	0	0	0	0	0	0	0	0	0	0	0	0	0	0	0	0	1	0	0	0	0	0	0	0	0	0
oqxB	NA (closest 252*)	1	1	0	99.68	3153	3153	10	0		Bigsdb-Klebsiella pneumoniae	0	0	0	0	0	0	0	0	0	0	0	0	0	0	0	0	0	0	0	0	0	0	0	0	0	0	0	0	0	1	0	0	0	0	0	0	0	0
oqxB	NA (closest 310*)	1	1	0	99.97	3153	3153	1	0		Bigsdb-Klebsiella pneumoniae	0	0	0	0	0	0	0	0	0	0	0	0	0	0	0	0	0	0	0	0	0	0	0	0	0	0	0	0	0	0	1	0	0	0	0	0	0	0
oqxB	3	7	5	2	100	3153	3153	0	0		Bigsdb-Klebsiella pneumoniae	0	0	0	0	0	0	0	0	0	0	0	0	0	0	0	0	0	0	0	0	0	0	0	0	0	0	0	0	0	0	0	0	0	0	0	1	1	1
oqxB	NA (closest 328*)	1	1	0	99.08	3153	3153	29	0		Bigsdb-Klebsiella pneumoniae	0	0	0	0	0	0	0	0	0	0	0	0	0	0	0	0	0	0	0	0	0	0	0	0	0	0	0	0	0	0	0	0	0	0	0	0	0	0
oqxB	51	1	1	0	100	3153	3153	0	0		Bigsdb-Klebsiella pneumoniae	0	0	0	0	0	0	0	0	0	0	0	0	0	0	0	0	0	0	0	0	0	0	0	0	0	0	0	0	0	0	0	0	0	0	0	0	0	0
oqxB	NA (closest 282*)	2	2	0	99.97	3153	3153	1	0		Bigsdb-Klebsiella pneumoniae	0	0	0	0	0	0	0	0	0	0	0	0	0	0	0	0	0	0	0	0	0	0	0	0	0	0	0	0	0	0	0	0	0	0	0	0	0	0
oqxB	NA (closest 293*)	1	1	0	99.94	3153	3153	2	0		Bigsdb-Klebsiella pneumoniae	0	0	0	0	0	0	0	0	0	0	0	0	0	0	0	0	0	0	0	0	0	0	0	0	0	0	0	0	0	0	0	0	0	0	0	0	0	0
oqxB	4	2	2	0	100	3153	3153	0	0		Bigsdb-Klebsiella pneumoniae	0	0	0	0	0	0	0	0	0	0	0	0	0	0	0	0	0	0	0	0	0	0	0	0	0	0	0	0	0	0	0	0	0	0	0	0	0	0
oqxB	37	1	1	0	100	3153	3153	0	0		Bigsdb-Klebsiella pneumoniae	0	0	0	0	0	0	0	0	0	0	0	0	0	0	0	0	0	0	0	0	0	0	0	0	0	0	0	0	0	0	0	0	0	0	0	0	0	0
oqxB	NA (closest 257*)	1	1	0	99.52	3153	3153	15	0		Bigsdb-Klebsiella pneumoniae	0	0	0	0	0	0	0	0	0	0	0	0	0	0	0	0	0	0	0	0	0	0	0	0	0	0	0	0	0	0	0	0	0	0	0	0	0	0
oqxB	32	1	1	0	100	3153	3153	0	0		Bigsdb-Klebsiella pneumoniae	0	0	0	0	0	0	0	0	0	0	0	0	0	0	0	0	0	0	0	0	0	0	0	0	0	0	0	0	0	0	0	0	0	0	0	0	0	0
oqxB	NA (closest 212*)	1	1	0	99.75	3153	3153	8	0		Bigsdb-Klebsiella pneumoniae	0	0	0	0	0	0	0	0	0	0	0	0	0	0	0	0	0	0	0	0	0	0	0	0	0	0	0	0	0	0	0	0	0	0	0	0	0	0
oqxB	NA (closest 229*)	1	1	0	99.71	3153	3153	9	0		Bigsdb-Klebsiella pneumoniae	0	0	0	0	0	0	0	0	0	0	0	0	0	0	0	0	0	0	0	0	0	0	0	0	0	0	0	0	0	0	0	0	0	0	0	0	0	0
oqxB	NA (closest 82*)	2	2	0	99.97	3153	3153	1	0		Bigsdb-Klebsiella pneumoniae	0	0	0	0	0	0	0	0	0	0	0	0	0	0	0	0	0	0	0	0	0	0	0	0	0	0	0	0	0	0	0	0	0	0	0	0	0	0
oqxB	193	1	1	0	100	3153	3153	0	0		Bigsdb-Klebsiella pneumoniae	0	0	0	0	0	0	0	0	0	0	0	0	0	0	0	0	0	0	0	0	0	0	0	0	0	0	0	0	0	0	0	0	0	0	0	0	0	0
oqxB	176	2	0	2	100	3153	3153	0	0		Bigsdb-Klebsiella pneumoniae	0	0	0	0	0	0	0	0	0	0	0	0	0	0	0	0	0	0	0	0	0	0	0	0	0	0	0	0	0	0	0	0	0	0	0	0	0	0
oqxB	86	1	0	1	100	3153	3153	0	0		Bigsdb-Klebsiella pneumoniae	0	0	0	0	0	0	0	0	0	0	0	0	0	0	0	0	0	0	0	0	0	0	0	0	0	0	0	0	0	0	0	0	0	0	0	0	0	0
oqxB	NA (closest 50*)	1	0	1	99.97	3153	3153	1	0		Bigsdb-Klebsiella pneumoniae	0	0	0	0	0	0	0	0	0	0	0	0	0	0	0	0	0	0	0	0	0	0	0	0	0	0	0	0	0	0	0	0	0	0	0	0	0	0
oqxB	2	5	0	5	100	3153	3153	0	0		Bigsdb-Klebsiella pneumoniae	0	0	0	0	0	0	0	0	0	0	0	0	0	0	0	0	0	0	0	0	0	0	0	0	0	0	0	0	0	0	0	0	0	0	0	0	0	0
oqxB	12	1	0	1	100	3153	3153	0	0		Bigsdb-Klebsiella pneumoniae	0	0	0	0	0	0	0	0	0	0	0	0	0	0	0	0	0	0	0	0	0	0	0	0	0	0	0	0	0	0	0	0	0	0	0	0	0	0
oqxB	140	1	0	1	100	3153	3153	0	0		Bigsdb-Klebsiella pneumoniae	0	0	0	0	0	0	0	0	0	0	0	0	0	0	0	0	0	0	0	0	0	0	0	0	0	0	0	0	0	0	0	0	0	0	0	0	0	0
oqxB	NA (closest 29*)	2	0	2	99.97	3153	3153	1	0		Bigsdb-Klebsiella pneumoniae	0	0	0	0	0	0	0	0	0	0	0	0	0	0	0	0	0	0	0	0	0	0	0	0	0	0	0	0	0	0	0	0	0	0	0	0	0	0
oqxB	67	2	0	2	100	3153	3153	0	0		Bigsdb-Klebsiella pneumoniae	0	0	0	0	0	0	0	0	0	0	0	0	0	0	0	0	0	0	0	0	0	0	0	0	0	0	0	0	0	0	0	0	0	0	0	0	0	0
oqxB	5	1	0	1	100	3153	3153	0	0		Bigsdb-Klebsiella pneumoniae	0	0	0	0	0	0	0	0	0	0	0	0	0	0	0	0	0	0	0	0	0	0	0	0	0	0	0	0	0	0	0	0	0	0	0	0	0	0
oqxB	NA (closest 192*)	1	0	1	99.46	3153	3153	17	0		Bigsdb-Klebsiella pneumoniae	0	0	0	0	0	0	0	0	0	0	0	0	0	0	0	0	0	0	0	0	0	0	0	0	0	0	0	0	0	0	0	0	0	0	0	0	0	0
oqxB	22	2	0	2	100	3153	3153	0	0		Bigsdb-Klebsiella pneumoniae	0	0	0	0	0	0	0	0	0	0	0	0	0	0	0	0	0	0	0	0	0	0	0	0	0	0	0	0	0	0	0	0	0	0	0	0	0	0
oqxB	NA (closest 181*)	1	0	1	99.71	3153	3153	9	0		Bigsdb-Klebsiella pneumoniae	0	0	0	0	0	0	0	0	0	0	0	0	0	0	0	0	0	0	0	0	0	0	0	0	0	0	0	0	0	0	0	0	0	0	0	0	0	0
oqxB	NA (closest 156*)	1	0	1	99.97	3153	3153	1	0		Bigsdb-Klebsiella pneumoniae	0	0	0	0	0	0	0	0	0	0	0	0	0	0	0	0	0	0	0	0	0	0	0	0	0	0	0	0	0	0	0	0	0	0	0	0	0	0
oqxB	191	1	0	1	100	3153	3153	0	0		Bigsdb-Klebsiella pneumoniae	0	0	0	0	0	0	0	0	0	0	0	0	0	0	0	0	0	0	0	0	0	0	0	0	0	0	0	0	0	0	0	0	0	0	0	0	0	0
oqxB	28	1	0	1	100	3153	3153	0	0		Bigsdb-Klebsiella pneumoniae	0	0	0	0	0	0	0	0	0	0	0	0	0	0	0	0	0	0	0	0	0	0	0	0	0	0	0	0	0	0	0	0	0	0	0	0	0	0
oqxB	NA (closest 206*)	1	0	1	99.97	3153	3153	1	0		Bigsdb-Klebsiella pneumoniae	0	0	0	0	0	0	0	0	0	0	0	0	0	0	0	0	0	0	0	0	0	0	0	0	0	0	0	0	0	0	0	0	0	0	0	0	0	0
oqxB	324	2	0	2	100	3153	3153	0	0		Bigsdb-Klebsiella pneumoniae	0	0	0	0	0	0	0	0	0	0	0	0	0	0	0	0	0	0	0	0	0	0	0	0	0	0	0	0	0	0	0	0	0	0	0	0	0	0
oqxB	NA (closest 39*)	1	1	0	99.97	3153	3153	1	0		Bigsdb-Klebsiella pneumoniae	0	0	0	0	0	0	0	0	0	0	0	0	0	0	0	0	0	0	0	0	0	0	0	0	0	0	0	0	0	0	0	0	0	0	0	0	0	0
oqxR												1	1	1	1	1	1	1	1	1	1	1	1	1	1	1	1	1	1	1	1	1	0	1	1	1	1	1	1	1	1	1	1	1	1	1	1	1	1
oqxR	4	46	22	24	100	480	480	0	0		Bigsdb-Klebsiella pneumoniae	1	1	0	1	0	1	1	1	1	1	0	1	0	1	0	1	1	0	0	1	1	0	1	1	0	1	0	0	0	0	0	0	0	0	0	0	0	0
oqxR	NA (closest 28*)	1	1	0	99.79	480	480	0	1		Bigsdb-Klebsiella pneumoniae	0	0	1	0	0	0	0	0	0	0	0	0	0	0	0	0	0	0	0	0	0	0	0	0	0	0	0	0	0	0	0	0	0	0	0	0	0	0
oqxR	3	33	14	19	100	480	480	0	0		Bigsdb-Klebsiella pneumoniae	0	0	0	0	1	0	0	0	0	0	0	0	0	0	0	0	0	1	0	0	0	0	0	0	0	0	0	0	0	0	0	1	1	1	1	1	1	1
oqxR	11	1	1	0	100	480	480	0	0		Bigsdb-Klebsiella pneumoniae	0	0	0	0	0	0	0	0	0	0	1	0	0	0	0	0	0	0	0	0	0	0	0	0	0	0	0	0	0	0	0	0	0	0	0	0	0	0
oqxR	32	4	4	0	100	480	480	0	0		Bigsdb-Klebsiella pneumoniae	0	0	0	0	0	0	0	0	0	0	0	0	1	0	0	0	0	0	0	0	0	0	0	0	0	0	0	0	0	0	0	0	0	0	0	0	0	0
oqxR	21	3	3	0	100	480	480	0	0		Bigsdb-Klebsiella pneumoniae	0	0	0	0	0	0	0	0	0	0	0	0	0	0	1	0	0	0	0	0	0	0	0	0	0	0	0	0	1	1	0	0	0	0	0	0	0	0
oqxR	NA (closest 40*)	1	1	0	99.17	480	480	4	0		Bigsdb-Klebsiella pneumoniae	0	0	0	0	0	0	0	0	0	0	0	0	0	0	0	0	0	0	1	0	0	0	0	0	0	0	0	0	0	0	0	0	0	0	0	0	0	0
oqxR	29	3	2	1	100	480	480	0	0		Bigsdb-Klebsiella pneumoniae	0	0	0	0	0	0	0	0	0	0	0	0	0	0	0	0	0	0	0	0	0	0	0	0	1	0	0	1	0	0	0	0	0	0	0	0	0	0
oqxR	15	21	6	15	100	480	480	0	0		Bigsdb-Klebsiella pneumoniae	0	0	0	0	0	0	0	0	0	0	0	0	0	0	0	0	0	0	0	0	0	0	0	0	0	0	1	0	0	0	0	0	0	0	0	0	0	0
oqxR	67	1	1	0	100	480	480	0	0		Bigsdb-Klebsiella pneumoniae	0	0	0	0	0	0	0	0	0	0	0	0	0	0	0	0	0	0	0	0	0	0	0	0	0	0	0	0	0	0	1	0	0	0	0	0	0	0
oqxR	70	2	2	0	100	480	480	0	0		Bigsdb-Klebsiella pneumoniae	0	0	0	0	0	0	0	0	0	0	0	0	0	0	0	0	0	0	0	0	0	0	0	0	0	0	0	0	0	0	0	0	0	0	0	0	0	0
oqxR	24	1	1	0	100	480	480	0	0		Bigsdb-Klebsiella pneumoniae	0	0	0	0	0	0	0	0	0	0	0	0	0	0	0	0	0	0	0	0	0	0	0	0	0	0	0	0	0	0	0	0	0	0	0	0	0	0
oqxR	NA (closest 54*)	1	1	0	99.79	480	480	1	0		Bigsdb-Klebsiella pneumoniae	0	0	0	0	0	0	0	0	0	0	0	0	0	0	0	0	0	0	0	0	0	0	0	0	0	0	0	0	0	0	0	0	0	0	0	0	0	0
oqxR	NA (closest 10*)	1	0	1	96.23	504	504	19	0		Bigsdb-Klebsiella pneumoniae	0	0	0	0	0	0	0	0	0	0	0	0	0	0	0	0	0	0	0	0	0	0	0	0	0	0	0	0	0	0	0	0	0	0	0	0	0	0
oqxR	10	2	0	2	100	504	504	0	0		Bigsdb-Klebsiella pneumoniae	0	0	0	0	0	0	0	0	0	0	0	0	0	0	0	0	0	0	0	0	0	0	0	0	0	0	0	0	0	0	0	0	0	0	0	0	0	0
oqxR	7	1	1	0	100	480	480	0	0		Bigsdb-Klebsiella pneumoniae	0	0	0	0	0	0	0	0	0	0	0	0	0	0	0	0	0	0	0	0	0	0	0	0	0	0	0	0	0	0	0	0	0	0	0	0	0	0
oqxR	2	4	0	4	100	480	480	0	0		Bigsdb-Klebsiella pneumoniae	0	0	0	0	0	0	0	0	0	0	0	0	0	0	0	0	0	0	0	0	0	0	0	0	0	0	0	0	0	0	0	0	0	0	0	0	0	0
oqxR	37	1	0	1	100	480	480	0	0		Bigsdb-Klebsiella pneumoniae	0	0	0	0	0	0	0	0	0	0	0	0	0	0	0	0	0	0	0	0	0	0	0	0	0	0	0	0	0	0	0	0	0	0	0	0	0	0
oqxR	NA (closest 4*)	1	0	1	99.79	480	480	1	0		Bigsdb-Klebsiella pneumoniae	0	0	0	0	0	0	0	0	0	0	0	0	0	0	0	0	0	0	0	0	0	0	0	0	0	0	0	0	0	0	0	0	0	0	0	0	0	0
oqxR	39	1	0	1	100	480	480	0	0		Bigsdb-Klebsiella pneumoniae	0	0	0	0	0	0	0	0	0	0	0	0	0	0	0	0	0	0	0	0	0	0	0	0	0	0	0	0	0	0	0	0	0	0	0	0	0	0
oqxR	39*	1	0	1	100	480	480	0	0		Bigsdb-Klebsiella pneumoniae	0	0	0	0	0	0	0	0	0	0	0	0	0	0	0	0	0	0	0	0	0	0	0	0	0	0	0	0	0	0	0	0	0	0	0	0	0	0
oqxR	NA (closest 2*)	1	0	1	99.79	480	480	0	1		Bigsdb-Klebsiella pneumoniae	0	0	0	0	0	0	0	0	0	0	0	0	0	0	0	0	0	0	0	0	0	0	0	0	0	0	0	0	0	0	0	0	0	0	0	0	0	0
oqxR	NA (closest 47*)	1	0	1	99.79	480	480	1	0		Bigsdb-Klebsiella pneumoniae	0	0	0	0	0	0	0	0	0	0	0	0	0	0	0	0	0	0	0	0	0	0	0	0	0	0	0	0	0	0	0	0	0	0	0	0	0	0
oqxR	62	1	0	1	100	480	480	0	0		Bigsdb-Klebsiella pneumoniae	0	0	0	0	0	0	0	0	0	0	0	0	0	0	0	0	0	0	0	0	0	0	0	0	0	0	0	0	0	0	0	0	0	0	0	0	0	0
oqxR	NA (closest 65*)	1	0	1	99.79	480	480	1	0		Bigsdb-Klebsiella pneumoniae	0	0	0	0	0	0	0	0	0	0	0	0	0	0	0	0	0	0	0	0	0	0	0	0	0	0	0	0	0	0	0	0	0	0	0	0	0	0
ramA												1	1	1	1	1	1	1	1	1	1	1	1	1	1	1	1	1	1	1	1	1	1	1	1	1	1	1	1	1	1	1	1	1	1	1	1	1	1
ramA	1	28	10	18	100	342	342	0	0		Bigsdb-Klebsiella pneumoniae	1	0	1	1	0	1	1	1	1	1	0	0	0	1	0	1	1	0	0	1	0	0	0	0	0	0	0	0	0	0	0	0	0	0	0	0	0	0
ramA	2	39	15	24	100	342	342	0	0		Bigsdb-Klebsiella pneumoniae	0	1	0	0	1	0	0	0	0	0	0	1	0	0	0	0	0	0	0	0	0	0	1	0	0	1	0	0	0	0	0	1	1	1	1	0	0	0
ramA	10	1	1	0	100	342	342	0	0		Bigsdb-Klebsiella pneumoniae	0	0	0	0	0	0	0	0	0	0	1	0	0	0	0	0	0	0	0	0	0	0	0	0	0	0	0	0	0	0	0	0	0	0	0	0	0	0
ramA	13	6	5	1	100	342	342	0	0		Bigsdb-Klebsiella pneumoniae	0	0	0	0	0	0	0	0	0	0	0	0	1	0	0	0	0	0	0	0	0	0	0	0	0	0	0	0	0	0	1	0	0	0	0	0	0	0
ramA	NA (closest 11*)	1	1	0	99.71	342	342	1	0		Bigsdb-Klebsiella pneumoniae	0	0	0	0	0	0	0	0	0	0	0	0	0	0	1	0	0	0	0	0	0	0	0	0	0	0	0	0	0	0	0	0	0	0	0	0	0	0
ramA	20	1	1	0	100	342	342	0	0		Bigsdb-Klebsiella pneumoniae	0	0	0	0	0	0	0	0	0	0	0	0	0	0	0	0	0	1	0	0	0	0	0	0	0	0	0	0	0	0	0	0	0	0	0	0	0	0
ramA	NA (closest 15*)	1	1	0	99.71	342	342	1	0		Bigsdb-Klebsiella pneumoniae	0	0	0	0	0	0	0	0	0	0	0	0	0	0	0	0	0	0	1	0	0	0	0	0	0	0	0	0	0	0	0	0	0	0	0	0	0	0
ramA	6	35	14	21	100	342	342	0	0		Bigsdb-Klebsiella pneumoniae	0	0	0	0	0	0	0	0	0	0	0	0	0	0	0	0	0	0	0	0	1	1	0	1	0	0	0	1	0	0	0	0	0	0	0	0	0	0
ramA	3	8	6	2	100	342	342	0	0		Bigsdb-Klebsiella pneumoniae	0	0	0	0	0	0	0	0	0	0	0	0	0	0	0	0	0	0	0	0	0	0	0	0	1	0	0	0	0	0	0	0	0	0	0	1	1	1
ramA	NA (closest 6*)	2	2	0	99.71	342	342	1	0		Bigsdb-Klebsiella pneumoniae	0	0	0	0	0	0	0	0	0	0	0	0	0	0	0	0	0	0	0	0	0	0	0	0	0	0	1	0	0	0	0	0	0	0	0	0	0	0
ramA	11	3	2	1	100	342	342	0	0		Bigsdb-Klebsiella pneumoniae	0	0	0	0	0	0	0	0	0	0	0	0	0	0	0	0	0	0	0	0	0	0	0	0	0	0	0	0	1	1	0	0	0	0	0	0	0	0
ramA	16	1	1	0	100	342	342	0	0		Bigsdb-Klebsiella pneumoniae	0	0	0	0	0	0	0	0	0	0	0	0	0	0	0	0	0	0	0	0	0	0	0	0	0	0	0	0	0	0	0	0	0	0	0	0	0	0
ramA	33	1	1	0	100	342	342	0	0		Bigsdb-Klebsiella pneumoniae	0	0	0	0	0	0	0	0	0	0	0	0	0	0	0	0	0	0	0	0	0	0	0	0	0	0	0	0	0	0	0	0	0	0	0	0	0	0
ramA	5	3	1	2	100	342	342	0	0		Bigsdb-Klebsiella pneumoniae	0	0	0	0	0	0	0	0	0	0	0	0	0	0	0	0	0	0	0	0	0	0	0	0	0	0	0	0	0	0	0	0	0	0	0	0	0	0
ramA	NA (closest 1*)	3	0	3	99.71	342	342	1	0		Bigsdb-Klebsiella pneumoniae	0	0	0	0	0	0	0	0	0	0	0	0	0	0	0	0	0	0	0	0	0	0	0	0	0	0	0	0	0	0	0	0	0	0	0	0	0	0
ramA	7	3	0	3	100	342	342	0	0		Bigsdb-Klebsiella pneumoniae	0	0	0	0	0	0	0	0	0	0	0	0	0	0	0	0	0	0	0	0	0	0	0	0	0	0	0	0	0	0	0	0	0	0	0	0	0	0
ramA	24	1	0	1	100	342	342	0	0		Bigsdb-Klebsiella pneumoniae	0	0	0	0	0	0	0	0	0	0	0	0	0	0	0	0	0	0	0	0	0	0	0	0	0	0	0	0	0	0	0	0	0	0	0	0	0	0
ramR												1	1	1	1	1	1	1	1	1	1	1	1	1	1	1	1	1	1	1	1	1	1	1	1	1	1	1	1	1	1	1	1	1	1	1	1	1	1
ramR	1	27	7	20	100	582	582	0	0		Bigsdb-Klebsiella pneumoniae	1	0	1	0	0	1	1	0	0	0	0	0	0	0	0	0	1	0	0	1	0	0	0	1	0	0	0	0	0	0	0	0	0	0	0	0	0	0
ramR	2	26	17	9	100	582	582	0	0		Bigsdb-Klebsiella pneumoniae	0	1	0	1	0	0	0	0	0	0	0	0	0	0	0	0	0	0	0	0	1	0	0	0	0	1	0	0	0	0	0	0	0	0	0	1	1	1
ramR	7	12	5	7	100	582	582	0	0		Bigsdb-Klebsiella pneumoniae	0	0	0	0	1	0	0	0	0	0	0	0	0	0	0	0	0	0	0	0	0	0	0	0	0	0	0	0	0	0	0	1	1	1	1	0	0	0
ramR	NA (closest 1*)	3	0	3	99.66	582	582	2	0		Bigsdb-Klebsiella pneumoniae	0	0	0	0	0	0	0	1	1	1	0	0	0	0	0	0	0	0	0	0	0	0	0	0	0	0	0	0	0	0	0	0	0	0	0	0	0	0
ramR	NA (closest 1*)	6	0	6	99.83	582	582	1	0		Bigsdb-Klebsiella pneumoniae	0	0	0	0	0	0	0	0	0	0	0	0	0	0	0	0	0	0	0	0	0	0	0	0	0	0	0	0	0	0	0	0	0	0	0	0	0	0
ramR	32	4	2	2	100	582	582	0	0		Bigsdb-Klebsiella pneumoniae	0	0	0	0	0	0	0	0	0	0	0	1	0	0	0	0	0	0	0	0	0	0	1	0	0	0	0	0	0	0	0	0	0	0	0	0	0	0
ramR	52	3	2	1	100	582	582	0	0		Bigsdb-Klebsiella pneumoniae	0	0	0	0	0	0	0	0	0	0	0	0	1	0	0	0	0	0	0	0	0	0	0	0	0	0	0	0	0	0	0	0	0	0	0	0	0	0
ramR	4***	9	6	3	100	585	582	0	0		Bigsdb-Klebsiella pneumoniae	0	0	0	0	0	0	0	0	0	0	0	0	0	1	0	0	0	0	0	0	0	0	0	0	0	0	1	0	0	0	0	0	0	0	0	0	0	0
ramR	NA (closest 23*)	1	1	0	99.48	582	582	3	0		Bigsdb-Klebsiella pneumoniae	0	0	0	0	0	0	0	0	0	0	0	0	0	0	1	0	0	0	0	0	0	0	0	0	0	0	0	0	0	0	0	0	0	0	0	0	0	0
ramR	4***	12	5	7	100	585	579	0	0		Bigsdb-Klebsiella pneumoniae	0	0	0	0	0	0	0	0	0	0	0	0	0	0	0	1	0	0	0	0	0	0	0	0	0	0	0	1	0	0	0	0	0	0	0	0	0	0
ramR	NA (closest 28*)	1	1	0	99.83	582	582	1	0		Bigsdb-Klebsiella pneumoniae	0	0	0	0	0	0	0	0	0	0	0	0	0	0	0	0	0	1	0	0	0	0	0	0	0	0	0	0	0	0	0	0	0	0	0	0	0	0
ramR	75**	1	1	0	99.48	585	579	3	0		Bigsdb-Klebsiella pneumoniae	0	0	0	0	0	0	0	0	0	0	0	0	0	0	0	0	0	0	1	0	0	0	0	0	0	0	0	0	0	0	0	0	0	0	0	0	0	0
ramR	41**	1	1	0	99.83	585	579	1	0		Bigsdb-Klebsiella pneumoniae	0	0	0	0	0	0	0	0	0	0	0	0	0	0	0	0	0	0	0	0	0	1	0	0	0	0	0	0	0	0	0	0	0	0	0	0	0	0
ramR	17***	1	1	0	100	585	582	0	0		Bigsdb-Klebsiella pneumoniae	0	0	0	0	0	0	0	0	0	0	0	0	0	0	0	0	0	0	0	0	0	0	0	0	1	0	0	0	0	0	0	0	0	0	0	0	0	0
ramR	30	3	2	1	100	582	582	0	0		Bigsdb-Klebsiella pneumoniae	0	0	0	0	0	0	0	0	0	0	0	0	0	0	0	0	0	0	0	0	0	0	0	0	0	0	0	0	1	1	0	0	0	0	0	0	0	0
ramR	NA (closest 97*)	1	1	0	99.83	582	582	1	0		Bigsdb-Klebsiella pneumoniae	0	0	0	0	0	0	0	0	0	0	0	0	0	0	0	0	0	0	0	0	0	0	0	0	0	0	0	0	0	0	1	0	0	0	0	0	0	0
ramR	18***	2	2	0	100	585	582	0	0		Bigsdb-Klebsiella pneumoniae	0	0	0	0	0	0	0	0	0	0	0	0	0	0	0	0	0	0	0	0	0	0	0	0	0	0	0	0	0	0	0	0	0	0	0	0	0	0
ramR	21***	3	3	0	100	585	582	0	0		Bigsdb-Klebsiella pneumoniae	0	0	0	0	0	0	0	0	0	0	0	0	0	0	0	0	0	0	0	0	0	0	0	0	0	0	0	0	0	0	0	0	0	0	0	0	0	0
ramR	NA (closest 53*)	1	1	0	99.66	582	582	2	0		Bigsdb-Klebsiella pneumoniae	0	0	0	0	0	0	0	0	0	0	0	0	0	0	0	0	0	0	0	0	0	0	0	0	0	0	0	0	0	0	0	0	0	0	0	0	0	0
ramR	missing middle part of the seq (closest 7)	2	2	0		582					Bigsdb-Klebsiella pneumoniae	0	0	0	0	0	0	0	0	0	0	0	0	0	0	0	0	0	0	0	0	0	0	0	0	0	0	0	0	0	0	0	0	0	0	0	0	0	0
ramR	missing middle part of the seq (closest 37)	1	0	1		582					Bigsdb-Klebsiella pneumoniae	0	0	0	0	0	0	0	0	0	0	0	0	0	0	0	0	0	0	0	0	0	0	0	0	0	0	0	0	0	0	0	0	0	0	0	0	0	0
ramR	missing middle part of the seq (closest 39/81)	1	1	0		582					Bigsdb-Klebsiella pneumoniae	0	0	0	0	0	0	0	0	0	0	1	0	0	0	0	0	0	0	0	0	0	0	0	0	0	0	0	0	0	0	0	0	0	0	0	0	0	0
ramR	NA (closest 2*)	3	0	3	99.83	582	582	1	0		Bigsdb-Klebsiella pneumoniae	0	0	0	0	0	0	0	0	0	0	0	0	0	0	0	0	0	0	0	0	0	0	0	0	0	0	0	0	0	0	0	0	0	0	0	0	0	0
ramR	14**	1	0	1	98.62	585	579	0	0		Bigsdb-Klebsiella pneumoniae	0	0	0	0	0	0	0	0	0	0	0	0	0	0	0	0	0	0	0	0	0	0	0	0	0	0	0	0	0	0	0	0	0	0	0	0	0	0
ramR	14***	2	0	2	100	585	582	0	0		Bigsdb-Klebsiella pneumoniae	0	0	0	0	0	0	0	0	0	0	0	0	0	0	0	0	0	0	0	0	0	0	0	0	0	0	0	0	0	0	0	0	0	0	0	0	0	0
ramR	14***	1	0	1	100	585	579	0	0		Bigsdb-Klebsiella pneumoniae	0	0	0	0	0	0	0	0	0	0	0	0	0	0	0	0	0	0	0	0	0	0	0	0	0	0	0	0	0	0	0	0	0	0	0	0	0	0
ramR	6***	1	0	1	100	585	579	0	0		Bigsdb-Klebsiella pneumoniae	0	0	0	0	0	0	0	0	0	0	0	0	0	0	0	0	0	0	0	0	0	0	0	0	0	0	0	0	0	0	0	0	0	0	0	0	0	0
ramR	16***	2	0	2	100	585	582	0	0		Bigsdb-Klebsiella pneumoniae	0	0	0	0	0	0	0	0	0	0	0	0	0	0	0	0	0	0	0	0	0	0	0	0	0	0	0	0	0	0	0	0	0	0	0	0	0	0
ramR	NA (closest 7*)	1	0	1	98.28	582	582	0	1		Bigsdb-Klebsiella pneumoniae	0	0	0	0	0	0	0	0	0	0	0	0	0	0	0	0	0	0	0	0	0	0	0	0	0	0	0	0	0	0	0	0	0	0	0	0	0	0
ramR	21***	1	0	1	100	582	376	0	0		Bigsdb-Klebsiella pneumoniae	0	0	0	0	0	0	0	0	0	0	0	0	0	0	0	0	0	0	0	0	0	0	0	0	0	0	0	0	0	0	0	0	0	0	0	0	0	0
ramR	92***	3	0	3	100	582	430	0	0		Bigsdb-Klebsiella pneumoniae	0	0	0	0	0	0	0	0	0	0	0	0	0	0	0	0	0	0	0	0	0	0	0	0	0	0	0	0	0	0	0	0	0	0	0	0	0	0
rarA												1	1	1	1	1	1	1	1	1	1	1	1	1	1	1	1	1	1	1	1	1	0	1	1	1	1	1	1	1	1	1	1	1	1	1	1	1	1
rarA	27	20	2	18	100	366	366	0	0		Bigsdb-Klebsiella pneumoniae	1	0	0	0	0	1	1	1	1	1	0	0	0	0	0	0	1	0	0	0	0	0	0	0	0	0	0	0	0	0	0	0	0	0	0	0	0	0
rarA	20	4	2	2	100	366	366	0	0		Bigsdb-Klebsiella pneumoniae	0	1	0	0	0	0	0	0	0	0	0	0	0	0	0	0	0	0	0	0	0	0	0	0	0	0	0	0	0	0	0	0	0	0	0	0	0	0
rarA	NA (closest 40*)	1	1	0	99.73	366	366	0	1		Bigsdb-Klebsiella pneumoniae	0	0	1	0	0	0	0	0	0	0	0	0	0	0	0	0	0	0	0	0	0	0	0	0	0	0	0	0	0	0	0	0	0	0	0	0	0	0
rarA	21	2	2	0	100	366	366	0	0		Bigsdb-Klebsiella pneumoniae	0	0	0	1	0	0	0	0	0	0	0	0	0	0	0	0	0	1	0	0	0	0	0	0	0	0	0	0	0	0	0	0	0	0	0	0	0	0
rarA	3	21	11	10	100	366	366	0	0		Bigsdb-Klebsiella pneumoniae	0	0	0	0	1	0	0	0	0	0	0	0	0	0	0	0	0	0	0	0	0	0	0	0	0	0	0	0	0	0	0	1	1	1	1	1	1	1
rarA	11	1	1	0	100	366	366	0	0		Bigsdb-Klebsiella pneumoniae	0	0	0	0	0	0	0	0	0	0	1	0	0	0	0	0	0	0	0	0	0	0	0	0	0	0	0	0	0	0	0	0	0	0	0	0	0	0
rarA	7	4	3	1	100	366	366	0	0		Bigsdb-Klebsiella pneumoniae	0	0	0	0	0	0	0	0	0	0	0	1	0	0	0	0	0	0	0	0	0	0	1	0	0	0	0	0	0	0	0	0	0	0	0	0	0	0
rarA	NA (closest 17*)	3	3	0	99.73	366	366	1	0		Bigsdb-Klebsiella pneumoniae	0	0	0	0	0	0	0	0	0	0	0	0	1	0	0	0	0	0	0	0	0	0	0	0	0	0	0	0	0	0	0	0	0	0	0	0	0	0
rarA	38	2	2	0	100	366	366	0	0		Bigsdb-Klebsiella pneumoniae	0	0	0	0	0	0	0	0	0	0	0	0	0	1	0	1	0	0	0	0	0	0	0	0	0	0	0	0	0	0	0	0	0	0	0	0	0	0
rarA	NA (closest 32*)	1	1	0	99.73	366	366	1	0		Bigsdb-Klebsiella pneumoniae	0	0	0	0	0	0	0	0	0	0	0	0	0	0	1	0	0	0	0	0	0	0	0	0	0	0	0	0	0	0	0	0	0	0	0	0	0	0
rarA	19**	1	1	0	98.05	366	359	7	0		Bigsdb-Klebsiella pneumoniae	0	0	0	0	0	0	0	0	0	0	0	0	0	0	0	0	0	0	1	0	0	0	0	0	0	0	0	0	0	0	0	0	0	0	0	0	0	0
rarA	16	1	1	0	100	366	366	0	0		Bigsdb-Klebsiella pneumoniae	0	0	0	0	0	0	0	0	0	0	0	0	0	0	0	0	0	0	0	1	0	0	0	0	0	0	0	0	0	0	0	0	0	0	0	0	0	0
rarA	6	11	9	2	100	366	366	0	0		Bigsdb-Klebsiella pneumoniae	0	0	0	0	0	0	0	0	0	0	0	0	0	0	0	0	0	0	0	0	1	0	0	0	0	0	0	1	0	0	0	0	0	0	0	0	0	0
rarA	4	8	5	3	100	366	366	0	0		Bigsdb-Klebsiella pneumoniae	0	0	0	0	0	0	0	0	0	0	0	0	0	0	0	0	0	0	0	0	0	0	0	1	0	0	0	0	0	0	0	0	0	0	0	0	0	0
rarA	14	24	7	17	100	366	366	0	0		Bigsdb-Klebsiella pneumoniae	0	0	0	0	0	0	0	0	0	0	0	0	0	0	0	0	0	0	0	0	0	0	0	0	1	0	1	0	0	0	0	0	0	0	0	0	0	0
rarA	2	6	1	5	100	366	366	0	0		Bigsdb-Klebsiella pneumoniae	0	0	0	0	0	0	0	0	0	0	0	0	0	0	0	0	0	0	0	0	0	0	0	0	0	1	0	0	0	0	0	0	0	0	0	0	0	0
rarA	22	1	1	0	100	366	366	0	0		Bigsdb-Klebsiella pneumoniae	0	0	0	0	0	0	0	0	0	0	0	0	0	0	0	0	0	0	0	0	0	0	0	0	0	0	0	0	1	0	0	0	0	0	0	0	0	0
rarA	NA (closest 22*)	1	0	1	99.73	366	366	1	0		Bigsdb-Klebsiella pneumoniae	0	0	0	0	0	0	0	0	0	0	0	0	0	0	0	0	0	0	0	0	0	0	0	0	0	0	0	0	0	0	0	0	0	0	0	0	0	0
rarA	17	4	3	1	100	366	366	0	0		Bigsdb-Klebsiella pneumoniae	0	0	0	0	0	0	0	0	0	0	0	0	0	0	0	0	0	0	0	0	0	0	0	0	0	0	0	0	0	0	1	0	0	0	0	0	0	0
rarA	NA (closest 34*)	1	1	0	99.45	366	366	2	0		Bigsdb-Klebsiella pneumoniae	0	0	0	0	0	0	0	0	0	0	0	0	0	0	0	0	0	0	0	0	0	0	0	0	0	0	0	0	0	0	0	0	0	0	0	0	0	0
rarA	45	2	2	0	100	366	366	0	0		Bigsdb-Klebsiella pneumoniae	0	0	0	0	0	0	0	0	0	0	0	0	0	0	0	0	0	0	0	0	0	0	0	0	0	0	0	0	0	0	0	0	0	0	0	0	0	0
rarA	NA (closest 2*)	2	0	2	99.73	366	366	1	0		Bigsdb-Klebsiella pneumoniae	0	0	0	0	0	0	0	0	0	0	0	0	0	0	0	0	0	0	0	0	0	0	0	0	0	0	0	0	0	0	0	0	0	0	0	0	0	0
rarA	8	1	0	1	100	366	366	0	0		Bigsdb-Klebsiella pneumoniae	0	0	0	0	0	0	0	0	0	0	0	0	0	0	0	0	0	0	0	0	0	0	0	0	0	0	0	0	0	0	0	0	0	0	0	0	0	0
rarA	NA (closest 44*)	1	0	1	99.73	366	366	1	0		Bigsdb-Klebsiella pneumoniae	0	0	0	0	0	0	0	0	0	0	0	0	0	0	0	0	0	0	0	0	0	0	0	0	0	0	0	0	0	0	0	0	0	0	0	0	0	0
rarA	35	1	0	1	100	365	365	0	0		Bigsdb-Klebsiella pneumoniae	0	0	0	0	0	0	0	0	0	0	0	0	0	0	0	0	0	0	0	0	0	0	0	0	0	0	0	0	0	0	0	0	0	0	0	0	0	0
rarA	26	2	0	2	100	366	366	0	0		Bigsdb-Klebsiella pneumoniae	0	0	0	0	0	0	0	0	0	0	0	0	0	0	0	0	0	0	0	0	0	0	0	0	0	0	0	0	0	0	0	0	0	0	0	0	0	0
rarA	5	1	0	1	100	366	366	0	0		Bigsdb-Klebsiella pneumoniae	0	0	0	0	0	0	0	0	0	0	0	0	0	0	0	0	0	0	0	0	0	0	0	0	0	0	0	0	0	0	0	0	0	0	0	0	0	0
rarA	NA (closest 7*)	1	0	1	99.73	366	366	1	0		Bigsdb-Klebsiella pneumoniae	0	0	0	0	0	0	0	0	0	0	0	0	0	0	0	0	0	0	0	0	0	0	0	0	0	0	0	0	0	0	0	0	0	0	0	0	0	0
rarA	13	1	0	1	100	366	366	0	0		Bigsdb-Klebsiella pneumoniae	0	0	0	0	0	0	0	0	0	0	0	0	0	0	0	0	0	0	0	0	0	0	0	0	0	0	0	0	0	0	0	0	0	0	0	0	0	0
rarA	NA (closest 13*)	1	0	1	99.73	366	366	1	0		Bigsdb-Klebsiella pneumoniae	0	0	0	0	0	0	0	0	0	0	0	0	0	0	0	0	0	0	0	0	0	0	0	0	0	0	0	0	0	0	0	0	0	0	0	0	0	0
rarA	49	2	0	2	100	366	366	0	0		Bigsdb-Klebsiella pneumoniae	0	0	0	0	0	0	0	0	0	0	0	0	0	0	0	0	0	0	0	0	0	0	0	0	0	0	0	0	0	0	0	0	0	0	0	0	0	0
rarA	NA (closest 20*)	1	0	1	99.73	366	366	1	0		Bigsdb-Klebsiella pneumoniae	0	0	0	0	0	0	0	0	0	0	0	0	0	0	0	0	0	0	0	0	0	0	0	0	0	0	0	0	0	0	0	0	0	0	0	0	0	0
rarA	NA (closest 30*)	1	1	0	99.73	366	366	1	0		Bigsdb-Klebsiella pneumoniae	0	0	0	0	0	0	0	0	0	0	0	0	0	0	0	0	0	0	0	0	0	0	0	0	0	0	0	0	0	1	0	0	0	0	0	0	0	0
rob												1	1	1	1	1	1	1	1	1	1	1	1	1	1	1	1	1	1	1	1	1	1	1	1	1	1	1	1	1	1	1	1	1	1	1	1	1	1
rob	3	87	33	54	100	870	870	0	0		Bigsdb-Klebsiella pneumoniae	1	0	1	0	1	1	1	1	1	1	0	1	0	1	0	1	1	1	0	1	0	1	1	0	0	1	1	0	0	0	0	1	1	1	1	1	1	1
rob	4	9	5	4	100	870	870	0	0		Bigsdb-Klebsiella pneumoniae	0	1	0	1	0	0	0	0	0	0	0	0	0	0	0	0	0	0	0	0	0	0	0	1	0	0	0	1	0	0	0	0	0	0	0	0	0	0
rob	10	1	1	0	100	870	870	0	0		Bigsdb-Klebsiella pneumoniae	0	0	0	0	0	0	0	0	0	0	1	0	0	0	0	0	0	0	0	0	0	0	0	0	0	0	0	0	0	0	0	0	0	0	0	0	0	0
rob	NA (closest 44*)	1	1	0	99.89	870	870	1	0		Bigsdb-Klebsiella pneumoniae	0	0	0	0	0	0	0	0	0	0	0	0	1	0	0	0	0	0	0	0	0	0	0	0	0	0	0	0	0	0	0	0	0	0	0	0	0	0
rob	13	2	1	1	100	870	870	0	0		Bigsdb-Klebsiella pneumoniae	0	0	0	0	0	0	0	0	0	0	0	0	0	0	1	0	0	0	0	0	0	0	0	0	0	0	0	0	0	0	0	0	0	0	0	0	0	0
rob	67	1	1	0	100	870	870	0	0		Bigsdb-Klebsiella pneumoniae	0	0	0	0	0	0	0	0	0	0	0	0	0	0	0	0	0	0	1	0	0	0	0	0	0	0	0	0	0	0	0	0	0	0	0	0	0	0
rob	1	12	8	4	100	870	870	0	0		Bigsdb-Klebsiella pneumoniae	0	0	0	0	0	0	0	0	0	0	0	0	0	0	0	0	0	0	0	0	1	0	0	0	0	0	0	0	0	0	0	0	0	0	0	0	0	0
rob	16	3	2	1	100	870	970	0	0		Bigsdb-Klebsiella pneumoniae	0	0	0	0	0	0	0	0	0	0	0	0	0	0	0	0	0	0	0	0	0	0	0	0	1	0	0	0	0	0	0	0	0	0	0	0	0	0
rob	39	1	1	0	100	870	870	0	0		Bigsdb-Klebsiella pneumoniae	0	0	0	0	0	0	0	0	0	0	0	0	0	0	0	0	0	0	0	0	0	0	0	0	0	0	0	0	1	0	0	0	0	0	0	0	0	0
rob	49	1	1	0	100	870	870	0	0		Bigsdb-Klebsiella pneumoniae	0	0	0	0	0	0	0	0	0	0	0	0	0	0	0	0	0	0	0	0	0	0	0	0	0	0	0	0	0	1	0	0	0	0	0	0	0	0
rob	NA (closest 46*)	1	1	0	99.89	870	870	1	0		Bigsdb-Klebsiella pneumoniae	0	0	0	0	0	0	0	0	0	0	0	0	0	0	0	0	0	0	0	0	0	0	0	0	0	0	0	0	0	0	1	0	0	0	0	0	0	0
[truncated: 928 more rows]
[truncated: 101 more columns]

## Sheet: Supplementary Table 6
Supplementary Table 6 - Clinically relevant genes presence (1) and absence (0).
	Gene	aac(3)	aac(6')	aadA	aadB	aph(3')	aph(4)	armA	rmtB	rmtC	rmtF	rmtG	strA	strB	blaCMY	blaCTX-M	blaDHA	blaIMP	blaKPC	blaLEN	blaNDM	blaOKP-A	blaOXA	blaSHV	blaTEM	ere	erm	mef	mph	msrE	sul	tet	mcr	dfrA	fosA	catA	catB	cmIA	flor	aac(6')Ib-cr	qnrA	qnrB	qnrS	arr	arsA	arsB	arsC	arsD	arsR
Environmental	KP001	1	0	0	0	0	0	0	0	0	0	0	1	1	0	0	0	0	0	0	0	0	0	1	1	0	1	0	0	0	1	1	0	1	1	1	0	0	0	0	0	1	0	0	0	0	0	0	0
Environmental	KP002	1	0	0	0	0	0	0	0	0	0	0	1	1	0	1	0	0	0	0	0	0	1	1	1	0	0	0	0	0	1	0	0	1	1	0	1	0	0	1	0	1	0	0	1	1	1	1	1
Environmental	KP003	1	0	1	0	0	0	0	0	0	0	0	0	0	0	1	0	0	0	0	0	0	1	1	0	0	0	0	0	0	1	0	0	1	1	0	1	0	0	1	0	0	0	0	0	0	0	0	0
Environmental	KP004	1	0	0	0	0	0	0	0	0	0	0	1	1	0	1	0	0	0	0	0	0	1	1	1	0	0	0	0	0	1	1	0	1	1	0	1	0	0	1	0	1	0	0	1	1	1	1	1
Clinical	KP005	1	0	0	0	0	0	0	0	0	0	0	1	1	0	1	0	0	0	0	0	0	1	1	1	0	0	0	0	0	1	0	0	1	1	1	1	0	0	1	0	1	0	0	1	1	1	1	1
Clinical	KP006	1	0	1	0	0	0	0	0	0	0	0	0	0	0	0	0	0	1	0	0	0	1	1	0	0	0	0	0	0	1	0	0	1	1	0	1	0	0	1	0	1	0	1	1	1	1	1	1
Clinical	KP007	1	0	1	0	0	0	0	0	0	0	0	0	0	0	0	0	0	1	0	0	0	1	1	0	0	0	0	0	0	1	0	0	1	1	0	1	0	0	1	0	1	0	1	1	1	1	1	1
Clinical	KP008	0	0	1	0	0	0	0	0	0	0	0	1	1	0	0	0	0	1	0	0	0	1	1	1	0	0	0	0	0	1	0	0	1	1	0	0	0	0	1	0	0	0	0	0	0	0	0	0
Clinical	KP009	0	0	1	0	0	0	0	0	0	0	0	1	1	0	0	0	0	1	0	0	0	1	1	1	0	0	0	0	0	1	0	0	1	1	0	0	0	0	1	0	0	0	0	0	0	0	0	0
Clinical	KP010	0	0	1	0	0	0	0	0	0	0	0	1	1	0	0	0	0	1	0	0	0	1	1	1	0	0	0	0	0	1	0	0	1	1	0	0	0	0	1	0	0	0	0	0	0	0	0	0
Environmental	KP011	0	0	0	0	0	0	0	0	0	0	0	0	0	0	0	0	0	0	1	0	0	0	0	0	0	0	0	0	0	0	0	0	0	1	0	0	0	0	0	0	0	0	0	1	1	1	1	0
Environmental	KP012	0	0	0	0	0	0	0	0	0	0	0	0	0	0	0	0	0	0	0	0	0	0	1	0	0	0	0	0	0	0	0	0	0	1	0	0	0	0	0	0	0	0	0	1	1	1	1	1
Environmental	KP013	0	0	0	0	0	0	0	0	0	0	0	0	0	0	0	0	0	0	0	0	1	0	0	0	0	0	0	0	0	0	0	0	0	1	0	0	0	0	0	0	0	0	0	0	0	0	0	0
Environmental	KP014	0	0	0	0	0	0	0	0	0	0	0	0	0	0	0	0	0	0	0	0	0	0	1	0	0	0	0	0	0	0	0	0	0	1	0	0	0	0	0	0	0	0	0	0	0	0	0	0
Environmental	KP015	0	0	0	0	0	0	0	0	0	0	0	0	0	0	0	0	0	0	1	0	0	0	0	0	0	0	0	0	0	0	0	0	0	1	0	0	0	0	0	0	0	0	0	0	0	0	0	0
Environmental	KP016	0	0	0	0	0	0	0	0	0	0	0	0	0	0	0	0	0	0	0	0	0	0	1	0	0	0	0	0	0	0	0	0	0	1	0	0	0	0	0	0	0	0	0	0	0	0	0	0
Environmental	KP017	0	0	1	0	1	0	0	0	0	0	0	0	0	0	1	0	0	0	0	1	0	1	1	1	1	0	0	0	0	1	0	0	0	1	0	0	1	0	1	0	0	1	1	0	1	1	1	1
Environmental	KP018	0	0	0	0	0	0	0	0	0	0	0	0	0	0	0	0	0	0	0	0	0	0	1	0	0	0	0	0	0	0	0	0	0	1	0	0	0	0	0	0	0	0	0	0	1	1	0	0
Environmental	KP019	0	0	0	0	0	0	0	0	0	0	0	0	0	0	0	0	0	0	1	0	0	0	0	0	0	0	0	0	0	0	0	0	0	1	0	0	0	0	0	0	0	0	0	0	0	0	0	0
Environmental	KP020	0	0	0	0	0	0	0	0	0	0	0	0	0	0	0	0	0	0	0	0	0	0	1	0	0	0	0	0	0	0	0	0	0	1	0	0	0	0	0	0	0	0	0	0	0	0	0	0
Environmental	KP021	0	0	0	0	0	0	0	0	0	0	0	1	1	0	1	0	0	0	0	0	0	0	1	0	0	0	0	1	0	1	0	0	1	1	1	0	0	0	0	0	0	1	0	0	0	0	0	0
Environmental	KP022	1	0	0	0	0	0	0	0	0	0	0	1	1	0	0	0	0	1	0	0	0	1	1	1	0	0	0	0	0	1	1	0	1	1	0	1	0	0	1	1	0	0	0	0	0	0	0	0
Environmental	KP023	0	0	0	0	0	0	0	0	0	0	0	0	0	0	0	0	0	0	0	0	0	0	1	0	0	0	0	0	0	1	0	0	0	1	0	0	0	0	0	0	0	0	0	1	1	1	1	1
Environmental	KP024	1	0	0	0	1	0	0	0	0	0	0	1	1	0	0	0	0	0	0	0	0	0	1	0	0	0	0	0	0	0	1	0	1	1	1	0	0	1	0	0	0	1	0	0	0	0	0	0
Environmental	KP025	1	0	0	0	0	0	0	0	0	0	0	1	1	0	0	0	0	0	0	0	0	0	1	0	0	0	0	0	0	1	1	0	1	1	0	0	0	1	0	0	0	1	0	0	0	0	0	0
Environmental	KP026	1	0	0	0	0	0	0	0	0	0	0	0	0	0	0	0	0	0	0	0	0	1	1	0	0	0	0	0	0	0	1	0	1	1	1	1	0	0	1	0	0	0	0	0	0	0	0	0
Environmental	KP027	0	0	1	0	1	0	0	0	0	0	0	0	0	0	1	0	0	0	0	0	0	1	1	0	0	0	0	1	0	1	0	0	1	1	0	1	0	0	1	0	0	0	0	1	1	1	1	1
Environmental	KP028	0	0	0	0	0	0	0	0	0	0	0	0	0	0	0	0	0	0	0	0	0	0	1	0	0	0	0	0	0	0	0	0	0	1	0	0	0	0	0	0	0	0	0	0	0	0	0	0
Environmental	KP029	0	0	0	0	0	0	0	0	0	0	0	0	0	0	0	0	0	0	1	0	0	0	0	0	0	0	0	0	0	0	0	0	0	1	0	0	0	0	0	0	0	0	0	0	0	0	0	0
Environmental	KP030	0	0	0	0	0	0	0	0	0	0	0	0	0	0	0	0	0	0	1	0	0	0	0	0	0	0	0	0	0	0	0	0	0	1	0	0	0	0	0	0	0	0	0	0	0	0	0	0
Environmental	KP031	0	0	0	0	0	0	0	0	0	0	0	0	0	0	0	0	0	0	0	0	1	0	0	0	0	0	0	0	0	0	0	0	0	1	0	0	0	0	0	0	0	0	0	0	0	0	0	0
Environmental	KP034	1	0	1	0	0	0	0	0	0	0	0	0	0	0	0	0	0	0	0	0	0	0	1	0	0	0	0	0	0	1	1	0	1	1	0	0	0	0	0	0	0	0	0	1	1	1	1	1
Environmental	KP035	1	0	1	0	0	0	0	0	0	0	0	0	0	0	0	0	0	0	0	0	0	0	1	0	0	0	0	0	0	1	1	0	1	1	0	0	0	0	0	0	0	0	0	1	1	1	1	1
Environmental	KP036	1	0	1	0	0	0	0	0	0	0	0	0	0	0	0	0	0	0	0	0	0	0	1	0	0	0	0	0	0	1	1	0	1	1	0	0	0	0	0	0	0	0	0	1	1	1	1	1
Environmental	KP037	1	0	1	0	0	0	0	0	0	0	0	0	0	0	0	0	0	0	0	0	0	0	1	0	0	0	0	0	0	1	1	0	1	1	0	0	0	0	0	0	0	0	0	1	1	1	1	1
Environmental	KP038	1	0	0	0	0	0	0	0	0	0	0	0	0	0	1	0	0	0	0	0	0	1	1	0	0	0	0	0	0	0	0	0	1	1	0	1	0	0	1	0	1	0	0	0	0	0	0	0
Environmental	KP039	1	0	0	0	0	0	0	0	0	0	0	0	0	0	1	0	0	0	0	0	0	1	1	0	0	0	0	0	0	0	0	0	1	1	0	1	0	0	1	0	1	0	0	0	0	0	0	0
Environmental	KP040	1	0	0	0	0	0	0	0	0	0	0	0	0	0	1	0	0	0	0	0	0	0	1	0	0	0	0	0	0	0	0	0	0	1	0	0	0	0	0	0	1	0	0	0	0	0	0	0
Environmental	KP041	1	0	0	0	0	0	0	0	0	0	0	0	0	0	1	0	0	0	0	0	0	1	1	0	0	0	0	0	0	0	0	0	1	1	0	1	0	0	1	0	1	0	0	0	0	0	0	0
Environmental	KP042	1	0	0	0	0	0	0	0	0	0	0	0	0	0	1	0	0	0	0	0	0	1	1	0	0	0	0	0	0	0	0	0	1	1	0	1	0	0	1	0	1	0	0	0	0	0	0	0
Environmental	KP043	0	0	0	0	1	0	0	0	0	0	0	0	0	0	0	1	0	0	0	0	0	1	1	0	0	0	0	1	0	1	0	0	0	1	0	1	0	0	1	0	0	0	1	1	1	1	1	1
Environmental	KP044	0	0	0	0	1	0	0	0	0	0	0	1	1	0	1	0	0	0	0	0	0	0	1	0	0	0	0	1	0	1	1	0	1	1	1	0	0	0	0	0	0	1	0	0	0	0	0	0
Environmental	KP045	0	0	1	0	1	0	0	0	0	0	0	0	0	0	1	1	0	0	0	0	0	0	1	0	0	0	0	1	0	1	1	0	1	1	1	0	0	1	1	0	0	0	1	1	1	1	1	1
Environmental	KP046	0	0	1	0	1	0	0	0	0	0	0	0	0	0	1	1	0	0	0	0	0	0	1	0	0	0	0	1	0	1	1	0	1	1	1	0	0	1	1	0	0	0	1	1	1	1	1	1
Environmental	KP047	0	0	1	0	0	0	0	0	0	0	0	0	0	0	1	0	0	0	0	0	1	0	0	1	0	0	0	1	0	1	1	0	1	1	0	0	0	0	1	0	1	0	1	0	0	0	0	0
Environmental	KP048	0	0	1	0	1	0	0	0	0	0	0	0	0	0	1	1	0	0	0	0	0	0	1	0	0	0	0	1	0	1	1	0	1	1	1	0	0	1	1	0	0	0	1	1	1	1	1	1
Environmental	KP049	0	0	1	0	1	0	0	0	0	0	0	0	0	0	1	1	0	0	0	0	0	0	1	0	0	0	0	1	0	1	1	0	1	1	1	0	0	1	1	0	0	0	1	1	1	1	1	1
Environmental	KP050	1	0	0	0	0	0	0	0	0	0	0	0	0	0	0	0	0	0	0	0	0	0	1	0	0	0	0	1	0	1	1	0	1	1	0	0	0	1	0	0	0	1	0	1	1	1	1	1
Environmental	KP051	0	0	1	0	1	0	0	0	0	0	0	0	0	0	1	0	0	0	0	0	0	1	1	0	0	0	0	1	0	1	1	0	1	1	1	1	0	0	1	0	0	0	0	1	1	1	1	1
Environmental	KP052	0	0	0	0	0	0	0	0	0	0	0	0	0	0	1	0	0	0	0	0	0	0	1	0	0	0	0	0	0	1	1	0	0	1	0	0	0	0	0	0	0	0	0	0	0	0	0	0
Environmental	KP053	0	0	0	0	0	0	0	0	0	0	0	1	1	0	1	0	0	0	0	0	0	0	1	0	0	0	0	1	0	1	0	0	1	1	1	0	0	0	0	0	0	1	0	0	0	0	0	0
Environmental	KP054	0	0	0	0	0	0	0	0	0	0	0	0	0	0	0	0	0	0	0	0	0	0	1	0	0	0	0	0	0	0	0	0	0	1	0	0	0	0	0	0	0	0	0	0	0	0	0	0
Environmental	KP055	0	0	0	0	0	0	0	0	0	0	0	0	0	0	1	0	0	0	0	0	0	0	1	0	0	0	0	0	0	1	1	0	0	1	0	0	0	0	0	0	0	0	0	0	0	0	0	0
Environmental	KP056	1	0	0	0	0	0	0	0	0	0	0	1	1	0	1	0	0	0	0	0	0	1	1	1	0	0	0	0	0	1	1	0	1	1	0	1	0	0	1	0	1	0	0	0	1	1	1	1
Environmental	KP057	0	0	0	0	0	0	0	0	0	0	0	0	0	0	1	0	0	0	0	0	0	1	1	0	0	0	0	0	0	0	1	0	0	1	0	1	0	0	1	0	0	0	0	1	1	1	1	1
Environmental	KP058	1	0	0	0	0	0	0	0	0	0	0	1	1	0	1	0	0	0	0	0	0	1	1	1	0	0	0	0	0	1	1	0	1	1	0	1	0	0	1	0	1	0	0	0	1	1	1	1
Environmental	KP059	0	0	0	0	0	0	0	0	0	0	0	0	0	0	0	0	0	0	0	0	0	0	1	0	0	0	0	0	0	0	0	0	0	1	0	0	0	0	0	0	0	0	0	0	0	0	0	0
Environmental	KP060	0	0	0	0	0	0	0	0	0	0	0	0	0	0	0	0	0	0	0	0	1	0	0	0	0	0	0	0	0	0	0	0	0	1	0	0	0	0	0	0	0	0	0	1	1	1	1	1
Environmental	KP061	0	0	0	0	0	0	0	0	0	0	0	0	0	0	1	0	0	0	0	0	1	0	0	1	0	0	0	0	0	1	1	0	1	1	0	0	0	0	0	0	0	1	0	1	1	1	1	1
Environmental	KP062	0	0	0	0	0	0	0	0	0	0	0	0	0	0	0	0	0	0	0	0	1	0	0	0	0	0	0	0	0	0	0	0	0	1	0	0	0	0	0	0	0	0	0	0	0	0	0	0
Environmental	KP063	1	0	0	0	0	0	0	0	0	0	0	1	1	0	1	0	0	0	0	0	0	1	1	1	0	0	0	0	0	1	1	0	1	1	0	1	0	0	1	0	1	0	0	1	1	1	1	1
Environmental	KP064	1	0	0	0	0	0	0	0	0	0	0	1	1	0	1	0	0	0	0	0	0	1	1	1	0	0	0	0	0	1	1	0	1	1	0	1	0	0	1	0	1	0	0	1	1	1	1	1
Environmental	KP065	1	0	0	0	0	0	0	0	0	0	0	1	1	0	1	0	0	0	0	0	0	0	0	1	0	0	0	0	0	0	1	0	0	1	0	0	0	1	0	0	0	1	0	1	1	1	1	1
Clinical	KP066	0	0	0	0	0	0	0	0	0	0	0	1	1	0	1	0	0	0	0	0	0	1	1	1	0	0	0	0	0	1	1	0	1	1	0	0	0	1	1	0	0	1	0	0	0	0	0	0
Clinical	KP067	0	0	0	0	0	0	0	0	0	0	0	0	0	0	0	0	0	0	0	0	0	0	1	0	0	0	0	0	0	0	0	0	0	1	0	0	0	0	0	0	0	0	0	1	1	1	1	1
Clinical	KP068	1	0	0	0	1	0	0	0	0	0	0	0	0	0	1	0	0	0	0	0	0	1	1	0	0	0	0	0	0	0	0	0	1	1	0	1	0	0	1	0	0	0	0	1	1	1	1	1
Clinical	KP069	0	0	0	0	0	0	0	0	0	0	0	1	1	0	1	0	0	0	0	0	0	1	1	1	0	0	0	0	0	1	1	0	1	1	0	0	0	1	1	0	0	1	0	0	0	0	0	0
Clinical	KP070	1	0	1	0	1	0	1	0	0	0	0	1	1	0	1	0	0	0	0	1	0	1	1	1	1	0	0	1	1	1	0	0	1	1	0	1	1	0	1	0	1	0	1	0	0	0	0	0
Clinical	KP071	0	0	1	0	0	0	0	0	0	0	0	1	1	0	1	0	0	0	1	1	0	1	0	1	0	0	0	0	0	0	0	0	0	1	0	1	0	0	1	0	1	0	0	0	0	0	0	0
Clinical	KP072	0	0	0	0	0	0	0	0	0	1	0	0	0	0	1	0	0	0	0	0	0	1	1	0	0	0	0	0	0	0	0	0	1	1	0	0	0	0	1	0	1	0	1	0	0	0	0	0
Clinical	KP073	0	0	0	0	0	0	0	0	0	0	0	0	0	0	0	0	0	1	0	0	0	0	1	1	0	0	0	1	0	1	0	0	1	1	0	0	0	0	0	0	0	0	0	0	0	0	0	0
Clinical	KP074	0	0	0	0	0	0	0	0	1	0	0	0	0	0	1	0	0	0	0	1	0	0	1	0	0	0	0	1	0	1	1	0	0	1	0	0	0	0	1	0	0	0	0	1	1	1	1	1
Clinical	KP075	0	0	0	0	0	0	0	0	0	0	0	0	0	0	0	0	0	0	0	0	0	0	1	0	0	0	0	0	0	0	0	0	0	1	0	0	0	0	0	0	0	0	0	0	0	0	0	0
Clinical	KP076	0	0	1	0	1	0	0	0	0	0	0	0	0	0	0	0	0	1	0	0	0	0	1	0	0	0	0	1	0	1	0	0	1	1	1	0	0	0	1	0	0	1	0	1	1	1	1	1
Clinical	KP077	1	0	1	0	1	0	0	0	0	0	0	1	1	0	1	0	0	0	0	0	0	1	1	1	0	0	1	1	0	1	1	0	1	1	0	0	1	1	1	0	0	1	0	0	0	0	0	0
Clinical	KP078	0	0	0	0	0	0	0	0	0	0	0	0	0	0	0	0	0	0	0	0	0	0	1	0	0	0	0	0	0	0	0	0	0	1	0	0	0	0	0	0	0	0	0	0	0	0	0	0
Clinical	KP079	0	0	0	0	0	0	0	0	0	0	0	0	0	0	0	0	0	0	0	0	0	0	1	0	0	0	0	0	0	0	0	0	0	1	0	0	0	0	0	0	0	0	0	0	0	0	0	0
Clinical	KP080	1	0	0	0	0	0	0	0	0	0	0	0	0	0	1	0	0	1	0	0	0	0	1	1	0	0	0	0	0	1	0	0	1	1	1	0	0	0	0	0	1	0	0	0	0	0	0	0
Clinical	KP081	0	0	0	0	0	0	0	0	0	0	0	0	0	0	0	0	0	0	0	0	0	0	1	0	0	0	0	0	0	0	0	0	0	1	0	0	0	0	0	0	0	0	0	0	0	0	0	0
Clinical	KP082	0	1	1	0	0	0	1	0	0	1	0	1	1	0	1	0	0	0	0	0	0	1	1	0	0	0	0	1	1	1	1	0	1	1	0	1	0	0	1	0	1	0	1	1	1	1	1	1
Clinical	KP083	0	0	1	1	0	0	0	0	0	0	0	0	0	0	0	0	0	1	0	0	0	1	1	1	0	0	0	0	0	1	0	0	0	1	0	0	0	0	1	1	0	0	0	0	0	0	0	0
Clinical	KP084	0	0	0	0	0	0	0	0	0	0	0	0	0	0	0	0	0	0	0	0	0	0	1	0	0	0	0	0	0	0	0	0	0	1	0	0	0	0	0	0	0	0	0	0	0	0	0	0
Clinical	KP085	0	0	1	0	0	0	0	0	0	0	1	0	0	0	1	0	0	1	0	0	0	1	1	1	0	0	0	0	0	1	0	0	1	1	0	0	1	0	1	0	0	0	0	0	0	0	0	0
Clinical	KP086	0	0	1	0	0	1	0	0	0	0	0	0	0	0	0	0	0	1	0	0	0	1	1	1	0	0	1	1	0	1	0	0	1	1	1	0	1	0	1	0	0	0	0	1	1	1	1	1
Clinical	KP087	0	0	0	0	0	0	0	0	0	0	0	0	0	0	0	0	0	0	0	0	0	0	1	0	0	0	0	0	0	0	0	0	0	1	0	0	0	0	0	0	0	0	0	0	0	0	0	0
Clinical	KP088	0	0	1	0	0	0	0	0	0	0	0	0	0	0	0	0	0	1	0	0	0	1	1	1	0	0	0	0	0	0	0	0	0	1	0	0	0	0	1	0	0	0	0	0	0	0	0	0
Clinical	KP089	0	0	0	0	0	0	0	0	0	0	0	0	0	0	0	0	0	0	0	0	0	0	1	0	0	0	0	0	0	0	0	0	0	1	0	0	0	0	0	0	0	0	0	0	0	0	0	0
Clinical	KP090	1	0	1	0	1	0	1	0	0	0	0	1	1	0	1	0	0	0	0	1	0	1	1	0	1	0	0	1	1	1	0	0	1	1	1	1	1	0	1	0	1	0	1	1	1	1	1	1
Clinical	KP091	0	0	1	0	1	0	0	0	0	0	0	1	1	0	1	0	0	0	0	1	0	1	1	1	0	0	0	0	0	1	1	0	1	1	1	0	0	0	1	0	1	1	1	0	0	0	0	0
Clinical	KP092	0	0	0	0	0	0	1	0	0	0	0	1	1	0	1	0	0	0	0	1	0	1	1	0	0	0	0	1	1	1	1	0	1	1	0	1	0	0	1	0	1	0	0	1	1	1	1	1
Clinical	KP093	0	0	1	0	0	1	0	0	0	0	0	0	0	0	0	0	0	1	0	0	0	1	1	1	0	0	1	0	0	1	0	0	0	1	0	0	1	0	1	0	0	0	0	0	0	0	0	0
Clinical	KP094	1	1	0	1	0	0	0	0	0	0	0	0	0	0	1	0	0	1	0	0	0	1	1	1	0	0	0	0	0	1	1	0	1	1	0	1	0	0	1	0	1	0	0	1	1	1	1	1
Clinical	KP095	0	0	1	0	0	0	0	0	0	0	0	0	0	0	1	0	0	0	0	0	0	0	1	1	0	0	0	1	0	1	1	1	1	1	0	0	0	0	1	0	1	0	1	0	0	0	0	0
Clinical	KP096	0	0	0	0	0	0	0	0	0	1	0	0	0	0	1	0	0	0	0	0	0	1	1	0	0	0	0	0	0	1	0	0	1	1	0	1	0	0	1	0	0	0	1	1	1	1	1	1
Clinical	KP097	1	0	0	0	0	0	0	0	0	0	0	1	1	0	1	0	0	0	0	0	0	1	1	1	0	0	0	0	0	1	1	0	1	1	0	1	0	1	1	0	0	1	0	0	0	0	0	0
Clinical	KP098	1	0	0	0	1	0	0	0	0	0	0	0	0	0	1	0	0	0	0	0	0	1	1	0	0	0	0	1	0	1	0	0	1	1	0	1	0	0	1	0	0	0	0	1	1	1	1	1
Clinical	KP099	1	0	1	0	1	0	0	0	0	0	0	0	0	1	0	0	0	0	0	0	0	0	1	1	0	0	0	0	0	0	0	0	0	1	0	0	0	0	0	0	0	0	0	0	0	0	0	0
Clinical	KP100	0	0	1	0	1	1	0	0	0	0	0	0	0	0	0	0	0	1	0	0	0	1	1	1	0	0	1	1	0	1	0	0	1	1	1	0	1	0	1	0	0	0	0	1	1	1	1	1
Clinical	KP101	1	0	0	0	0	0	0	0	0	0	0	1	1	0	1	0	1	0	0	0	0	1	1	1	0	0	0	1	0	1	1	0	1	1	0	1	0	0	1	0	1	0	0	1	1	1	1	1
Clinical	KP102	1	1	0	1	0	0	0	0	0	0	0	0	0	0	1	0	0	1	0	0	0	1	1	1	0	0	0	0	0	1	1	0	1	1	0	1	0	0	1	0	1	0	0	1	1	1	1	1
Clinical	KP103	0	0	0	0	0	0	0	0	0	1	0	1	1	0	1	0	0	0	0	0	0	1	1	1	0	0	0	0	0	1	0	0	1	1	1	0	0	0	1	0	0	0	1	0	0	0	0	0
Clinical	KP104	1	0	1	0	1	0	0	0	0	0	0	1	1	0	1	0	0	0	0	1	0	0	1	1	0	0	0	1	0	1	1	0	1	1	0	0	0	1	1	0	0	1	1	0	0	0	0	0
Clinical	KP105	0	0	0	0	0	0	0	0	0	0	0	1	1	0	1	0	0	0	0	1	0	0	1	1	0	0	0	0	0	1	1	0	1	1	0	0	0	0	0	0	1	0	0	0	1	1	1	1
Clinical	KP106	0	0	0	0	0	0	0	0	0	0	0	1	1	0	1	0	0	0	0	0	0	0	1	1	0	0	0	0	0	1	1	0	1	1	0	0	0	0	0	0	1	0	0	0	1	1	1	1
Clinical	KP107	0	0	0	0	0	0	0	0	0	1	0	0	0	0	1	0	0	0	0	0	0	1	1	0	0	0	0	0	0	0	0	0	1	1	0	0	0	0	1	0	1	0	1	0	0	0	0	0
Clinical	KP108	0	0	0	0	0	0	0	0	0	0	0	0	0	0	0	0	0	0	0	0	0	0	1	0	0	0	0	0	0	0	0	0	0	1	0	0	0	0	0	0	0	0	0	1	1	1	1	1
Clinical	KP109	1	0	0	0	1	0	0	0	0	0	0	1	1	0	1	0	0	0	0	0	0	1	1	1	0	0	0	0	0	1	1	0	1	1	1	1	0	0	1	0	0	0	0	0	0	0	0	0
Clinical	KP110	0	0	0	0	0	0	0	1	0	0	0	0	0	0	1	0	0	1	0	0	0	0	1	1	0	0	0	0	0	0	0	0	0	1	1	0	0	0	0	0	0	0	0	0	0	0	0	0
Clinical	KP111	0	0	0	0	0	0	0	0	0	0	0	0	0	0	0	0	0	0	0	0	0	0	1	0	0	0	0	0	0	0	0	0	0	1	0	0	0	0	0	0	0	0	0	0	0	0	0	0
Clinical	KP112	1	0	0	0	0	0	0	0	0	0	0	0	0	0	1	0	0	1	0	0	0	1	1	1	0	0	0	0	0	0	0	0	0	1	1	1	0	0	1	0	0	0	0	0	0	0	0	0
Clinical	KP113	0	0	1	1	0	0	0	0	0	0	0	0	0	0	0	0	0	1	0	0	0	1	1	1	0	0	0	0	0	1	0	0	0	1	0	0	0	0	1	1	0	0	0	0	0	0	0	0
Clinical	KP114	1	0	0	0	0	0	0	0	0	0	0	1	1	0	1	0	0	0	0	0	0	0	1	1	0	0	0	0	0	1	1	1	0	1	0	0	0	1	0	0	0	1	0	0	0	0	0	0
Clinical	KP115	0	0	0	0	0	0	0	0	0	0	0	0	0	0	0	0	0	0	0	0	0	0	1	0	0	0	0	0	0	0	0	0	0	1	0	0	0	0	0	0	0	0	0	0	0	0	0	0
Clinical	KP116	0	0	0	0	0	0	0	0	0	0	0	0	0	0	0	0	0	0	0	0	0	0	1	0	0	0	0	0	0	0	0	0	0	1	0	0	0	0	0	0	0	0	0	0	0	0	0	0
Clinical	KP117	1	1	0	1	0	0	0	0	0	0	0	0	0	0	1	0	0	1	0	0	0	1	1	1	0	0	0	0	0	1	1	0	1	1	0	1	0	0	1	0	1	0	0	1	1	1	1	1
Clinical	KP118	0	0	0	0	0	0	0	0	0	0	0	1	1	0	1	0	0	0	0	0	0	0	1	0	0	0	0	0	0	1	0	0	1	1	0	0	0	0	0	0	0	0	0	0	0	0	0	0
Clinical	KP119	0	0	1	0	1	1	0	0	0	0	0	0	0	0	0	0	0	1	0	0	0	0	1	0	0	0	1	1	0	1	0	0	1	1	1	0	1	0	1	0	0	0	0	1	1	1	1	1
Clinical	KP120	1	0	0	0	0	0	0	0	0	0	0	0	0	0	1	0	0	0	0	0	0	1	1	0	0	0	0	0	0	1	1	0	0	1	1	1	0	0	1	0	0	1	0	0	0	0	0	0
Clinical	KP121	0	0	0	0	0	0	0	0	0	0	0	1	1	0	1	0	0	0	0	0	0	1	1	1	0	0	0	0	0	1	1	0	1	1	0	0	0	1	1	0	0	1	0	0	0	0	0	0
Clinical	KP122	0	0	0	0	0	0	0	0	0	0	0	1	1	0	1	0	0	0	0	0	0	1	1	1	0	0	0	0	0	1	1	0	1	1	0	1	0	0	1	0	1	0	0	1	1	1	1	1
Clinical	KP124	0	0	0	0	0	0	0	0	0	0	0	1	1	0	1	0	0	0	0	0	0	1	1	1	0	0	0	0	0	1	1	0	1	1	0	1	0	0	1	0	1	0	0	1	1	1	1	1
Clinical	KP125	0	0	0	0	0	0	0	0	0	0	0	1	1	0	1	0	0	0	0	0	1	0	1	1	0	0	0	0	0	1	0	0	0	1	0	0	0	0	0	0	0	0	0	0	0	0	0	0
Clinical	KP126	0	0	0	0	0	0	0	0	0	0	0	0	0	0	0	0	0	0	0	0	0	0	1	0	0	0	0	0	0	0	1	0	0	1	0	0	0	0	0	0	0	0	0	1	1	1	1	1
Clinical	KP127	0	0	0	1	0	0	0	0	0	0	0	0	0	0	1	0	0	0	0	0	0	0	0	0	0	0	0	0	0	1	1	0	0	1	0	0	0	0	0	0	0	0	0	1	1	1	1	1
Clinical	KP128	0	0	1	0	0	0	0	0	0	0	0	0	0	0	1	0	0	0	0	0	0	1	1	1	0	0	0	0	0	0	1	0	1	1	0	1	0	0	1	0	0	0	0	1	1	1	1	1
Clinical	KP129	0	0	1	0	0	0	0	0	0	0	0	0	0	0	1	0	0	0	0	0	0	1	1	1	0	0	0	0	0	0	1	0	1	1	0	1	0	0	1	0	0	0	0	1	1	1	1	1
Clinical	KP130	0	0	0	0	1	0	0	0	0	0	0	0	0	0	0	1	0	0	0	0	0	1	1	0	0	0	0	1	0	1	0	0	0	1	0	1	0	0	1	0	0	0	1	0	0	0	0	0
Clinical	KP131	0	0	1	0	0	0	0	0	0	0	0	0	0	0	1	0	0	0	0	0	0	1	1	1	0	0	0	0	0	0	1	0	1	1	0	1	0	0	1	0	0	0	0	1	1	1	1	1
Clinical	KP132	0	0	1	0	0	0	0	0	0	0	0	1	1	0	1	0	0	0	0	0	0	1	1	1	0	0	0	0	0	1	1	0	1	1	0	1	0	0	1	0	1	0	0	1	1	1	1	1
Clinical	KP133	0	0	1	0	0	0	0	0	0	0	0	0	0	0	1	0	0	0	0	0	0	1	1	1	0	0	0	0	0	0	1	0	1	1	0	1	0	0	1	0	0	0	0	1	1	1	1	1
Clinical	KP134	0	0	0	0	0	0	0	0	0	0	0	1	1	0	1	0	0	0	0	0	0	1	1	1	0	0	0	0	0	1	1	0	1	1	0	1	0	0	1	0	1	0	0	1	1	1	1	1
Clinical	KP135	0	0	0	0	0	0	0	0	0	0	0	0	0	0	1	0	0	0	0	0	0	0	1	0	0	0	0	0	0	0	0	0	1	1	0	0	0	0	0	0	0	0	0	1	1	1	1	1
Clinical	KP136	0	0	0	0	0	0	0	0	0	0	0	0	0	0	1	0	0	0	0	0	0	0	1	0	0	0	0	0	0	0	0	0	0	1	0	0	0	0	0	0	0	0	0	0	0	0	0	0
Clinical	KP137	1	0	0	0	0	0	0	0	0	0	0	1	1	0	1	0	0	0	0	0	0	1	1	1	0	0	0	0	0	1	1	0	1	1	0	1	0	0	1	0	1	0	0	1	1	1	1	1
Environmental	KP153	0	0	0	0	0	0	0	0	0	0	0	0	0	0	0	0	0	0	0	0	0	0	1	0	0	0	0	0	0	0	0	0	0	1	0	0	0	0	0	0	0	0	0	0	1	1	1	1
Environmental	KP154	0	0	0	0	0	0	0	0	0	0	0	0	0	0	1	0	0	0	0	0	0	0	1	0	0	0	0	0	0	0	0	0	0	1	0	0	0	0	0	0	0	0	0	0	0	0	0	0
Environmental	KP155	1	0	0	0	0	0	0	0	0	0	0	1	1	0	1	0	0	0	0	0	0	1	1	1	0	0	0	0	0	1	0	0	1	1	1	1	0	0	1	0	1	0	0	0	0	0	0	0
Environmental	KP156	1	0	0	0	0	0	0	0	0	0	0	1	1	0	1	0	0	0	0	0	0	1	1	1	0	0	0	0	0	1	0	0	1	1	1	1	0	0	1	0	1	0	0	1	1	1	1	1
Clinical	KP157	0	0	0	0	0	0	0	0	0	0	0	0	0	0	1	0	0	0	0	0	0	1	1	0	0	0	0	0	0	0	0	0	1	1	0	1	0	0	1	0	1	0	0	1	1	1	1	1
	Env	61
	Clin	78
	Sum Env	25	0	13	0	10	0	0	0	0	0	0	16	16	0	31	5	0	1	5	1	6	20	49	14	1	1	0	12	0	33	27	0	34	61	13	19	1	8	25	1	15	9	7	24	29	29	28	27
	Sum clin	21	4	28	6	13	4	4	1	1	5	1	29	29	1	49	1	1	21	1	8	1	48	76	45	2	0	5	16	4	50	31	2	50	78	13	30	8	7	53	2	25	10	13	33	35	35	35	35
	p-value	0.102373	0.130831	0.0910025	0.0347872	1	0.130831	0.130831	1	1	0.0673016	1	0.20286	0.20286	1	0.170163	0.0864633	1	2.75381e-05	0.0864633	0.0773578	0.0434266	0.00109914	0.00115894	5.84834e-05	1	0.438849	0.0673016	1	0.130831	0.295938	0.607559	0.50391	0.382776	1	0.517088	0.474494	0.0773578	0.583077	0.00191695	1	0.352679	0.806147	0.469301	0.732212	0.864005	0.864005	1	1
	% env	40.9836	0	21.3115	0	16.3934	0	0	0	0	0	0	26.2295	26.2295	0	50.8197	8.19672	0	1.63934	8.19672	1.63934	9.83607	32.7869	80.3279	22.9508	1.63934	1.63934	0	19.6721	0	54.0984	44.2623	0	55.7377	100	21.3115	31.1475	1.63934	13.1148	40.9836	1.63934	24.5902	14.7541	11.4754	39.3443	47.541	47.541	45.9016	44.2623
	% clin	26.9231	5.12821	35.8974	7.69231	16.6667	5.12821	5.12821	1.28205	1.28205	6.41026	1.28205	37.1795	37.1795	1.28205	62.8205	1.28205	1.28205	26.9231	1.28205	10.2564	1.28205	61.5385	97.4359	57.6923	2.5641	0	6.41026	20.5128	5.12821	64.1026	39.7436	2.5641	64.1026	100	16.6667	38.4615	10.2564	8.97436	67.9487	2.5641	32.0513	12.8205	16.6667	42.3077	44.8718	44.8718	44.8718	44.8718
		statistically significant (p<0.05)
[truncated: 191 more columns]

## Sheet: Supplementary Table 7
Supplementary Table 7 - Clinically relevant alleles presence (1) and absence (0).
	Allele	IIa	NA (closest IIa*)	NA (closest IIa*)	NA (closest IId*)	NA (closest IId*)	NA (closest IId*)	NA (closest VIa*)	33	NA (closest IIa*)	1	1	1	1**	1***	1***	1***	1***	NA (closest 1*)	NA (closest 16*)	17***	22***	22	1	Ia	NA (closest Ia*)	Ic***	NA (closest VIa*)	NA (closest VIb*)	Ia	1	1	1	1	1	1	4	4(missing middle part of seq)	NA (closest 4*)	1	NA (closest 1*)	3***	2	4	6	1	121**	14b***	15
	Gene	aac(3)	aac(3)	aac(3)	aac(3)	aac(3)	aac(3)	aac(3)	aac(6')	aac(6')	aadA	aadA	aadA	aadA	aadA	aadA	aadA	aadA	aadA	aadA	aadA	aadA	aadA	aadB	aph(3')	aph(3')	aph(3')	aph(3')	aph(3')	aph(4)	armA	rmtB	rmtC	rmtF	rmtG	strA	strA	strA	strA	strB	strB	strB	blaCMY	blaCMY	blaCMY	blaCTX-M	blaCTX-M	blaCTX-M	blaCTX-M
Environmental	KP001	0	0	0	0	1	0	0	0	0	0	0	0	0	0	0	0	0	0	0	0	0	0	0	0	0	0	0	0	0	0	0	0	0	0	0	1	0	0	1	0	0	0	0	0	0	0	0	0
Environmental	KP002	0	0	1	0	0	0	0	0	0	0	0	0	0	0	0	0	0	0	0	0	0	0	0	0	0	0	0	0	0	0	0	0	0	0	0	1	0	0	1	0	0	0	0	0	0	0	0	1
Environmental	KP003	0	0	1	0	0	0	0	0	0	1	0	0	0	0	0	0	0	0	0	0	0	0	0	0	0	0	0	0	0	0	0	0	0	0	0	0	0	0	0	0	0	0	0	0	0	0	0	1
Environmental	KP004	0	0	1	0	0	0	0	0	0	0	0	0	0	0	0	0	0	0	0	0	0	0	0	0	0	0	0	0	0	0	0	0	0	0	0	1	0	0	1	0	0	0	0	0	0	0	0	1
Clinical	KP005	0	0	1	0	0	0	0	0	0	0	0	0	0	0	0	0	0	0	0	0	0	0	0	0	0	0	0	0	0	0	0	0	0	0	0	0	1	0	1	0	0	0	0	0	0	0	0	1
Clinical	KP006	0	0	1	0	0	0	0	0	0	0	0	0	0	0	0	0	0	0	1	0	0	0	0	0	0	0	0	0	0	0	0	0	0	0	0	0	0	0	0	0	0	0	0	0	0	0	0	0
Clinical	KP007	0	0	1	0	0	0	0	0	0	0	0	1	0	0	0	0	0	0	1	0	0	0	0	0	0	0	0	0	0	0	0	0	0	0	0	0	0	0	0	0	0	0	0	0	0	0	0	0
Clinical	KP008	0	0	0	0	0	0	0	0	0	0	1	0	0	0	0	0	0	0	0	0	0	0	0	0	0	0	0	0	0	0	0	0	0	0	0	1	0	0	1	0	0	0	0	0	0	0	0	0
Clinical	KP009	0	0	0	0	0	0	0	0	0	0	1	0	0	0	0	0	0	0	0	0	0	0	0	0	0	0	0	0	0	0	0	0	0	0	0	1	0	0	1	0	0	0	0	0	0	0	0	0
Clinical	KP010	0	0	0	0	0	0	0	0	0	0	1	0	0	0	0	0	0	0	0	0	0	0	0	0	0	0	0	0	0	0	0	0	0	0	0	1	0	0	1	0	0	0	0	0	0	0	0	0
Environmental	KP011	0	0	0	0	0	0	0	0	0	0	0	0	0	0	0	0	0	0	0	0	0	0	0	0	0	0	0	0	0	0	0	0	0	0	0	0	0	0	0	0	0	0	0	0	0	0	0	0
Environmental	KP012	0	0	0	0	0	0	0	0	0	0	0	0	0	0	0	0	0	0	0	0	0	0	0	0	0	0	0	0	0	0	0	0	0	0	0	0	0	0	0	0	0	0	0	0	0	0	0	0
Environmental	KP013	0	0	0	0	0	0	0	0	0	0	0	0	0	0	0	0	0	0	0	0	0	0	0	0	0	0	0	0	0	0	0	0	0	0	0	0	0	0	0	0	0	0	0	0	0	0	0	0
Environmental	KP014	0	0	0	0	0	0	0	0	0	0	0	0	0	0	0	0	0	0	0	0	0	0	0	0	0	0	0	0	0	0	0	0	0	0	0	0	0	0	0	0	0	0	0	0	0	0	0	0
Environmental	KP015	0	0	0	0	0	0	0	0	0	0	0	0	0	0	0	0	0	0	0	0	0	0	0	0	0	0	0	0	0	0	0	0	0	0	0	0	0	0	0	0	0	0	0	0	0	0	0	0
Environmental	KP016	0	0	0	0	0	0	0	0	0	0	0	0	0	0	0	0	0	0	0	0	0	0	0	0	0	0	0	0	0	0	0	0	0	0	0	0	0	0	0	0	0	0	0	0	0	0	0	0
Environmental	KP017	0	0	0	0	0	0	0	0	0	0	1	0	1	0	0	0	0	0	0	0	0	0	0	0	0	0	1	0	0	0	0	0	0	0	0	0	0	0	0	0	0	0	0	0	0	0	0	1
Environmental	KP018	0	0	0	0	0	0	0	0	0	0	0	0	0	0	0	0	0	0	0	0	0	0	0	0	0	0	0	0	0	0	0	0	0	0	0	0	0	0	0	0	0	0	0	0	0	0	0	0
Environmental	KP019	0	0	0	0	0	0	0	0	0	0	0	0	0	0	0	0	0	0	0	0	0	0	0	0	0	0	0	0	0	0	0	0	0	0	0	0	0	0	0	0	0	0	0	0	0	0	0	0
Environmental	KP020	0	0	0	0	0	0	0	0	0	0	0	0	0	0	0	0	0	0	0	0	0	0	0	0	0	0	0	0	0	0	0	0	0	0	0	0	0	0	0	0	0	0	0	0	0	0	0	0
Environmental	KP021	0	0	0	0	0	0	0	0	0	0	0	0	0	0	0	0	0	0	0	0	0	0	0	0	0	0	0	0	0	0	0	0	0	0	0	0	0	1	0	1	0	0	0	0	0	0	0	1
Environmental	KP022	0	0	1	0	0	1	0	0	0	0	0	0	0	0	0	0	0	0	0	0	0	0	0	0	0	0	0	0	0	0	0	0	0	0	0	1	0	0	1	0	0	0	0	0	0	0	0	0
Environmental	KP023	0	0	0	0	0	0	0	0	0	0	0	0	0	0	0	0	0	0	0	0	0	0	0	0	0	0	0	0	0	0	0	0	0	0	0	0	0	0	0	0	0	0	0	0	0	0	0	0
Environmental	KP024	0	0	0	1	0	0	0	0	0	0	0	0	0	0	0	0	0	0	0	0	0	0	0	1	0	0	0	0	0	0	0	0	0	0	1	0	0	0	1	0	0	0	0	0	0	0	0	0
Environmental	KP025	0	0	0	0	1	0	0	0	0	0	0	0	0	0	0	0	0	0	0	0	0	0	0	0	0	0	0	0	0	0	0	0	0	0	0	1	0	0	1	0	0	0	0	0	0	0	0	0
Environmental	KP026	0	0	1	0	0	0	0	0	0	0	0	0	0	0	0	0	0	0	0	0	0	0	0	0	0	0	0	0	0	0	0	0	0	0	0	0	0	0	0	0	0	0	0	0	0	0	0	0
Environmental	KP027	0	0	0	0	0	0	0	0	0	0	0	0	0	0	0	0	0	0	0	1	0	0	0	1	0	0	0	0	0	0	0	0	0	0	0	0	0	0	0	0	0	0	0	0	0	0	0	1
Environmental	KP028	0	0	0	0	0	0	0	0	0	0	0	0	0	0	0	0	0	0	0	0	0	0	0	0	0	0	0	0	0	0	0	0	0	0	0	0	0	0	0	0	0	0	0	0	0	0	0	0
Environmental	KP029	0	0	0	0	0	0	0	0	0	0	0	0	0	0	0	0	0	0	0	0	0	0	0	0	0	0	0	0	0	0	0	0	0	0	0	0	0	0	0	0	0	0	0	0	0	0	0	0
Environmental	KP030	0	0	0	0	0	0	0	0	0	0	0	0	0	0	0	0	0	0	0	0	0	0	0	0	0	0	0	0	0	0	0	0	0	0	0	0	0	0	0	0	0	0	0	0	0	0	0	0
Environmental	KP031	0	0	0	0	0	0	0	0	0	0	0	0	0	0	0	0	0	0	0	0	0	0	0	0	0	0	0	0	0	0	0	0	0	0	0	0	0	0	0	0	0	0	0	0	0	0	0	0
Environmental	KP034	0	0	0	0	0	0	1	0	0	1	0	0	0	0	0	0	0	0	0	0	0	0	0	0	0	0	0	0	0	0	0	0	0	0	0	0	0	0	0	0	0	0	0	0	0	0	0	0
Environmental	KP035	0	0	0	0	0	0	1	0	0	1	0	0	0	0	0	0	0	0	0	0	0	0	0	0	0	0	0	0	0	0	0	0	0	0	0	0	0	0	0	0	0	0	0	0	0	0	0	0
Environmental	KP036	0	0	0	0	0	0	1	0	0	1	0	0	0	0	0	0	0	0	0	0	0	0	0	0	0	0	0	0	0	0	0	0	0	0	0	0	0	0	0	0	0	0	0	0	0	0	0	0
Environmental	KP037	0	0	0	0	0	0	1	0	0	1	0	0	0	0	0	0	0	0	0	0	0	0	0	0	0	0	0	0	0	0	0	0	0	0	0	0	0	0	0	0	0	0	0	0	0	0	0	0
Environmental	KP038	0	0	1	0	0	0	0	0	0	0	0	0	0	0	0	0	0	0	0	0	0	0	0	0	0	0	0	0	0	0	0	0	0	0	0	0	0	0	0	0	0	0	0	0	0	0	0	1
Environmental	KP039	0	0	1	0	0	0	0	0	0	0	0	0	0	0	0	0	0	0	0	0	0	0	0	0	0	0	0	0	0	0	0	0	0	0	0	0	0	0	0	0	0	0	0	0	0	0	0	1
Environmental	KP040	0	0	1	0	0	0	0	0	0	0	0	0	0	0	0	0	0	0	0	0	0	0	0	0	0	0	0	0	0	0	0	0	0	0	0	0	0	0	0	0	0	0	0	0	0	0	0	1
Environmental	KP041	0	0	1	0	0	0	0	0	0	0	0	0	0	0	0	0	0	0	0	0	0	0	0	0	0	0	0	0	0	0	0	0	0	0	0	0	0	0	0	0	0	0	0	0	0	0	0	1
Environmental	KP042	0	0	1	0	0	0	0	0	0	0	0	0	0	0	0	0	0	0	0	0	0	0	0	0	0	0	0	0	0	0	0	0	0	0	0	0	0	0	0	0	0	0	0	0	0	0	0	1
Environmental	KP043	0	0	0	0	0	0	0	0	0	0	0	0	0	0	0	0	0	0	0	0	0	0	0	1	0	0	0	0	0	0	0	0	0	0	0	0	0	0	0	0	0	0	0	0	0	0	0	0
Environmental	KP044	0	0	0	0	0	0	0	0	0	0	0	0	0	0	0	0	0	0	0	0	0	0	0	1	0	0	0	0	0	0	0	0	0	0	0	0	0	1	0	1	0	0	0	0	0	0	0	1
Environmental	KP045	0	0	0	0	0	0	0	0	0	0	0	0	0	0	0	0	0	0	1	0	0	0	0	1	0	0	0	0	0	0	0	0	0	0	0	0	0	0	0	0	0	0	0	0	0	0	0	0
Environmental	KP046	0	0	0	0	0	0	0	0	0	0	0	0	0	0	0	0	0	0	1	0	0	0	0	1	0	0	0	0	0	0	0	0	0	0	0	0	0	0	0	0	0	0	0	0	0	1	0	0
Environmental	KP047	0	0	0	0	0	0	0	0	0	0	0	0	0	0	0	0	0	0	1	0	0	0	0	0	0	0	0	0	0	0	0	0	0	0	0	0	0	0	0	0	0	0	0	0	0	0	0	1
Environmental	KP048	0	0	0	0	0	0	0	0	0	0	0	0	0	0	0	0	0	0	1	0	0	0	0	1	0	0	0	0	0	0	0	0	0	0	0	0	0	0	0	0	0	0	0	0	0	0	0	0
Environmental	KP049	0	0	0	0	0	0	0	0	0	0	0	0	0	0	0	0	0	0	1	0	0	0	0	1	0	0	0	0	0	0	0	0	0	0	0	0	0	0	0	0	0	0	0	0	0	0	0	0
Environmental	KP050	0	0	0	0	1	0	0	0	0	0	0	0	0	0	0	0	0	0	0	0	0	0	0	0	0	0	0	0	0	0	0	0	0	0	0	0	0	0	0	0	0	0	0	0	0	0	0	0
Environmental	KP051	0	0	0	0	0	0	0	0	0	0	0	0	0	0	0	0	0	0	0	1	0	0	0	1	0	0	0	0	0	0	0	0	0	0	0	0	0	0	0	0	0	0	0	0	0	0	0	1
Environmental	KP052	0	0	0	0	0	0	0	0	0	0	0	0	0	0	0	0	0	0	0	0	0	0	0	0	0	0	0	0	0	0	0	0	0	0	0	0	0	0	0	0	0	0	0	0	1	0	0	0
Environmental	KP053	0	0	0	0	0	0	0	0	0	0	0	0	0	0	0	0	0	0	0	0	0	0	0	0	0	0	0	0	0	0	0	0	0	0	0	0	0	1	0	1	0	0	0	0	0	0	0	1
Environmental	KP054	0	0	0	0	0	0	0	0	0	0	0	0	0	0	0	0	0	0	0	0	0	0	0	0	0	0	0	0	0	0	0	0	0	0	0	0	0	0	0	0	0	0	0	0	0	0	0	0
Environmental	KP055	0	0	0	0	0	0	0	0	0	0	0	0	0	0	0	0	0	0	0	0	0	0	0	0	0	0	0	0	0	0	0	0	0	0	0	0	0	0	0	0	0	0	0	0	1	0	0	0
Environmental	KP056	0	0	1	0	0	0	0	0	0	0	0	0	0	0	0	0	0	0	0	0	0	0	0	0	0	0	0	0	0	0	0	0	0	0	0	1	0	0	1	0	0	0	0	0	0	0	0	1
Environmental	KP057	0	0	0	0	0	0	0	0	0	0	0	0	0	0	0	0	0	0	0	0	0	0	0	0	0	0	0	0	0	0	0	0	0	0	0	0	0	0	0	0	0	0	0	0	0	0	0	1
Environmental	KP058	0	0	1	0	0	0	0	0	0	0	0	0	0	0	0	0	0	0	0	0	0	0	0	0	0	0	0	0	0	0	0	0	0	0	0	1	0	0	1	0	0	0	0	0	0	0	0	1
Environmental	KP059	0	0	0	0	0	0	0	0	0	0	0	0	0	0	0	0	0	0	0	0	0	0	0	0	0	0	0	0	0	0	0	0	0	0	0	0	0	0	0	0	0	0	0	0	0	0	0	0
Environmental	KP060	0	0	0	0	0	0	0	0	0	0	0	0	0	0	0	0	0	0	0	0	0	0	0	0	0	0	0	0	0	0	0	0	0	0	0	0	0	0	0	0	0	0	0	0	0	0	0	0
Environmental	KP061	0	0	0	0	0	0	0	0	0	0	0	0	0	0	0	0	0	0	0	0	0	0	0	0	0	0	0	0	0	0	0	0	0	0	0	0	0	0	0	0	0	0	0	0	0	0	0	1
Environmental	KP062	0	0	0	0	0	0	0	0	0	0	0	0	0	0	0	0	0	0	0	0	0	0	0	0	0	0	0	0	0	0	0	0	0	0	0	0	0	0	0	0	0	0	0	0	0	0	0	0
Environmental	KP063	0	0	1	0	0	0	0	0	0	0	0	0	0	0	0	0	0	0	0	0	0	0	0	0	0	0	0	0	0	0	0	0	0	0	0	1	0	0	1	0	0	0	0	0	0	0	0	1
Environmental	KP064	0	0	1	0	0	0	0	0	0	0	0	0	0	0	0	0	0	0	0	0	0	0	0	0	0	0	0	0	0	0	0	0	0	0	0	1	0	0	1	0	0	0	0	0	0	0	0	1
Environmental	KP065	0	0	0	0	1	0	0	0	0	0	0	0	0	0	0	0	0	0	0	0	0	0	0	0	0	0	0	0	0	0	0	0	0	0	1	0	0	0	1	0	0	0	0	0	0	0	0	0
Clinical	KP066	0	0	0	0	0	0	0	0	0	0	0	0	0	0	0	0	0	0	0	0	0	0	0	0	0	0	0	0	0	0	0	0	0	0	1	0	0	0	1	0	0	0	0	0	0	0	0	1
Clinical	KP067	0	0	0	0	0	0	0	0	0	0	0	0	0	0	0	0	0	0	0	0	0	0	0	0	0	0	0	0	0	0	0	0	0	0	0	0	0	0	0	0	0	0	0	0	0	0	0	0
Clinical	KP068	0	0	1	0	0	0	0	0	0	0	0	0	0	0	0	0	0	0	0	0	0	0	0	1	0	0	0	0	0	0	0	0	0	0	0	0	0	0	0	0	0	0	0	0	0	0	0	1
Clinical	KP069	0	0	0	0	0	0	0	0	0	0	0	0	0	0	0	0	0	0	0	0	0	0	0	0	0	0	0	0	0	0	0	0	0	0	1	0	0	0	1	0	0	0	0	0	0	0	0	1
Clinical	KP070	0	0	0	0	1	0	0	0	0	0	1	0	1	0	0	0	0	0	0	0	0	0	0	0	0	0	1	0	0	1	0	0	0	0	0	0	0	1	0	1	0	0	0	0	0	0	0	1
Clinical	KP071	0	0	0	0	0	0	0	0	0	0	1	0	0	1	0	0	0	0	0	0	0	0	0	0	0	0	0	0	0	0	0	0	0	0	1	0	0	0	1	0	0	0	0	0	0	0	0	1
Clinical	KP072	0	0	0	0	0	0	0	0	0	0	0	0	0	0	0	0	0	0	0	0	0	0	0	0	0	0	0	0	0	0	0	0	1	0	0	0	0	0	0	0	0	0	0	0	0	0	0	1
Clinical	KP073	0	0	0	0	0	0	0	0	0	0	0	0	0	0	0	0	0	0	0	0	0	0	0	0	0	0	0	0	0	0	0	0	0	0	0	0	0	0	0	0	0	0	0	0	0	0	0	0
Clinical	KP074	0	0	0	0	0	0	0	0	0	0	0	0	0	0	0	0	0	0	0	0	0	0	0	0	0	0	0	0	0	0	0	1	0	0	0	0	0	0	0	0	0	0	0	1	0	0	0	1
Clinical	KP075	0	0	0	0	0	0	0	0	0	0	0	0	0	0	0	0	0	0	0	0	0	0	0	0	0	0	0	0	0	0	0	0	0	0	0	0	0	0	0	0	0	0	0	0	0	0	0	0
Clinical	KP076	0	0	0	0	0	0	0	0	0	0	0	0	0	0	1	0	0	0	0	0	0	0	0	1	0	0	0	0	0	0	0	0	0	0	0	0	0	0	0	0	0	0	0	0	0	0	0	0
Clinical	KP077	0	0	1	0	0	0	0	0	0	1	1	0	0	0	0	0	0	0	0	0	0	0	0	0	0	0	0	1	0	0	0	0	0	0	1	0	0	0	0	0	1	0	0	0	0	0	1	0
Clinical	KP078	0	0	0	0	0	0	0	0	0	0	0	0	0	0	0	0	0	0	0	0	0	0	0	0	0	0	0	0	0	0	0	0	0	0	0	0	0	0	0	0	0	0	0	0	0	0	0	0
Clinical	KP079	0	0	0	0	0	0	0	0	0	0	0	0	0	0	0	0	0	0	0	0	0	0	0	0	0	0	0	0	0	0	0	0	0	0	0	0	0	0	0	0	0	0	0	0	0	0	0	0
Clinical	KP080	0	0	0	0	1	0	0	0	0	0	0	0	0	0	0	0	0	0	0	0	0	0	0	0	0	0	0	0	0	0	0	0	0	0	0	0	0	0	0	0	0	0	0	0	0	0	0	1
Clinical	KP081	0	0	0	0	0	0	0	0	0	0	0	0	0	0	0	0	0	0	0	0	0	0	0	0	0	0	0	0	0	0	0	0	0	0	0	0	0	0	0	0	0	0	0	0	0	0	0	0
Clinical	KP082	0	0	0	0	0	0	0	0	1	0	0	0	0	0	0	0	0	0	0	0	1	0	0	0	0	0	0	0	0	1	0	0	1	0	0	1	0	0	1	0	0	0	1	0	0	0	0	1
Clinical	KP083	0	0	0	0	0	0	0	0	0	0	1	0	0	0	0	0	0	0	0	0	0	0	1	0	0	0	0	0	0	0	0	0	0	0	0	0	0	0	0	0	0	0	0	0	0	0	0	0
Clinical	KP084	0	0	0	0	0	0	0	0	0	0	0	0	0	0	0	0	0	0	0	0	0	0	0	0	0	0	0	0	0	0	0	0	0	0	0	0	0	0	0	0	0	0	0	0	0	0	0	0
Clinical	KP085	0	0	0	0	0	0	0	0	0	0	1	0	0	0	0	0	0	0	0	0	0	0	0	0	0	0	0	0	0	0	0	0	0	1	0	0	0	0	0	0	0	0	0	0	0	0	0	0
Clinical	KP086	0	0	0	0	0	0	0	0	0	1	0	0	0	0	0	0	0	0	0	0	0	0	0	0	0	0	0	0	1	0	0	0	0	0	0	0	0	0	0	0	0	0	0	0	0	0	0	0
Clinical	KP087	0	0	0	0	0	0	0	0	0	0	0	0	0	0	0	0	0	0	0	0	0	0	0	0	0	0	0	0	0	0	0	0	0	0	0	0	0	0	0	0	0	0	0	0	0	0	0	0
Clinical	KP088	0	0	0	0	0	0	0	0	0	0	0	0	0	0	0	1	1	0	0	0	0	0	0	0	0	0	0	0	0	0	0	0	0	0	0	0	0	0	0	0	0	0	0	0	0	0	0	0
Clinical	KP089	0	0	0	0	0	0	0	0	0	0	0	0	0	0	0	0	0	0	0	0	0	0	0	0	0	0	0	0	0	0	0	0	0	0	0	0	0	0	0	0	0	0	0	0	0	0	0	0
Clinical	KP090	0	0	0	0	1	0	0	0	0	0	0	0	0	0	0	0	0	1	0	0	0	0	0	0	0	0	1	0	0	1	0	0	0	0	0	0	0	1	0	1	0	0	0	0	0	0	0	1
Clinical	KP091	0	0	0	0	0	0	0	0	0	0	1	0	0	0	0	0	0	0	1	0	0	0	0	0	0	0	1	0	0	0	0	0	0	0	0	0	0	1	0	1	0	0	0	0	0	0	0	1
Clinical	KP092	0	0	0	0	0	0	0	0	0	0	0	0	0	0	0	0	0	0	0	0	0	0	0	0	0	0	0	0	0	1	0	0	0	0	1	0	0	0	1	0	0	0	0	0	0	0	0	1
Clinical	KP093	0	0	0	0	0	0	0	0	0	1	1	0	0	0	0	0	0	0	0	0	0	0	0	0	0	0	0	0	1	0	0	0	0	0	0	0	0	0	0	0	0	0	0	0	0	0	0	0
Clinical	KP094	0	0	1	0	0	0	0	1	0	0	0	0	0	0	0	0	0	0	0	0	0	0	1	0	0	0	0	0	0	0	0	0	0	0	0	0	0	0	0	0	0	0	0	0	0	0	0	1
Clinical	KP095	0	0	0	0	0	0	0	0	0	0	0	0	0	0	0	0	0	0	1	0	0	0	0	0	0	0	0	0	0	0	0	0	0	0	0	0	0	0	0	0	0	0	0	0	0	0	0	1
Clinical	KP096	0	0	0	0	0	0	0	0	0	0	0	0	0	0	0	0	0	0	0	0	0	0	0	0	0	0	0	0	0	0	0	0	1	0	0	0	0	0	0	0	0	0	0	0	0	0	0	1
Clinical	KP097	0	0	1	0	0	0	0	0	0	0	0	0	0	0	0	0	0	0	0	0	0	0	0	0	0	0	0	0	0	0	0	0	0	0	1	0	0	0	1	0	0	0	0	0	0	0	0	1
Clinical	KP098	0	0	1	0	0	0	0	0	0	0	0	0	0	0	0	0	0	0	0	0	0	0	0	1	0	0	0	0	0	0	0	0	0	0	0	0	0	0	0	0	0	0	0	0	0	0	0	1
Clinical	KP099	0	0	0	0	1	0	0	0	0	0	0	0	0	0	0	0	0	0	0	0	0	1	0	1	0	0	0	0	0	0	0	0	0	0	0	0	0	0	0	0	0	1	0	0	0	0	0	0
Clinical	KP100	0	0	0	0	0	0	0	0	0	1	0	0	0	0	1	0	0	0	0	0	0	0	0	1	0	0	0	0	1	0	0	0	0	0	0	0	0	0	0	0	0	0	0	0	0	0	0	0
Clinical	KP101	0	0	1	0	1	0	0	0	0	0	0	0	0	0	0	0	0	0	0	0	0	0	0	0	0	0	0	0	0	0	0	0	0	0	0	1	0	0	1	0	0	0	0	0	0	0	0	1
Clinical	KP102	0	0	1	0	0	0	0	1	0	0	0	0	0	0	0	0	0	0	0	0	0	0	1	0	0	0	0	0	0	0	0	0	0	0	0	0	0	0	0	0	0	0	0	0	0	0	0	1
Clinical	KP103	0	0	0	0	0	0	0	0	0	0	0	0	0	0	0	0	0	0	0	0	0	0	0	0	0	0	0	0	0	0	0	0	1	0	1	0	0	0	1	0	0	0	0	0	0	0	0	1
Clinical	KP104	0	0	0	0	1	0	0	0	0	0	0	0	0	0	0	0	0	0	1	0	0	0	0	0	1	0	0	0	0	0	0	0	0	0	0	1	0	0	1	0	0	0	0	0	0	0	0	0
Clinical	KP105	0	0	0	0	0	0	0	0	0	0	0	0	0	0	0	0	0	0	0	0	0	0	0	0	0	0	0	0	0	0	0	0	0	0	0	1	0	0	1	0	0	0	0	0	0	0	0	1
Clinical	KP106	0	0	0	0	0	0	0	0	0	0	0	0	0	0	0	0	0	0	0	0	0	0	0	0	0	0	0	0	0	0	0	0	0	0	0	1	0	0	1	0	0	0	0	0	0	0	0	1
Clinical	KP107	0	0	0	0	0	0	0	0	0	0	0	0	0	0	0	0	0	0	0	0	0	0	0	0	0	0	0	0	0	0	0	0	1	0	0	0	0	0	0	0	0	0	0	0	0	0	0	1
Clinical	KP108	0	0	0	0	0	0	0	0	0	0	0	0	0	0	0	0	0	0	0	0	0	0	0	0	0	0	0	0	0	0	0	0	0	0	0	0	0	0	0	0	0	0	0	0	0	0	0	0
Clinical	KP109	1	0	1	0	0	0	0	0	0	0	0	0	0	0	0	0	0	0	0	0	0	0	0	0	0	1	0	0	0	0	0	0	0	0	0	1	0	0	1	0	0	0	0	0	0	0	0	1
Clinical	KP110	0	0	0	0	0	0	0	0	0	0	0	0	0	0	0	0	0	0	0	0	0	0	0	0	0	0	0	0	0	0	1	0	0	0	0	0	0	0	0	0	0	0	0	0	0	0	0	0
Clinical	KP111	0	0	0	0	0	0	0	0	0	0	0	0	0	0	0	0	0	0	0	0	0	0	0	0	0	0	0	0	0	0	0	0	0	0	0	0	0	0	0	0	0	0	0	0	0	0	0	0
Clinical	KP112	0	0	1	0	0	0	0	0	0	0	0	0	0	0	0	0	0	0	0	0	0	0	0	0	0	0	0	0	0	0	0	0	0	0	0	0	0	0	0	0	0	0	0	0	0	0	0	1
Clinical	KP113	0	0	0	0	0	0	0	0	0	0	1	0	0	0	0	0	0	0	0	0	0	0	1	0	0	0	0	0	0	0	0	0	0	0	0	0	0	0	0	0	0	0	0	0	0	0	0	0
Clinical	KP114	0	0	1	0	0	0	0	0	0	0	0	0	0	0	0	0	0	0	0	0	0	0	0	0	0	0	0	0	0	0	0	0	0	0	0	1	0	0	1	0	0	0	0	0	0	0	0	0
Clinical	KP115	0	0	0	0	0	0	0	0	0	0	0	0	0	0	0	0	0	0	0	0	0	0	0	0	0	0	0	0	0	0	0	0	0	0	0	0	0	0	0	0	0	0	0	0	0	0	0	0
Clinical	KP116	0	0	0	0	0	0	0	0	0	0	0	0	0	0	0	0	0	0	0	0	0	0	0	0	0	0	0	0	0	0	0	0	0	0	0	0	0	0	0	0	0	0	0	0	0	0	0	0
Clinical	KP117	0	0	1	0	0	0	0	1	0	0	0	0	0	0	0	0	0	0	0	0	0	0	1	0	0	0	0	0	0	0	0	0	0	0	0	0	0	0	0	0	0	0	0	0	0	0	0	1
Clinical	KP118	0	0	0	0	0	0	0	0	0	0	0	0	0	0	0	0	0	0	0	0	0	0	0	0	0	0	0	0	0	0	0	0	0	0	0	1	0	0	1	0	0	0	0	0	0	0	0	1
Clinical	KP119	0	0	0	0	0	0	0	0	0	1	0	0	0	0	1	0	0	0	0	0	0	0	0	1	0	0	0	0	1	0	0	0	0	0	0	0	0	0	0	0	0	0	0	0	0	0	0	0
Clinical	KP120	0	1	0	0	0	0	0	0	0	0	0	0	0	0	0	0	0	0	0	0	0	0	0	0	0	0	0	0	0	0	0	0	0	0	0	0	0	0	0	0	0	0	0	0	0	0	0	0
Clinical	KP121	0	0	0	0	0	0	0	0	0	0	0	0	0	0	0	0	0	0	0	0	0	0	0	0	0	0	0	0	0	0	0	0	0	0	1	0	0	0	1	0	0	0	0	0	0	0	0	1
Clinical	KP122	0	0	0	0	0	0	0	0	0	0	0	0	0	0	0	0	0	0	0	0	0	0	0	0	0	0	0	0	0	0	0	0	0	0	0	1	0	0	1	0	0	0	0	0	0	0	0	1
Clinical	KP124	0	0	0	0	0	0	0	0	0	0	0	0	0	0	0	0	0	0	0	0	0	0	0	0	0	0	0	0	0	0	0	0	0	0	0	1	0	0	1	0	0	0	0	0	0	0	0	1
Clinical	KP125	0	0	0	0	0	0	0	0	0	0	0	0	0	0	0	0	0	0	0	0	0	0	0	0	0	0	0	0	0	0	0	0	0	0	0	1	0	0	1	0	0	0	0	0	0	0	0	1
Clinical	KP126	0	0	0	0	0	0	0	0	0	0	0	0	0	0	0	0	0	0	0	0	0	0	0	0	0	0	0	0	0	0	0	0	0	0	0	0	0	0	0	0	0	0	0	0	0	0	0	0
Clinical	KP127	0	0	0	0	0	0	0	0	0	0	0	0	0	0	0	0	0	0	0	0	0	0	1	0	0	0	0	0	0	0	0	0	0	0	0	0	0	0	0	0	0	0	0	0	0	0	0	0
Clinical	KP128	0	0	0	0	0	0	0	0	0	0	1	0	0	0	0	0	0	0	0	0	0	0	0	0	0	0	0	0	0	0	0	0	0	0	0	0	0	0	0	0	0	0	0	0	0	0	0	1
Clinical	KP129	0	0	0	0	0	0	0	0	0	0	1	0	0	0	0	0	0	0	0	0	0	0	0	0	0	0	0	0	0	0	0	0	0	0	0	0	0	0	0	0	0	0	0	0	0	0	0	1
Clinical	KP130	0	0	0	0	0	0	0	0	0	0	0	0	0	0	0	0	0	0	0	0	0	0	0	1	0	0	0	0	0	0	0	0	0	0	0	0	0	0	0	0	0	0	0	0	0	0	0	0
Clinical	KP131	0	0	0	0	0	0	0	0	0	0	1	0	0	0	0	0	0	0	0	0	0	0	0	0	0	0	0	0	0	0	0	0	0	0	0	0	0	0	0	0	0	0	0	0	0	0	0	1
Clinical	KP132	0	0	0	0	0	0	0	0	0	0	1	0	0	0	0	0	0	0	0	0	0	0	0	0	0	0	0	0	0	0	0	0	0	0	0	1	0	0	1	0	0	0	0	0	0	0	0	1
Clinical	KP133	0	0	0	0	0	0	0	0	0	0	1	0	0	0	0	0	0	0	0	0	0	0	0	0	0	0	0	0	0	0	0	0	0	0	0	0	0	0	0	0	0	0	0	0	0	0	0	1
Clinical	KP134	0	0	0	0	0	0	0	0	0	0	0	0	0	0	0	0	0	0	0	0	0	0	0	0	0	0	0	0	0	0	0	0	0	0	0	1	0	0	1	0	0	0	0	0	0	0	0	1
Clinical	KP135	0	0	0	0	0	0	0	0	0	0	0	0	0	0	0	0	0	0	0	0	0	0	0	0	0	0	0	0	0	0	0	0	0	0	0	0	0	0	0	0	0	0	0	0	0	0	0	1
Clinical	KP136	0	0	0	0	0	0	0	0	0	0	0	0	0	0	0	0	0	0	0	0	0	0	0	0	0	0	0	0	0	0	0	0	0	0	0	0	0	0	0	0	0	0	0	0	0	0	0	0
Clinical	KP137	0	0	1	0	0	0	0	0	0	0	0	0	0	0	0	0	0	0	0	0	0	0	0	0	0	0	0	0	0	0	0	0	0	0	0	1	0	0	1	0	0	0	0	0	0	0	0	1
Environmental	KP153	0	0	0	0	0	0	0	0	0	0	0	0	0	0	0	0	0	0	0	0	0	0	0	0	0	0	0	0	0	0	0	0	0	0	0	0	0	0	0	0	0	0	0	0	0	0	0	0
Environmental	KP154	0	0	0	0	0	0	0	0	0	0	0	0	0	0	0	0	0	0	0	0	0	0	0	0	0	0	0	0	0	0	0	0	0	0	0	0	0	0	0	0	0	0	0	0	0	0	0	1
Environmental	KP155	0	0	1	0	0	0	0	0	0	0	0	0	0	0	0	0	0	0	0	0	0	0	0	0	0	0	0	0	0	0	0	0	0	0	0	0	1	0	1	0	0	0	0	0	0	0	0	1
Environmental	KP156	0	0	1	0	0	0	0	0	0	0	0	0	0	0	0	0	0	0	0	0	0	0	0	0	0	0	0	0	0	0	0	0	0	0	0	0	1	0	1	0	0	0	0	0	0	0	0	1
Clinical	KP157	0	0	0	0	0	0	0	0	0	0	0	0	0	0	0	0	0	0	0	0	0	0	0	0	0	0	0	0	0	0	0	0	0	0	0	0	0	0	0	0	0	0	0	0	0	0	0	1
	Env	61
	Clin	78
	Sum Env	0	0	16	1	4	1	4	0	0	5	1	0	1	0	0	0	0	0	5	2	0	0	0	9	0	0	1	0	0	0	0	0	0	0	2	9	2	3	13	3	0	0	0	0	2	1	0	24
	Sum clin	1	1	15	0	6	0	0	3	1	5	16	1	1	1	3	1	1	1	5	0	1	1	6	7	1	1	3	1	4	4	1	1	5	1	8	17	1	3	25	3	1	1	1	1	0	0	1	41
	p-value	1	1	0.412048	0.438849	1	0.438849	0.0350435	0.255865	1	0.74837	0.000489486	1	1	1	0.255865	1	1	1	0.74837	0.190804	1	1	0.0347872	0.300284	1	1	0.630968	1	0.130831	0.130831	1	1	0.0673016	1	0.185413	0.381603	0.581763	1	0.182691	1	1	1	1	1	0.190804	0.438849	1	0.127851
	% env	0	0	26.2295	1.63934	6.55738	1.63934	6.55738	0	0	8.19672	1.63934	0	1.63934	0	0	0	0	0	8.19672	3.27869	0	0	0	14.7541	0	0	1.63934	0	0	0	0	0	0	0	3.27869	14.7541	3.27869	4.91803	21.3115	4.91803	0	0	0	0	3.27869	1.63934	0	39.3443
	% clin	1.28205	1.28205	19.2308	0	7.69231	0	0	3.84615	1.28205	6.41026	20.5128	1.28205	1.28205	1.28205	3.84615	1.28205	1.28205	1.28205	6.41026	0	1.28205	1.28205	7.69231	8.97436	1.28205	1.28205	3.84615	1.28205	5.12821	5.12821	1.28205	1.28205	6.41026	1.28205	10.2564	21.7949	1.28205	3.84615	32.0513	3.84615	1.28205	1.28205	1.28205	1.28205	0	0	1.28205	52.5641
		statistically significant (p<0.05)
[truncated: 2,613 more columns]

## Sheet: Supplementary Table 8
Supplementary Table 8 - Clinically relevant genes alleles diversity indices for genes detected in clinical and environmental Klebsiella pneumoniae isolates.
		Shannon indices
		Env	Clin	p-value
Antibiotic resistance	aac(3)	1.125	0.902	0.37782
	aac(6')	0	0.5623
	aadA	1.39	1.888	0.069379
	aadB	0	0
	aph(3')	0.3251	1.264	0.0090222
	aph(4)	0	0
	armA	0	0
	rmtB	0	0
	rmtC	0	0
	rmtF	0	0
	rmtG	0	0
	strA	1.157	1.019	0.55429
	strB	0.4826	0.4788	0.98618
	blaCMY	0	1.099
	blaCTX-M	0.8656	0.7845	0.76949
	blaDHA	0	0
	blaIMP	0	0
	blaKPC	0	0.8081	5.8939e-06
	blaLEN	1.609	0	0.0023373
	blaNDM	0	0.7356	0.040544
	blaOKP-A	1.561	0	0.0011908
	blaOXA	0.1985	1.429	3.8514e-08
	blaSHV	2.837	2.805	0.85381
	blaTEM	0.5091	1.171	0.023146
	ere	0	0
	erm	0	0
	mef	0	0
	mph	0	0.7356	0.00235
	msrE	0	0.5623
	sul	0.8979	1.16	0.089726
	tet	1.124	1.1	0.92001
	mcr	0	0
	dfrA	1.343	1.437	0.63181
	fosA	3.486	2.842	0.00010697
	catA	0.6172	0.6663
	catB	0.2062	0.2392
	cmIA	0	0.9003	0.0060412
	flor	1.213	1.154	0.88524
	aac(6')Ib-cr	0.4988	2.003	1.7785e-07
	qnrA	0	0
	qnrB	0.7299	0.7842	0.8314
	qnrS	0	0
	arr	0.4101	0.6931
	intI	1.56	2.41	8.2051e-05
Metal resistance	pbrA	0	1.04
	pbrBC	0	0.5623
	pbrR	0	0
	pcoA	1.952	1.398	0.013509
	pcoB	0.9627	1.022	0.83481
	pcoC	0.6437	0.1147	0.0016297
	pcoD	1.107	0.9882	0.61615
	pcoE	0.5163	0.4637	0.81199
	pcoR	0.1243	0.4211	0.1097
	pcoS	1.43	0.8543	0.029174
	silC	1.509	0.7777	0.0049946
	silE	1.49	1.04	0.097064
	silR	1.388	1.243	0.60309
	silS	1.38	0.9627	0.15737
	terA	1.332	1.851	0.15879
	terB	1.332	1.307	0.94129
	terC	1.332	2.082	0.053849
	terD	1.332	1.943	0.096204
	terE	1.332	1.875	0.14249
	terW	1.332	2.013	0.07217
	terX	1.04	1.882	0.047351
	terY	1.04	1.917	0.040696
	terZ	1.055	1.809	0.022752
Virulence	amt	0	1.04
	nikA2	0	1.04
	nikE2	0	1.04
	ureA2	0	0
	ureC2	0	1.04
	yut	0	1.04
	allA	1.386	0.4506	0.047981
	allB	1.386	0.4506	0.047981
	allC	1.386	0.8676	0.2655
	allD	1.386	0.4506	0.047981
	allR	1.386	0.4506	0.047981
	allS	1.386	0.4506	0.047981
	arcC	1.04	0.4506	0.18224
	clbJ	0	0
	clbK	0	1.609
	fdrA	1.386	0.4506	0.047981
	gcl	1.386	0.8676	0.2655
	glxK	1.733	1.144	0.071463
	hyi	0.5623	0.4506	0.78716
	kfuA	2.024	1.092	0.0045258
	kfuB	2.426	1.995	0.11796
	kfuC	2.543	1.86	0.017112
	kvgA	0	1.04
	kvgS	0	1.04
	mceA	0	0
	mceB	0	0.5623
	mceC	0	0
	mceD	0	0.5623
	mceE	0	0.9003	0.0060412
	mceG	0	1.213	0.0014125
	mceH	0	0.5623
	mceI	0	1.04	0.00034588
	mceJ	0	1.04	0.00034588
	mrkA	2.261	1.927	0.041841
	mrkB	2.645	2.019	0.0038638
	mrkC	2.987	2.108	0.00014558
	mrkD	2.555	1.88	0.0035767
	mrkF	2.314	1.912	0.067672
	mrkH	1.847	1.635	0.23241
	mrkI	2.154	1.731	0.059167
	mrkJ	2.589	1.818	0.00014212
	rmpA	0	0.9503
	rmpA2	0	1.494
	ybbW	1.04	0.4506	0.18224
	ybbY	1.386	0.4506	0.047981
	ylbE	1.386	0.4506	0.047981
	ylbF	1.04	0.8676	0.7025
	iroB	0	0.5623
	iroC	0	1.04
	iroD	0	0.5623
	iroN	0	0.9503
	clbA	0	0.5004
	clbB	0	0.5004
	clbC	0	0
	clbD	0	0.5004
	clbE	0	0
	clbF	0	0.5004
	clbG	0	0
	clbI	0	0
	clbL	0	0
	clbM	0	0
	clbN	0	0
	clbO	0	0
	clbP	0	0
	clbQ	0	0
	iucA	0	0.9503
	iucB	0	0.5004
	iucC	0	0.5004
	iucD	0	0.5004
	iutA	0	0.5004
	wzc	3.437	3.198	0.14492
	wzi	3.543	3.239	0.056534
	kphA	0	0
	KpI50233a	1.911	1.492	0.049457
	kpiA	0.3251	0.1461
	nikA2	0	1.04
	fyuA	1.199	1.939	0.013106
	irp1	1.583	2.889	7.341e-05
	irp2	1.583	2.938	4.9122e-05
	ybtA	0.824	1.569	0.0057937
	ybtE	1.358	2.191	0.0057888
	ybtP	1.199	1.958	0.0051006
	ybtQ	1.199	2.296	0.00012081
	ybtS	1.583	2.057	0.094798
	ybtT	1.583	1.973	0.15744
	ybtU	1.199	1.291	0.69988
	ybtX	0.9184	2.233	8.7084e-07
Efflux systems	acrA	3.175	2.427	7.0224e-05
	acrB	3.431	2.875	0.0017032
	acrR	1.973	1.709	0.25296
	envR	2.361	1.86	0.034952
	fis	0.5726	0.137	0.001978
	marA	1.798	1.536	0.068362
	marR	1.979	1.936	0.8149
	oqxA	3.213	2.488	0.0003824
	oqxB	3.36	2.518	1.5983e-05
	oqxR	1.972	1.875	0.62075
	ramA	2.108	1.678	0.0094829
	ramR	2.49	2.407	0.64408
	rarA	2.684	2.392	0.11045
	rob	1.769	1.314	0.070663
	sdiA	2.256	1.704	0.0070864
	soxR	1.96	1.371	0.0032979
	soxS	2.359	1.489	1.7339e-05
Oxidative stress	dinI	2.629	2.132	0.0040139
	grxA	0.9338	0.3912	0.007228
	ibpA	1.608	1.23	0.063704
	ibpB	2.537	1.648	1.1376e-05
	msrQ	3.024	2.375	0.0001823
	oxyR	2.868	2.438	0.02353
	OxyR-like	2.868	2.454	0.028574
	sufS	3.517	2.915	0.00028766
	ybbN	2.885	1.982	1.7717e-06
Quorum sensing	lsrB	3.527	3.015	0.00032954
	lsrC	3.614	2.81	3.3443e-07
	lsrK	3.193	2.447	0.00017222
	luxS	2.133	1.706	0.0055156
	lysR	3.443	3.113	0.029808
	rhas	2.13	1.776	0.13623
	tqsA	3.685	3.12	3.2642e-05
Plasmids	Col (BS512)	0	0
	Col (IMGS31)	0	0
	Col (IRGK)	0	0
	Col (MG828)	0	0
	Col (MGD2)	0.6931	0
	Col (Ye4449)	0	0
	Col156	0	0
	ColKP3	0	0
	ColpVC	0	0.6365
	ColRNAI	1.332	0.8487	0.22628
	IncA/C2	0	0
	IncFIA (HI1)	1.581	1.665	0.81803
	IncFIB (K)	2.275	1.491	0.00062581
	IncFIB (Mar)	0.8676	1.371	0.16782
	IncFIB (pKPHS1)	1.04	1.321	0.46093
	IncFIB (pQil)	0	0
	IncFII	0	1.71
	IncFII (pKP91)	0	1.037	0.022491
	IncFII (K)	1.648	2.04	0.055008
	IncFII (pHN7A8)	0	0
	IncFII (pKPX1)	0	0
	IncFII (Yp)	0	0
	IncHI2	0	0
	IncHI2A	0	0
	IncI1	0	0.6931	0.18898
	IncI2	0	0
	IncL/M (pMU407)	0	1.16
	IncN	0.8018	1.45	0.040291
	IncQ1	0	0
	IncR	0	0.4563	0.018624
	IncU	0	0
	IncX3	0	0.3768
	IncX4	0	0
	pSL483	0	0
	repA	0	0.5004
				statistically significant (p<0.05)

## Sheet: Supplementary Table 9
Supplementary Table 9 - Results of the Kleborate analysis of the 139 genomes of Klebsiella pneumoniae.
Origin	Isolate number	species	species_match	contig_count	N50	largest_contig	total_size	ambiguous_bases	QC_warnings	ST	virulence_score	resistance_score	num_resistance_classes	num_resistance_genes	Yersiniabactin	YbST	Colibactin	CbST	Aerobactin	AbST	Salmochelin	SmST	RmpADC	RmST	rmpA2	wzi	K_locus	K_type	K_locus_problems	K_locus_confidence	K_locus_identity	K_locus_missing_genes	O_locus	O_type	O_locus_problems	O_locus_confidence	O_locus_identity	O_locus_missing_genes	AGly_acquired	Col_acquired	Fcyn_acquired	Flq_acquired	Gly_acquired	MLS_acquired	Phe_acquired	Rif_acquired	Sul_acquired	Tet_acquired	Tgc_acquired
Environmental	KP001	Klebsiella pneumoniae	strong	74	175553	498501	5362015	no	-	ST147	0	1	7	9	-	0	-	0	-	0	-	0	-	0	-	wzi64	KL64	K64	none	Very high	1		O1/O2v1	O2a	none	Very high	0.9862		aac(3)-IId^;strA.v1^;strB.v1	-	-	qnrB1.v1	-	-	catII.2*	-	sul2	-	-
Environmental	KP002	Klebsiella pneumoniae	strong	84	166935	528639	5464622	no	-	ST348	1	1	7	11	ybt 0; ICEKp5	522-2LV	-	0	-	0	-	0	-	0	-	wzi94	KL62	K62	none	Very high	0.9994		O1/O2v1	O1	none	Very high	0.9886		aac(3)-IIa.v1^;aac(6')-Ib-cr.v2;strA.v1^;strB.v1	-	-	qnrB1.v2^	-	-	CatB4.v1?	-	sul2	-	-
Environmental	KP003	Klebsiella pneumoniae	strong	113	140191	340371	5666348	no	-	ST377	0	1	7	9	-	0	-	0	-	0	-	0	-	0	-	wzi173	KL102	unknown (KL102)	none	Very high	0.9944		O1/O2v2	O2afg	none	Very high	0.9854		aac(3)-IIa.v1^;aac(6')-Ib-cr.v2;aadA^	-	-	-	-	-	CatB4.v1?	-	sul1^;sul2	-	-
Environmental	KP004	Klebsiella pneumoniae	strong	95	194218	551265	5443370	no	-	ST1426	0	1	8	12	-	0	-	0	-	0	-	0	-	0	-	wzi368	KL134	unknown (KL134)	none	Very high	0.9995		O3/O3a	O3/O3a	none	Very high	0.9887		aac(3)-IIa.v1^;aac(6')-Ib-cr.v2;strA.v1^;strB.v1	-	-	qnrB1.v2^	-	-	CatB4.v1?	-	sul2	tet(A).v1	-
Clinical	KP005	Klebsiella pneumoniae	strong	90	163796	445319	5441517	no	-	ST15	0	1	7	12	-	0	-	0	-	0	-	0	-	0	-	wzi19	KL19	K19	*	High	0.9491		O1/O2v2	O1	none	Perfect	1		aac(3)-IIa.v1^;aac(6')-Ib-cr.v2;strA.v1*;strB.v1	-	-	qnrB1.v1	-	-	CatB4.v1*?;catA1^	-	sul2	-	-
Clinical	KP006	Klebsiella pneumoniae	strong	112	248071	881362	5753679	no	-	ST147	1	2	8	11	ybt 16; ICEKp12	277-1LV	-	0	-	0	-	0	-	0	-	wzi64	KL64	K64	none	Perfect	1		O1/O2v1	O2a	none	Very high	0.9864		aac(3)-IIa.v1^;aac(6')-Ib-cr.v2;aadA16*	-	-	qnrB6^	-	-	CatB4.v1?	arr-3	sul1;sul1	-	-
Clinical	KP007	Klebsiella pneumoniae	strong	108	234407	850001	5756654	no	-	ST147	1	2	8	13	ybt 16; ICEKp12	277-1LV	-	0	-	0	-	0	-	0	-	wzi64	KL64	K64	none	Perfect	1		O1/O2v1	O2a	none	Very high	0.9864		aac(3)-IIa.v1^;aac(6')-Ib-cr.v2;aadA1.v1^;aadA16*	-	-	qnrB6^	-	-	CatB4.v1?	arr-3	sul1;sul1	-	-
Clinical	KP008	Klebsiella pneumoniae	strong	100	175181	503335	5646954	no	-	ST147	0	2	6	9	-	0	-	0	-	0	-	0	-	0	-	wzi64	KL64	K64	?	Good	1		O1/O2v1	O2a	none	Very high	0.9864		aac(6')-Ib'.v1*;aadA*;strA.v1^;strB.v1	-	-	-	-	-	-	-	sul2	-	-
Clinical	KP009	Klebsiella pneumoniae	strong	107	168166	635273	5649390	no	-	ST147	0	3	7	9	-	0	-	0	-	0	-	0	-	0	-	wzi64	KL64	K64	?	Good	1		O1/O2v1	O2a	none	Very high	0.9864		aac(6')-Ib'.v1*;aadA*;strA.v1^;strB.v1	-	-	-	-	-	-	-	sul2	-	-
Clinical	KP010	Klebsiella pneumoniae	strong	106	214690	743300	5646053	no	-	ST147	0	2	6	9	-	0	-	0	-	0	-	0	-	0	-	wzi64	KL64	K64	?	Good	1		O1/O2v1	O2a	none	Very high	0.9864		aac(6')-Ib'.v1*;aadA*;strA.v1^;strB.v1	-	-	-	-	-	-	-	sul2	-	-
Environmental	KP011	Klebsiella variicola subsp. variicola	strong	3	5641239	5641239	5920257	no	-	ST146	0	0	0	0	-	0	-	0	-	0	-	0	-	0	-	wzi159	KL30	K30	*	Very high	95.40%		O3/O3a	O3/O3a	none	Very high	98.72%		-	-	-	-	-	-	-	-	-	-	-
Environmental	KP012	Klebsiella pneumoniae	strong	2	5180925	5180925	5375667	no	-	ST29	0	0	0	0	-	0	-	0	-	0	-	0	-	0	-	wzi115	KL54	K54	none	Very high	99.94%		O1/O2v2	O1	none	Very high	99.15%		-	-	-	-	-	-	-	-	-	-	-
Environmental	KP013	Klebsiella quasipneumoniae subsp. similipneumoniae	strong	1	5088873	5088873	5088873	yes (16)	ambiguous_bases	ST3870	0	0	0	0	-	0	-	0	-	0	-	0	-	0	-	wzi434	KL8	K8	*	Very high	98.68%		O12	O12	none	Very high	98.73%		-	-	-	-	-	-	-	-	-	-	-
Environmental	KP014	Klebsiella pneumoniae	strong	3	5278493	5278493	5406866	no	-	ST111	0	0	0	0	-	0	-	0	-	0	-	0	-	0	-	wzi350	KL113	unknown (KL113)	-*	High	96.50%	KL113_15_wcaI	O1/O2v2	O1	none	Very high	98.72%		-	-	-	-	-	-	-	-	-	-	-
Environmental	KP015	Klebsiella variicola subsp. variicola	strong	2	5365144	5365144	5551467	no	-	ST3940	0	0	0	0	-	0	-	0	-	0	-	0	-	0	-	wzi406	KL3	K3	-*	High	97.02%	KL3_08,KL3_14	O1/O2v1	O2a	*	High	93.79%		-	-	-	-	-	-	-	-	-	-	-
Environmental	KP016	Klebsiella pneumoniae	strong	1	5333433	5333433	5333433	no	-	ST111	0	0	0	0	-	0	-	0	-	0	-	0	-	0	-	wzi63	KL63	K63	none	Very high	99.34%		O1/O2v2	O1	none	Very high	99.29%		-	-	-	-	-	-	-	-	-	-	-
Environmental	KP017	Klebsiella pneumoniae	strong	3	5393461	5393461	5630984	no	-	ST147	0	2	9	14	-	0	-	0	-	0	-	0	-	0	-	wzi420	KL10	K10	-*	High	96.74%	KL10_06_wzc	O3/O3a	O3/O3a	none	Very high	97.98%		aac(6')-Ib'.v1;aadA*;aadA*;aph(3')-VI	-	-	qnrS1	-	ereA2*	cmlA5	arr-2	sul1*	-	-
Environmental	KP018	Klebsiella pneumoniae	strong	1	5081069	5081069	5081069	yes (278413)	ambiguous_bases	ST3856	0	0	0	0	-	0	-	0	-	0	-	0	-	0	-	wzi95	unknown (KL107)	unknown (KL107)	?-+*	None	82.30%	KL107_05_wzb,KL107_06_wzc,KL107_07_wbaP,KL107_08,KL107_09,KL107_10,KL107_11_gnd,KL107_12,KL107_13,KL107_14,KL107_15,KL107_16_ugd	unknown (OL102)	unknown (OL102)	-	None	73.80%	OL102_01_rfbB,OL102_02_rfbA,OL102_03_rfbD,OL102_04_rfbC,OL102_05_wbbL,OL102_06_rhamnan,OL102_07_wzm,OL102_08_wzt	-	-	-	-	-	-	-	-	-	-	-
Environmental	KP019	Klebsiella variicola subsp. tropica	strong	1	5520319	5520319	5520319	no	-	ST3851	0	0	0	0	-	0	-	0	-	0	-	0	-	0	-	-	KL67	K67	*	Very high	96.86%		OL103	unknown (OL103)	none	Very high	96.72%		-	-	-	-	-	-	-	-	-	-	-
Environmental	KP020	Klebsiella pneumoniae	strong	17	309639	667849	4639759	no	total_size	ST2701-3LV	0	0	0	0	-	0	-	0	-	0	-	0	-	0	-	wzi5	unknown (KL5)	unknown (K5)	?-*	None	99.37%	KL5_17_manC,KL5_18_manB,KL5_19_ugd	OL104	unknown (OL104)	-*	Good	85.28%	OL104_01_manC,OL104_02_manB	-	-	-	-	-	-	-	-	-	-	-
Environmental	KP021	Klebsiella pneumoniae	strong	45	319310	441661	5357509	no	-	ST219	0	1	7	10	-	0	-	0	-	0	-	0	-	0	-	wzi177	KL114	unknown (KL114)	none	Very high	99.78%		O1/O2v1	O1	none	Very high	98.55%		aadA2^;strA.v1*;strB.v1*	-	-	qnrS1	-	mphA	catII.2*	-	sul1;sul2	-	-
Environmental	KP022	Klebsiella pneumoniae	strong	5	5478620	5478620	5848881	no	-	ST11	1	3	10	16	ybt 9; ICEKp3	503	-	0	-	0	-	0	-	0	-	wzi209	KL47	K47	none	Very high	99.39%		OL101	unknown (OL101)	-	High	94.99%	OL101_09_glycosylhydrolase	aac(3)-IIa.v1^;aac(3)-IId^;aac(6')-Ib-cr.v2*;aadA2^;strA.v1^;strB.v1	-	fosA3	qnrA1^	-	-	CatB4.v1	-	sul1;sul2	tet(A).v1	-
Environmental	KP023	Klebsiella pneumoniae	strong	2	5319070	5319070	5509091	no	-	ST29	0	0	2	1	-	0	-	0	-	0	-	0	-	0	-	wzi8	KL8	K8	-*	High	99.83%	KL8_04_wza	O1/O2v2	O1	-	High	99.37%	O1/O2v2_01_wzm,O1/O2v2_03_wbbM,O1/O2v2_05_wbbN	-	-	-	-	-	-	-	-	sul2	-	-
Environmental	KP024	Klebsiella pneumoniae	strong	35	997865	1938217	5346649	yes (8272)	ambiguous_bases	ST1966	0	0	6	9	-	0	-	0	-	0	-	0	-	0	-	wzi121	KL43	K43	none	Very high	99.47%		O1/O2v1	O2a	none	Very high	98.41%		aac(3)-IId^;aph3-Ia.v1^;strA.v1;strB.v1	-	-	qnrS1	-	-	catII.2*	-	-	tet(A).v1	-
Environmental	KP025	Klebsiella pneumoniae	strong	29	787142	2298474	5312887	yes (1357)	ambiguous_bases	ST37	0	0	6	8	-	0	-	0	-	0	-	0	-	0	-	-	KL38	K38	none	Very high	99.70%		O3b	O3b	none	Very high	99.29%		aac(3)-IId^;strA.v1^;strB.v1	-	-	qnrS1	-	-	floR.v2*	-	sul2	tet(A).v2	-
Environmental	KP026	Klebsiella pneumoniae	strong	20	3031323	3031323	5311340	no	-	ST198	1	0	5	7	ybt 16; ICEKp12	424-2LV	-	0	-	0	-	0	-	0	-	wzi85	KL30	K30	-+*	Good	96.45%	KL30_15_wcuG	O1/O2v1	O1	none	Very high	98.16%		aac(3)-IIa.v1^;aac(6')-Ib-cr.v2	-	-	-	-	-	CatB4.v1;catA1^	-	-	tet(A).v1	-
Environmental	KP027	Klebsiella pneumoniae	strong	40	324828	547840	5437723	yes (119)	ambiguous_bases	ST437	0	1	8	7	-	0	-	0	-	0	-	0	-	0	-	wzi109	KL36	K36	?	Good	99.89%		O4	O4	none	Very high	99.71%		aac(6')-Ib-cr.v2;aph3-Ia.v1^	-	-	-	-	mphA	CatB4.v1	-	-	-	-
Environmental	KP028	Klebsiella pneumoniae	strong	23	499772	1445183	5302921	yes (308)	ambiguous_bases	ST3022	0	0	0	0	-	0	-	0	-	0	-	0	-	0	-	wzi59	KL3	K3	none	Very high	99.61%		O1/O2v2	O2afg	none	Very high	98.42%		-	-	-	-	-	-	-	-	-	-	-
Environmental	KP029	Klebsiella variicola subsp. variicola	strong	22	1031838	1817601	5453709	yes (88)	ambiguous_bases	ST208	0	0	0	0	-	0	-	0	-	0	-	0	-	0	-	wzi532	KL9	K9	none	Very high	96.06%		O3/O3a	O3/O3a	none	Very high	99.29%		-	-	-	-	-	-	-	-	-	-	-
Environmental	KP030	Klebsiella variicola subsp. variicola	strong	57	335615	724338	5540009	yes (34)	ambiguous_bases	ST355	0	0	0	0	-	0	-	0	-	0	-	0	-	0	-	wzi116	KL19	K19	none	Very high	98.71%		O5	O5	none	Very high	99.59%		-	-	-	-	-	-	-	-	-	-	-
Environmental	KP031	Klebsiella quasipneumoniae subsp. similipneumoniae	strong	52	286307	615991	5177610	no	-	ST2045	0	0	0	0	-	0	-	0	-	0	-	0	-	0	-	wzi225	KL56	K56	?-*	Good	96.86%	KL56_20_rmlC	O12	O12	?-+	Good	99.48%	O12_04_rfbC	-	-	-	-	-	-	-	-	-	-	-
Environmental	KP034	Klebsiella pneumoniae	strong	93	225015	547762	5681774	yes (995)	ambiguous_bases	ST3128	0	1	6	7	-	0	-	0	-	0	-	0	-	0	-	wzi24	KL21	K21	*	Very high	98.13%		O1/O2v1	O1	none	Very high	98.11%		aac(3)-VIa*;aadA2^;aadA^	-	-	-	-	-	-	-	sul1	tet(D)	-
Environmental	KP035	Klebsiella pneumoniae	strong	85	225015	547762	5669910	yes (659)	ambiguous_bases	ST3128	0	0	5	6	-	0	-	0	-	0	-	0	-	0	-	wzi24	KL21	K21	*	Very high	98.13%		O1/O2v1	O1	none	Very high	98.11%		aac(3)-VIa*;aadA2^;aadA^	-	-	-	-	-	-	-	sul1	tet(D)	-
Environmental	KP036	Klebsiella pneumoniae	strong	84	248112	584969	5672929	yes (1124)	ambiguous_bases	ST3128	0	1	6	7	-	0	-	0	-	0	-	0	-	0	-	wzi24	KL21	K21	*	Very high	98.13%		O1/O2v1	O1	none	Very high	98.11%		aac(3)-VIa*;aadA2^;aadA^	-	-	-	-	-	-	-	sul1	tet(D)	-
Environmental	KP037	Klebsiella pneumoniae	strong	79	268877	783894	5671365	yes (995)	ambiguous_bases	ST3128	0	0	5	6	-	0	-	0	-	0	-	0	-	0	-	wzi24	KL21	K21	*	Very high	98.13%		O1/O2v1	O1	none	Very high	98.11%		aac(3)-VIa*;aadA2^;aadA^	-	-	-	-	-	-	-	sul1	tet(D)	-
Environmental	KP038	Klebsiella pneumoniae	strong	66	239622	648911	5516937	yes (110)	ambiguous_bases	ST14	1	1	5	6	ybt 9; ICEKp3	183-1LV	-	0	-	0	-	0	-	0	-	wzi2	KL2	K2	none	Very high	99.75%		O1/O2v1	O1	none	Very high	99.97%		aac(3)-IIa.v1^;aac(6')-Ib-cr.v2	-	-	qnrB1.v2^	-	-	-	-	-	-	-
Environmental	KP039	Klebsiella pneumoniae	strong	72	243868	648766	5524735	yes (100)	ambiguous_bases	ST14	1	1	5	6	ybt 9; ICEKp3	183-1LV	-	0	-	0	-	0	-	0	-	wzi2	KL2	K2	none	Very high	99.75%		O1/O2v1	O1	none	Very high	99.97%		aac(3)-IIa.v1^;aac(6')-Ib-cr.v2	-	-	qnrB1.v2^	-	-	-	-	-	-	-
Environmental	KP040	Klebsiella pneumoniae	strong	74	239759	507814	5515954	no	-	ST14	1	1	3	3	ybt 9; ICEKp3	183-1LV	-	0	-	0	-	0	-	0	-	wzi2	KL2	K2	none	Very high	99.75%		O1/O2v1	O1	none	Very high	99.97%		aac(3)-IIa.v1^	-	-	qnrB1.v2^	-	-	-	-	-	-	-
Environmental	KP041	Klebsiella pneumoniae	strong	60	277690	785183	5481522	yes (67)	ambiguous_bases	ST14	1	1	5	6	ybt 9; ICEKp3	183-1LV	-	0	-	0	-	0	-	0	-	wzi2	KL2	K2	none	Very high	99.75%		O1/O2v1	O1	none	Very high	99.97%		aac(3)-IIa.v1^;aac(6')-Ib-cr.v2	-	-	qnrB1.v2^	-	-	-	-	-	-	-
Environmental	KP042	Klebsiella pneumoniae	strong	65	263149	434089	5517637	yes (80)	ambiguous_bases	ST14	1	1	6	7	ybt 9; ICEKp3	183-1LV	-	0	-	0	-	0	-	0	-	wzi2	KL2	K2	none	Very high	99.75%		O1/O2v1	O1	none	Very high	99.96%		aac(3)-IIa.v1^;aac(6')-Ib-cr.v2	-	-	qnrB1.v2^	-	-	CatB4.v1	-	-	-	-
Environmental	KP043	Klebsiella pneumoniae	strong	56	286200	394317	5416815	no	-	ST882	0	0	7	9	-	0	-	0	-	0	-	0	-	0	-	wzi248	KL16	K16	none	Very high	99.37%		O1/O2v1	O1	none	Very high	98.20%		aac(6')-Ib-cr.v2^;aph3-Ia.v1^	-	-	qnrB4	-	mphA	catB3.v2	arr-3	sul1	-	-
Environmental	KP044	Klebsiella pneumoniae	strong	60	262509	629341	5480847	no	-	ST219	0	1	8	12	-	0	-	0	-	0	-	0	-	0	-	wzi177	KL114	unknown (KL114)	none	Very high	99.78%		O1/O2v1	O1	none	Very high	98.55%		aadA2^;aph3-Ia.v1^;strA.v1*;strB.v1*	-	-	qnrS1	-	mphA	catII.2*	-	sul1;sul2	tet(A).v1	-
Environmental	KP045	Klebsiella pneumoniae	strong	43	441734	1237498	5496573	yes (150)	ambiguous_bases	ST895	0	1	10	13	-	0	-	0	-	0	-	0	-	0	-	wzi173	unknown (KL155)	unknown (KL155)	?+	None	97.44%		OL101	unknown (OL101)	*	Very high	95.04%		aac(6')-Ib-cr.v2;aadA16*;aph3-Ia.v1^	-	-	qnrB4	-	mphA	catII.2*;floR.v1*	arr-3	sul1	tet(D)	-
Environmental	KP046	Klebsiella pneumoniae	strong	41	437939	805791	5495535	yes (265)	ambiguous_bases	ST895	0	1	10	13	-	0	-	0	-	0	-	0	-	0	-	wzi173	unknown (KL155)	unknown (KL155)	?+	None	97.44%		OL101	unknown (OL101)	*	Very high	95.04%		aac(6')-Ib-cr.v2;aadA16*;aph3-Ia.v1^	-	-	qnrB4	-	mphA	catII.2*;floR.v1*	arr-3	sul1	tet(D)	-
Environmental	KP047	Klebsiella quasipneumoniae subsp. similipneumoniae	strong	25	514784	811938	5280529	yes (29)	ambiguous_bases	ST2355	0	1	9	10	-	0	-	0	-	0	-	0	-	0	-	-	unknown (KL68)	unknown (K68)	?-+*	None	78.51%	KL68_02_cpsACP,KL68_09_wclV,KL68_10_wckX,KL68_11_wckW,KL68_16_wcuC	O3/O3a	O3/O3a	?-	Good	96.06%	O3/O3a_02_manB	aac(6')-Ib-cr.v2;aadA16*	-	-	qnrB6^	-	mphA	-	arr-3	sul1	tet(A).v1	-
Environmental	KP048	Klebsiella pneumoniae	strong	43	437925	735137	5492028	yes (140)	ambiguous_bases	ST895	0	1	10	13	-	0	-	0	-	0	-	0	-	0	-	wzi173	KL155	unknown (KL155)	?	Good	97.80%		OL101	unknown (OL101)	*	High	94.98%		aac(6')-Ib-cr.v2;aadA16*;aph3-Ia.v1^	-	-	qnrB4	-	mphA	catII.2*;floR.v1*	arr-3	sul1	tet(D)	-
Environmental	KP049	Klebsiella pneumoniae	strong	43	441748	829531	5494020	yes (39)	ambiguous_bases	ST895	0	1	10	13	-	0	-	0	-	0	-	0	-	0	-	wzi173	unknown (KL155)	unknown (KL155)	?+	None	97.44%		OL101	unknown (OL101)	*	Very high	95.04%		aac(6')-Ib-cr.v2;aadA16*;aph3-Ia.v1^	-	-	qnrB4	-	mphA	catII.2*;floR.v1*	arr-3	sul1	tet(D)	-
Environmental	KP050	Klebsiella pneumoniae	strong	41	430850	560164	5432179	yes (2576)	ambiguous_bases	ST322	0	1	9	9	-	0	-	0	-	0	-	0	-	0	-	wzi50	KL17	K17	none	Very high	98.53%		O4	O4	none	Very high	99.75%		aac(3)-IId^	-	-	qnrS1	-	mphA	floR.v1*	-	sul2	tet(A).v1	-
Environmental	KP051	Klebsiella pneumoniae	strong	53	291758	688752	5464058	yes (123)	ambiguous_bases	ST437	0	1	9	9	-	0	-	0	-	0	-	0	-	0	-	wzi109	KL36	K36	?-	Good	99.88%	KL36_12_wzy,KL36_14_wcuM,KL36_16_wckT	O4	O4	?-	Good	99.69%	O4_01_hydrolase	aac(6')-Ib-cr.v2;aph3-Ia.v1^	-	-	-	-	mphA	CatB4.v1;catA1^	-	sul1	tet(A).v1	-
Environmental	KP052	Klebsiella pneumoniae	strong	38	408624	921977	5712957	yes (8427)	ambiguous_bases	ST277	0	1	3	3	-	0	-	0	-	0	-	0	-	0	-	wzi535	KL163	unknown (KL163)	none	Very high	99.44%		O3b	O3b	?	Good	99.33%		-	-	-	-	-	-	-	-	sul2	tet(A).v1	-
Environmental	KP053	Klebsiella pneumoniae	strong	43	369734	605393	5455498	yes (8830)	ambiguous_bases	ST219	0	1	7	10	-	0	-	0	-	0	-	0	-	0	-	wzi177	KL114	unknown (KL114)	none	Very high	99.78%		O1/O2v1	O1	none	Very high	98.55%		aadA2^;strA.v1*;strB.v1*	-	-	qnrS1	-	mphA	catII.2*	-	sul1;sul2	-	-
Environmental	KP054	Klebsiella pneumoniae	strong	33	363633	703876	5215557	yes (3829)	ambiguous_bases	ST3008	0	0	0	0	-	0	-	0	-	0	-	0	-	0	-	wzi22	KL22	K22	none	Very high	99.98%		O1/O2v1	O2a	none	Very high	98.67%		-	-	-	-	-	-	-	-	-	-	-
Environmental	KP055	Klebsiella pneumoniae	strong	34	466303	983633	5713540	yes (9469)	ambiguous_bases	ST277	0	1	3	3	-	0	-	0	-	0	-	0	-	0	-	wzi535	KL163	unknown (KL163)	?-+	Good	99.44%	KL163_18_manC	O3b	O3b	?-	Good	99.30%	O3b_01_manC,O3b_08_wbdC	-	-	-	-	-	-	-	-	sul2	tet(A).v1	-
Environmental	KP056	Klebsiella pneumoniae	strong	44	356610	1053092	5444956	yes (9850)	ambiguous_bases	ST45	1	1	8	12	ybt 10; ICEKp4	78	-	0	-	0	-	0	-	0	-	wzi149	KL62	K62	none	Very high	99.97%		O1/O2v1	O2a	none	Very high	98.88%		aac(3)-IIa.v1^;aac(6')-Ib-cr.v2;strA.v1^;strB.v1	-	-	qnrB1.v2^	-	-	CatB4.v1?	-	sul2	tet(A).v1	-
Environmental	KP057	Klebsiella pneumoniae	strong	24	636542	2175154	5329138	yes (11464)	ambiguous_bases	ST48-1LV	0	1	6	5	-	0	-	0	-	0	-	0	-	0	-	wzi62	KL62	K62	-	High	99.70%	KL62_09,KL62_12	O1/O2v1	O1	none	Very high	97.87%		aac(6')-Ib-cr.v2	-	-	-	-	-	CatB4.v1?	-	-	tet(A).v1	-
Environmental	KP058	Klebsiella pneumoniae	strong	43	356229	1053076	5447056	yes (8421)	ambiguous_bases	ST45	1	1	8	12	ybt 10; ICEKp4	78	-	0	-	0	-	0	-	0	-	wzi149	KL62	K62	none	Very high	99.97%		O1/O2v1	O2a	none	Very high	98.88%		aac(3)-IIa.v1^;aac(6')-Ib-cr.v2;strA.v1^;strB.v1	-	-	qnrB1.v2^	-	-	CatB4.v1?	-	sul2	tet(A).v1	-
Environmental	KP059	Klebsiella pneumoniae	strong	46	1002258	1618898	5173137	yes (14498)	ambiguous_bases	ST1919	0	0	0	0	-	0	-	0	-	0	-	0	-	0	-	wzi84	KL28	K28	none	Very high	99.32%		O1/O2v1	O2a	none	Very high	98.98%		-	-	-	-	-	-	-	-	-	-	-
Environmental	KP060	Klebsiella quasipneumoniae subsp. similipneumoniae	strong	42	791848	1251731	5641654	yes (175)	ambiguous_bases	ST3011	0	0	0	0	-	0	-	0	-	0	-	0	-	0	-	wzi381	KL159	unknown (KL159)	none	Very high	99.81%		OL101	unknown (OL101)	none	Very high	99.68%		-	-	-	-	-	-	-	-	-	-	-
Environmental	KP061	Klebsiella quasipneumoniae subsp. similipneumoniae	strong	29	2812441	2812441	5455752	yes (2143)	ambiguous_bases	ST477	0	1	6	6	-	0	-	0	-	0	-	0	-	0	-	wzi50	KL15	K15	none	Very high	99.36%		O5	O5	none	Very high	99.66%		-	-	-	qnrS1	-	-	-	-	sul1	tet(A).v1	-
Environmental	KP062	Klebsiella quasipneumoniae subsp. similipneumoniae	strong	16	2971234	2971234	5222310	yes (3)	ambiguous_bases	ST3013	0	0	0	0	-	0	-	0	-	0	-	0	-	0	-	-	KL124	unknown (KL124)	*	Very high	95.89%		O3/O3a	O3/O3a	none	Very high	95.97%		-	-	-	-	-	-	-	-	-	-	-
Environmental	KP063	Klebsiella pneumoniae	strong	49	362471	688767	5562241	yes (469)	ambiguous_bases	ST1436	0	1	8	12	-	0	-	0	-	0	-	0	-	0	-	wzi99	KL128	unknown (KL128)	none	Very high	99.99%		O3b	O3b	none	Very high	99.43%		aac(3)-IIa.v1^;aac(6')-Ib-cr.v2;strA.v1^;strB.v1	-	-	qnrB1.v2^	-	-	CatB4.v1?	-	sul2	tet(A).v1*	-
Environmental	KP064	Klebsiella pneumoniae	strong	49	392266	1019038	5562599	yes (617)	ambiguous_bases	ST1436	0	1	8	12	-	0	-	0	-	0	-	0	-	0	-	wzi99	KL128	unknown (KL128)	none	Very high	99.99%		O3b	O3b	none	Very high	99.43%		aac(3)-IIa.v1^;aac(6')-Ib-cr.v2;strA.v1^;strB.v1	-	-	qnrB1.v2^	-	-	CatB4.v1?	-	sul2	tet(A).v1*	-
Environmental	KP065	Klebsiella pneumoniae	strong	38	410359	773452	5388608	yes (156)	ambiguous_bases	ST37	0	1	6	8	-	0	-	0	-	0	-	0	-	0	-	wzi108	KL118	unknown (KL118)	none	Very high	99.96%		OL101	unknown (OL101)	?-+	Good	94.68%	OL101_09_glycosylhydrolase	aac(3)-IId^;strA.v1;strB.v1	-	-	qnrS1	-	-	floR.v1*	-	-	tet(A).v1	-
Clinical	KP066	Klebsiella pneumoniae	strong	6	5373056	5373056	5914083	no	-	ST147	1	2	9	16	ybt 16; ICEKp12	280	-	0	-	0	-	0	-	0	-	wzi64	KL64	K64	none	Very high	100.00%		O1/O2v1	O2a	none	Very high	98.64%		aac(6')-Ib7*;strA.v1;strA.v1;strB.v1;strB.v1	-	-	qnrS1	-	-	floR.v2*	-	sul1;sul1;sul2	tet(A).v1;tet(A).v2	-
Clinical	KP067	Klebsiella pneumoniae	strong	3	5220857	5220857	5495481	no	-	ST1536	1	0	0	0	ybt 4; plasmid	375	-	0	-	0	-	0	-	0	-	wzi274	KL30	K30	none	Very high	99.17%		O1/O2v1	O1	none	Very high	98.00%		-	-	-	-	-	-	-	-	-	-	-
Clinical	KP068	Klebsiella pneumoniae	strong	3	5295517	5295517	5526153	no	-	ST11	1	2	7	8	ybt 9; ICEKp3	183	-	0	-	0	-	0	-	0	-	wzi50	KL15	K15	none	Very high	99.79%		O4	O4	none	Very high	99.66%		aac(3)-IIa.v1^;aac(6')-Ib-cr.v2;aph3-Ia.v1^	-	-	-	-	-	CatB4.v1	-	-	-	-
Clinical	KP069	Klebsiella pneumoniae	strong	5	5373055	5373055	5869161	no	-	ST147	1	2	9	15	ybt 16; ICEKp12	280	-	0	-	0	-	0	-	0	-	wzi64	KL64	K64	none	Very high	100.00%		O1/O2v1	O2a	none	Very high	98.64%		aac(6')-Ib7*;strA.v1;strA.v1;strB.v1;strB.v1	-	-	qnrS1	-	-	floR.v2*	-	sul1;sul2	tet(A).v1;tet(A).v2	-
Clinical	KP070	Klebsiella pneumoniae	strong	5	5348284	5348284	5812304	no	-	ST14	1	2	10	33	ybt 14; ICEKp5	140	-	0	-	0	-	0	-	0	-	wzi2	KL2	K2	none	Very high	99.74%		O1/O2v1	O1	-	High	99.98%	O1/O2v1_06_wbbO	aac(3)-IId^;aac(6')-Ib'.v1;aac(6')-Ib-cr.v2;aac(6')-Ib-cr.v2;aadA*;aadA*;aadA2^;aph(3')-VI;armA;sat-2;strA.v1*;strB.v1*	-	-	qnrB1.v2^	-	ereA2*;mphE.v2^;msrE	CatB4.v1;CatB4.v1;cmlA5	arr-2	sul1;sul1*;sul2	-	-
Clinical	KP071	Klebsiella variicola subsp. variicola	strong	6	5554150	5554150	6106127	no	-	ST906	0	2	6	13	-	0	-	0	-	0	-	0	-	0	-	wzi508	KL10	K10	none	Very high	96.33%		O5	O5	none	Very high	99.59%		aac(6')-Ib'.v1;aac(6')-Ib'.v1;aac(6')-Ib-cr.v2;aadA*;strA.v1;strB.v1	-	-	qnrB1.v2^	-	-	CatB4.v1	-	-	-	-
Clinical	KP072	Klebsiella pneumoniae	strong	7	5402900	5402900	5980203	no	-	ST147	0	3	7	13	-	0	-	0	-	0	-	0	-	0	-	wzi64	KL64	K64	none	Perfect	100.00%		O1/O2v1	O2a	none	Very high	98.64%		aac(6')-Ib;aac(6')-Ib;aadA2^;rmtF;rmtF	-	-	qnrB1.v2^	-	-	-	arr-2	-	-	-
Clinical	KP073	Klebsiella pneumoniae	strong	7	5424949	5424949	5752260	no	-	ST244	0	2	7	8	-	0	-	0	-	0	-	0	-	0	-	wzi50	KL15	K15	none	Very high	99.97%		O4	O4	none	Very high	99.67%		aadA2^	-	-	-	-	mphA	-	-	sul1	-	-
Clinical	KP074	Klebsiella pneumoniae	strong	4	5377031	5377031	5816577	no	-	ST15	1	3	9	8	ybt 16; ICEKp12	277	-	0	-	0	-	0	-	0	-	wzi2	KL2	K2	none	Very high	99.53%		O1/O2v1	O1	none	Very high	98.52%		aac(6')-Ib3^;rmtC	-	-	-	-	mphA	-	-	sul1	tet(A).v1	-
Clinical	KP075	Klebsiella pneumoniae	strong	1	5458646	5458646	5458646	no	-	ST23	2	0	0	0	ybt 1; ICEKp10	46	clb 2	29	-	0	-	0	-	0	-	wzi1	KL1	K1	none	Very high	99.99%		O1/O2v2	O1	none	Very high	99.12%		-	-	-	-	-	-	-	-	-	-	-
Clinical	KP076	Klebsiella pneumoniae	strong	5	5454003	5454003	5778465	no	-	ST258	2	2	8	12	ybt 17; ICEKp10	251	clb 3	62	-	0	-	0	-	0	-	wzi154	KL107	unknown (KL107)	none	Very high	99.99%		O1/O2v2	O2afg	none	Very high	98.38%		aac(6')-Ib'.v1;aac(6')-Ib'.v1;aac(6')-Ib'.v1;aadA2^;aph3-Ia.v1^	-	-	qnrS1	-	mphA	catA1^	-	sul1	-	-
Clinical	KP077	Klebsiella pneumoniae	strong	3	5497872	5497872	5655658	no	-	ST101	1	2	10	19	ybt 9; ICEKp3	183-1LV	-	0	-	0	-	0	-	0	-	wzi137	KL17	K17	none	Very high	99.98%		O1/O2v1	O1	none	Very high	98.03%		aac(3)-IIa.v1^;aac(6')-Ib'.v1;aadA*;aadA2;aadA^;aph(3')-VIb*;strA.v1;strA.v1	-	-	-	-	mphA	cmlA1*;floR.v1*	-	sul3	tet(D)	-
[truncated: 64 more rows]
[truncated: 60 more columns]
